# Supplementary material for: Single-cell transcriptomics of popliteal lymphatic vessels and peripheral veins reveals altered lymphatic muscle and immune cell populations in the TNF-Tg arthritis model
Source: Arthritis Res Ther. 2022 Mar 7;24:64. doi: 10.1186/s13075-022-02730-z (PMC8900348; doi:10.1186/s13075-022-02730-z)
Supplement: Supplementary file 2 — Additional file 2. [file 13075_2022_2730_MOESM2_ESM.zip]

Archive with 5 entries (5 files):
- Supplementary Material - LMCs TNF DEGs.xlsx
- Supplementary Material - SMC Subset Genes.xlsx
- Supplementary Material - tdT-WT Integrated Genes.xlsx
- Supplementary Material - VSMCs TNF DEGs.xlsx
- Supplementary Material - WT-TNF Integrated Genes.xlsx
