# Supplementary material for: Single-cell transcriptomics of popliteal lymphatic vessels and peripheral veins reveals altered lymphatic muscle and immune cell populations in the TNF-Tg arthritis model
Source: Arthritis Res Ther. 2022 Mar 7;24:64. doi: 10.1186/s13075-022-02730-z (PMC8900348; doi:10.1186/s13075-022-02730-z)
Supplement: Supplementary file 2 — Additional file 2. [file 13075_2022_2730_MOESM2_ESM.zip › Supplementary Material - LMCs TNF DEGs.xlsx]

## Sheet: Sheet1
	p_val	avg_log2FC	pct.1	pct.2	p_val_adj
Uba52	2.59401e-170	1.15375	0.982	0.95	8.37527e-166
Rpl41	1.02835e-155	0.719428	1	0.997	3.32024e-151
Tpt1	1.33002e-153	-0.772859	1	0.999	4.29422e-149
Zbtb16	8.90032e-144	-1.17812	0.219	0.856	2.87365e-139
Tmsb10	1.30638e-138	1.02744	1	0.995	4.21789e-134
Klf9	8.70555e-127	-1.09975	0.839	0.977	2.81076e-122
Rps2	5.28412e-126	0.781144	0.998	0.992	1.70608e-121
Galnt15	1.71709e-121	-1.26046	0.687	0.967	5.54397e-117
Fn1	1.04357e-118	-0.924859	1	0.999	3.36936e-114
Chl1	9.66737e-112	1.33436	0.357	0.011	3.1213e-107
Sec61g	3.61397e-110	0.913971	0.993	0.976	1.16684e-105
Rpl35	8.08661e-109	0.51092	1	0.992	2.61092e-104
Dbi	1.52107e-107	1.15613	0.964	0.924	4.91109e-103
Ccdc80	1.18652e-105	-1.25333	0.971	0.996	3.83091e-101
Atp5e	9.44152e-105	0.673125	0.996	0.979	3.04838e-100
Arl4a	9.02343e-103	-1.03208	0.79	0.973	2.91339e-98
Ppia	5.92566e-101	0.737371	0.996	0.994	1.91322e-96
Rpsa	2.91131e-100	0.545889	1	0.998	9.39976e-96
Rps12	8.88249e-97	-0.548508	0.996	0.997	2.86789e-92
Scara5	5.96232e-96	-0.870671	0.886	0.987	1.92506e-91
Timp1	2.41386e-95	1.69336	0.611	0.224	7.79364e-91
Rpl38	1.50286e-93	0.415697	1	0.997	4.85227e-89
Nme2	3.47871e-93	0.704494	0.996	0.988	1.12317e-88
Rps14	7.57365e-93	-0.501548	1	0.997	2.4453e-88
Apod	3.75286e-92	-1.30213	0.739	0.951	1.21168e-87
Elob	4.2524e-91	0.653143	0.991	0.974	1.37297e-86
Rbm3	1.39294e-89	0.8079	0.982	0.948	4.49738e-85
Myl6	2.88279e-88	0.666879	1	0.995	9.30767e-84
Zbtb20	6.73099e-88	-0.76492	0.973	0.998	2.17324e-83
Atp5k	1.89797e-87	0.731401	0.958	0.904	6.12799e-83
Ifitm2	4.7912e-87	0.738189	0.998	0.983	1.54693e-82
Errfi1	1.86896e-86	-1.00175	0.85	0.978	6.0343e-82
Eif5a	1.16273e-84	0.93436	0.94	0.917	3.75409e-80
Lgals1	1.21941e-84	0.960002	0.993	0.985	3.93711e-80
Actb	1.68559e-83	0.845884	1	0.998	5.44227e-79
Egfr	1.81925e-82	-0.897623	0.937	0.986	5.87382e-78
Ifitm3	1.22326e-81	0.67957	1	0.993	3.94954e-77
Cdkn1a	4.66917e-81	-1.02382	0.237	0.717	1.50753e-76
Cxcl12	8.02305e-81	1.53987	0.848	0.611	2.5904e-76
Tsc22d3	1.93307e-79	-0.932019	0.37	0.8	6.2413e-75
Aspn	4.01068e-78	-1.01021	0.547	0.9	1.29493e-73
Plac9b	7.90044e-77	0.777304	0.884	0.697	2.55082e-72
Rps28	1.43553e-76	0.403551	1	0.998	4.6349e-72
Cox5b	4.01494e-72	0.698654	0.949	0.934	1.2963e-67
Cfl1	5.48911e-72	0.770765	0.951	0.945	1.77227e-67
Ablim1	1.30223e-71	-0.733235	0.875	0.979	4.2045e-67
Cox6b1	1.85582e-70	0.589559	0.962	0.957	5.99188e-66
Il11ra1	2.00582e-70	1.11716	0.94	0.897	6.47619e-66
Nme1	5.11196e-70	0.949032	0.851	0.74	1.6505e-65
Klf4	1.54796e-69	-0.758829	0.967	0.994	4.9979e-65
Gm42418	4.82326e-69	-0.496568	0.998	1	1.55729e-64
Ndufa4	6.13104e-69	0.626501	0.975	0.957	1.97953e-64
Rnase4	1.52274e-68	-0.556891	0.991	0.996	4.91647e-64
Snrpd2	8.54144e-68	0.631316	0.938	0.887	2.75778e-63
Pfn1	1.83028e-67	0.729424	0.982	0.961	5.90941e-63
Selenow	1.68918e-65	0.558043	0.995	0.985	5.45387e-61
Timp2	1.79139e-65	-0.548475	1	1	5.78386e-61
Dpt	1.93946e-65	-0.649315	0.998	0.999	6.26194e-61
Atp5g1	8.94465e-65	0.785999	0.924	0.874	2.88796e-60
S100a6	1.44819e-64	0.608225	1	0.999	4.67577e-60
Gapdh	2.13501e-64	0.667116	0.967	0.946	6.89332e-60
Lamc1	2.24571e-64	-0.603619	0.964	0.991	7.25072e-60
Rpl10	4.47699e-64	-0.503297	0.996	0.992	1.44549e-59
Cox6c	6.1716e-64	0.515557	0.991	0.983	1.99262e-59
Polr2l	1.12451e-63	0.647112	0.69	0.419	3.6307e-59
Arpc1b	1.95258e-62	0.609844	0.989	0.969	6.30429e-58
Uqcr11	8.00538e-62	0.609654	0.962	0.934	2.5847e-57
Mrpl52	1.35691e-61	0.622709	0.976	0.955	4.38105e-57
Lama2	2.39763e-60	-0.638078	0.799	0.971	7.74122e-56
Anxa2	5.20104e-60	0.739667	0.989	0.978	1.67926e-55
Rpl17	1.45814e-59	-0.393334	0.998	0.996	4.7079e-55
Dpm3	2.20151e-59	0.52528	0.964	0.908	7.10803e-55
Hypk	6.41744e-59	0.607049	0.859	0.752	2.072e-54
Antxr1	1.4788e-58	-0.613415	0.804	0.946	4.77462e-54
Atp5j2	2.41186e-58	0.526003	0.971	0.962	7.78719e-54
Qpct	3.11049e-58	-0.612636	0.757	0.949	1.00428e-53
Ssr4	1.05728e-57	0.600127	0.962	0.946	3.41364e-53
Rpl5	1.38923e-57	-0.450435	0.995	0.99	4.4854e-53
Lamb2	1.96137e-57	-0.556009	0.911	0.981	6.33268e-53
Ecm1	2.35525e-57	-0.627455	0.993	0.997	7.60439e-53
Cox8a	3.30199e-57	0.476485	0.989	0.978	1.06611e-52
Uqcrq	2.68109e-56	0.645997	0.935	0.911	8.65644e-52
Rps19	8.62303e-56	0.398489	1	0.996	2.78412e-51
Tomm6	3.68076e-55	0.564466	0.951	0.939	1.18841e-50
Ccl19	4.7603e-55	1.24485	0.496	0.189	1.53696e-50
Ndufa3	7.9934e-55	0.567036	0.938	0.893	2.58083e-50
Dpep1	9.53726e-55	-0.650001	0.844	0.982	3.0793e-50
Kdm7a	9.75078e-55	-0.559978	0.304	0.708	3.14824e-50
Sec61b	9.86957e-55	0.701461	0.953	0.953	3.18659e-50
Eef2	1.10463e-54	-0.478891	0.993	0.99	3.56651e-50
Ppp1r14b	1.57372e-54	0.634008	0.989	0.974	5.08107e-50
Atp5mpl	1.09074e-53	0.505711	0.929	0.897	3.52167e-49
Selenop	6.01219e-53	-0.562547	0.971	0.99	1.94116e-48
Il6ra	7.62892e-53	-0.592939	0.371	0.736	2.46315e-48
Ndufa5	5.21375e-52	0.543298	0.917	0.88	1.68337e-47
Lars2	9.14391e-52	-0.583015	0.873	0.98	2.95229e-47
Prnp	2.24071e-51	-0.624562	0.837	0.95	7.23459e-47
Mcoln2	3.18316e-51	0.469957	0.306	0.063	1.02775e-46
Tmem256	8.55963e-51	0.539001	0.929	0.903	2.76365e-46
Uqcr10	1.1414e-50	0.494826	0.957	0.927	3.68524e-46
Snrpg	3.50615e-50	0.442422	0.984	0.971	1.13203e-45
Pcolce2	4.74444e-50	-0.470637	0.995	0.998	1.53184e-45
Romo1	8.52624e-50	0.472331	0.951	0.946	2.75287e-45
Rpl12	9.04118e-50	-0.435613	0.995	0.992	2.91913e-45
Myoc	1.58655e-49	-1.04052	0.699	0.912	5.1225e-45
Hspb8	1.6048e-49	-0.578933	0.554	0.841	5.18142e-45
Atp5md	2.17794e-49	0.530156	0.924	0.9	7.03191e-45
Dlc1	3.53246e-49	-0.610436	0.757	0.929	1.14052e-44
Dad1	3.80846e-49	0.525969	0.949	0.93	1.22964e-44
Ndufb9	4.27534e-49	0.464611	0.953	0.941	1.38038e-44
Atp5g2	8.72599e-49	0.470947	0.969	0.957	2.81736e-44
Rpl13a	1.22687e-48	-0.3549	0.996	0.993	3.96118e-44
Gm10115	1.76994e-48	-0.507693	0.208	0.587	5.71461e-44
Eef1a1	4.59646e-48	-0.311365	1	1	1.48406e-43
Ccl7	1.63232e-47	1.50001	0.505	0.218	5.27027e-43
Cox7c	2.46816e-47	0.39042	0.995	0.983	7.96896e-43
Camk2n1	2.80628e-47	-0.547003	0.58	0.856	9.06062e-43
Prdx2	3.19357e-47	0.531671	0.933	0.903	1.03111e-42
Rpl22l1	4.16204e-47	0.479807	0.982	0.976	1.3438e-42
Edn1	7.59273e-47	-1.13865	0.373	0.69	2.45146e-42
Gm11808	8.28254e-47	0.52327	0.906	0.846	2.67418e-42
Celf2	1.09747e-46	-0.54683	0.875	0.966	3.54341e-42
Serf2	1.49071e-46	0.402731	0.996	0.992	4.81305e-42
Klf13	1.70576e-46	-0.520381	0.77	0.916	5.50738e-42
Chchd2	5.12125e-46	0.431676	0.991	0.985	1.6535e-41
Ndufb8	5.63313e-46	0.532863	0.884	0.821	1.81877e-41
Cox7a2l	8.81735e-46	-0.488817	0.83	0.923	2.84686e-41
B2m	1.04953e-45	-0.460885	0.998	0.998	3.38862e-41
Slc16a9	1.45123e-45	-0.606612	0.275	0.651	4.6856e-41
Psmb3	1.59716e-45	0.538771	0.877	0.835	5.15675e-41
Fkbp5	3.74652e-45	-0.526199	0.422	0.748	1.20964e-40
Tubb5	4.27126e-45	0.693411	0.906	0.876	1.37906e-40
Tcf4	6.0746e-45	-0.556511	0.828	0.944	1.96131e-40
Neat1	9.48127e-45	-0.747587	0.761	0.941	3.06122e-40
Smpdl3a	1.04419e-44	-0.450076	0.274	0.667	3.37138e-40
Gja1	1.4933e-44	-0.790596	0.553	0.828	4.82141e-40
Mmp3	1.7271e-44	1.65462	0.634	0.366	5.57627e-40
Sem1	3.54664e-44	0.39109	0.996	0.98	1.1451e-39
Ahnak2	8.53411e-44	-0.556235	0.725	0.934	2.75541e-39
Edf1	1.15555e-43	0.501189	0.947	0.935	3.73093e-39
Itgbl1	1.59776e-43	-0.600712	0.342	0.664	5.15869e-39
Park7	1.65378e-43	0.469461	0.935	0.92	5.33957e-39
Swi5	1.85765e-43	0.486686	0.931	0.909	5.99781e-39
Bmp4	2.39192e-43	-0.502634	0.112	0.458	7.72278e-39
Ndufa2	2.45077e-43	0.421444	0.973	0.957	7.9128e-39
Aebp1	2.80922e-43	-0.52799	1	0.999	9.07013e-39
Fyn	3.71695e-43	-0.463665	0.85	0.946	1.20009e-38
Procr	4.99615e-43	-0.698982	0.777	0.924	1.61311e-38
Ndufb1-ps	5.65841e-43	0.466844	0.962	0.95	1.82693e-38
Txn1	7.9751e-43	0.530594	0.998	0.986	2.57492e-38
Fdps	8.30601e-43	0.814137	0.447	0.193	2.68176e-38
Cox7a2	8.4413e-43	0.425237	0.96	0.941	2.72544e-38
Clic5	1.28788e-42	-0.537024	0.178	0.534	4.15816e-38
9330159F19Rik	1.62557e-42	-0.391525	0.105	0.451	5.24847e-38
Atox1	2.28152e-42	0.481399	0.986	0.979	7.36634e-38
Ost4	2.80028e-42	0.442489	0.955	0.953	9.04127e-38
Akap13	2.91168e-42	-0.509557	0.656	0.886	9.40096e-38
Gfpt2	3.00332e-42	-0.578496	0.904	0.971	9.69682e-38
Gstp1	4.71721e-42	0.595537	0.846	0.763	1.52305e-37
Bola2	7.62669e-42	0.533838	0.828	0.784	2.46243e-37
Ndufa1	1.00113e-41	0.50457	0.958	0.914	3.23236e-37
Timm13	1.0286e-41	0.545954	0.891	0.861	3.32105e-37
Camk2d	1.20794e-41	-0.585315	0.721	0.895	3.90009e-37
Nrip1	2.64393e-41	-0.571244	0.529	0.8	8.53644e-37
Ugdh	4.13757e-41	-0.668941	0.944	0.975	1.3359e-36
C7	4.32603e-41	-0.885412	0.44	0.743	1.39675e-36
Ndufc1	4.89975e-41	0.516982	0.895	0.86	1.58198e-36
Selenom	6.67076e-41	0.431085	0.986	0.977	2.15379e-36
Ptx3	1.54419e-40	1.06684	0.315	0.087	4.98572e-36
Psma7	1.89884e-40	0.469007	0.926	0.903	6.13078e-36
Nova1	2.19189e-40	-0.529365	0.745	0.916	7.07695e-36
Idi1	3.52585e-40	0.534088	0.337	0.105	1.13839e-35
Retnla	7.29938e-40	-0.355449	0.045	0.341	2.35675e-35
Arf5	8.42577e-40	0.445624	0.962	0.939	2.72043e-35
P4hb	9.84629e-40	0.513103	0.967	0.952	3.17907e-35
Abca1	1.11999e-39	-0.516143	0.623	0.876	3.61612e-35
Sod3	1.657e-39	0.673319	0.87	0.832	5.34997e-35
Sned1	2.25799e-39	1.062	0.681	0.546	7.29038e-35
Ran	3.1173e-39	0.602518	0.862	0.832	1.00648e-34
Glul	3.57161e-39	-0.544769	0.844	0.953	1.15317e-34
Atp5g3	4.83825e-39	0.46179	0.928	0.911	1.56213e-34
Prg4	2.38698e-38	1.56333	0.659	0.493	7.70685e-34
Tspan4	2.80482e-38	0.612518	0.679	0.524	9.05592e-34
Rps15	3.19732e-38	-0.481817	0.991	0.994	1.03232e-33
Cope	3.79524e-38	0.514003	0.853	0.792	1.22537e-33
Snrpf	4.98532e-38	0.478604	0.913	0.885	1.60961e-33
Prdx1	5.23532e-38	0.416599	0.969	0.96	1.69033e-33
Ndufa11	5.44081e-38	0.482723	0.891	0.857	1.75668e-33
Hivep2	5.93053e-38	-0.490588	0.533	0.798	1.91479e-33
Fbn1	6.61739e-38	-0.635381	0.975	0.995	2.13656e-33
Tuba1a	7.06366e-38	0.520125	0.978	0.971	2.28064e-33
Psmb2	7.41363e-38	0.474038	0.841	0.769	2.39364e-33
Emp3	9.46399e-38	0.469893	0.984	0.979	3.05564e-33
Psmb6	9.75972e-38	0.462124	0.868	0.773	3.15112e-33
Tuba1b	1.00181e-37	0.568339	0.94	0.914	3.23456e-33
Erh	1.66408e-37	0.514317	0.824	0.777	5.37282e-33
Pamr1	1.68765e-37	-0.483016	0.52	0.828	5.44891e-33
Steap4	1.92635e-37	0.741032	0.536	0.294	6.21959e-33
Il33	2.19137e-37	1.09875	0.516	0.292	7.07527e-33
Gas6	2.6446e-37	-0.773548	0.5	0.754	8.53862e-33
Fdft1	2.98864e-37	0.254153	0.246	0.052	9.64942e-33
Spag9	3.54401e-37	-0.432541	0.88	0.962	1.14425e-32
Utrn	4.3156e-37	-0.491833	0.607	0.839	1.39338e-32
Gdf10	4.51543e-37	-0.570978	0.272	0.612	1.4579e-32
Ubl5	4.79509e-37	0.430239	0.933	0.918	1.54819e-32
Klf2	6.24018e-37	-0.627713	0.725	0.927	2.01477e-32
Rpl23	6.55587e-37	-0.270917	1	1	2.11669e-32
Bloc1s1	6.61197e-37	0.493227	0.745	0.58	2.13481e-32
Lox	7.36833e-37	-0.803013	0.315	0.608	2.37901e-32
Rb1cc1	7.54091e-37	-0.459039	0.513	0.79	2.43473e-32
Ldlr	8.59668e-37	0.414152	0.353	0.122	2.77561e-32
Wnk1	1.15398e-36	-0.473244	0.701	0.906	3.72585e-32
Actg1	2.76836e-36	0.611876	0.995	0.986	8.9382e-32
Txnip	3.55173e-36	-0.59304	0.754	0.941	1.14675e-31
Sqle	4.16773e-36	0.359476	0.266	0.067	1.34564e-31
Rps25	4.96531e-36	-0.380757	0.996	0.991	1.60315e-31
Dnajb9	8.64529e-36	-0.546438	0.359	0.648	2.79131e-31
Itm2b	8.8961e-36	-0.431766	0.996	0.998	2.87228e-31
Kcnq1ot1	8.98926e-36	-0.657732	0.417	0.694	2.90236e-31
Lbp	9.45299e-36	0.790334	0.928	0.924	3.05209e-31
Rsrp1	1.86123e-35	-0.443401	0.821	0.947	6.00936e-31
Ssr2	2.21126e-35	0.501293	0.788	0.701	7.13949e-31
Mif	3.07417e-35	0.634429	0.77	0.689	9.92556e-31
Slc16a2	3.5223e-35	0.463978	0.54	0.308	1.13724e-30
Reep3	3.97682e-35	-0.463935	0.795	0.916	1.284e-30
Ndufb2	6.36009e-35	0.462066	0.837	0.788	2.05348e-30
Fam107a	6.48312e-35	-0.319593	0.058	0.339	2.0932e-30
Atpif1	6.65221e-35	0.494144	0.9	0.858	2.1478e-30
Mrpl33	7.17704e-35	0.406878	0.962	0.957	2.31725e-30
Gabarap	9.74368e-35	0.364892	0.991	0.983	3.14594e-30
Man1a	1.05595e-34	-0.40694	0.951	0.987	3.40936e-30
Atrx	1.16921e-34	-0.499215	0.623	0.864	3.77503e-30
Ecscr	1.24968e-34	0.557236	0.52	0.267	4.03483e-30
Ndufb7	1.60426e-34	0.452969	0.877	0.842	5.17966e-30
Sptbn1	2.26114e-34	-0.409507	0.98	0.987	7.30056e-30
Ldha	2.40341e-34	0.715461	0.799	0.791	7.7599e-30
Efemp2	3.76267e-34	0.486282	0.871	0.811	1.21485e-29
Adamts15	4.01826e-34	0.37121	0.248	0.059	1.29738e-29
Inmt	5.7248e-34	-0.626886	0.353	0.681	1.84837e-29
Irf2bp2	6.56026e-34	-0.424016	0.638	0.874	2.11811e-29
Qk	8.62891e-34	-0.466115	0.683	0.87	2.78601e-29
Rpl36	9.40255e-34	0.265079	0.998	0.993	3.0358e-29
Dynlrb1	1.08237e-33	0.434782	0.942	0.923	3.49466e-29
Thy1	1.25445e-33	-0.688248	0.199	0.481	4.05025e-29
Ace	1.26609e-33	-0.438002	0.962	0.988	4.08782e-29
Tpi1	1.53409e-33	0.469748	0.775	0.664	4.95313e-29
4930523C07Rik	1.76e-33	-0.420492	0.473	0.768	5.68251e-29
Pebp1	2.5229e-33	0.434251	0.913	0.873	8.14569e-29
Ahnak	3.21454e-33	-0.429326	0.998	0.999	1.03788e-28
Ramp1	3.53616e-33	-0.421928	0.27	0.614	1.14172e-28
Ifngr1	4.82413e-33	-0.416971	0.832	0.946	1.55757e-28
Snrpe	4.82818e-33	0.426382	0.913	0.9	1.55888e-28
Ptma	5.90383e-33	0.351716	0.996	0.995	1.90617e-28
Efhd1	6.81473e-33	-0.455572	0.518	0.803	2.20027e-28
Tspan5	7.74847e-33	-0.417391	0.451	0.735	2.50175e-28
Wnt2	7.79739e-33	-0.542322	0.252	0.545	2.51754e-28
Slco3a1	1.03195e-32	-0.455433	0.717	0.895	3.33184e-28
Lsm4	1.51137e-32	0.453271	0.799	0.677	4.87975e-28
Nox4	2.2037e-32	-0.454128	0.279	0.589	7.1151e-28
Cyp7b1	2.36788e-32	0.287369	0.134	0.011	7.64516e-28
Abi3bp	2.42123e-32	0.740541	0.986	0.981	7.81742e-28
Ndufs5	2.6556e-32	0.396693	0.897	0.866	8.57415e-28
Runx1	2.92284e-32	0.417651	0.359	0.14	9.43696e-28
Camk1d	3.4049e-32	-0.363534	0.241	0.553	1.09934e-27
Ppib	3.52248e-32	0.377948	0.989	0.986	1.1373e-27
Pmepa1	4.77428e-32	-0.501679	0.567	0.801	1.54147e-27
Ssh2	4.78237e-32	-0.450066	0.362	0.646	1.54408e-27
Pkn2	5.09414e-32	-0.413673	0.754	0.9	1.64475e-27
Abca6	5.47897e-32	-0.383856	0.379	0.722	1.769e-27
Rpl23a	5.6627e-32	-0.435483	0.991	0.986	1.82832e-27
Crebrf	5.75058e-32	-0.386148	0.33	0.645	1.85669e-27
Tmem258	1.10922e-31	0.519412	0.889	0.872	3.58135e-27
Dhcr24	1.14204e-31	0.282058	0.237	0.059	3.68731e-27
Klf6	1.29544e-31	-0.506846	0.812	0.917	4.18259e-27
Sh3bgrl3	1.56324e-31	0.602519	0.803	0.717	5.04723e-27
Mt2	1.9847e-31	2.08076	0.895	0.925	6.40801e-27
Fbln2	2.50101e-31	-0.52328	0.808	0.936	8.075e-27
Klhl24	2.65425e-31	-0.369454	0.308	0.63	8.56977e-27
Nfix	3.44744e-31	-0.33141	0.978	0.991	1.11307e-26
Pkm	3.82644e-31	0.506946	0.826	0.772	1.23544e-26
Eif4a1	9.18678e-31	0.487031	0.94	0.94	2.96614e-26
Rbis	9.27533e-31	0.431795	0.864	0.812	2.99472e-26
Rora	1.29764e-30	-0.427252	0.522	0.77	4.18969e-26
Serinc1	1.6011e-30	-0.377087	0.813	0.928	5.16947e-26
Pdpn	2.31495e-30	0.70449	0.853	0.867	7.47427e-26
Atp5j	3.53757e-30	0.340708	0.96	0.958	1.14218e-25
Cyp51	4.09333e-30	0.402202	0.301	0.105	1.32161e-25
Eef1g	4.30059e-30	0.430308	0.928	0.919	1.38853e-25
Adam33	4.71233e-30	-0.482577	0.513	0.792	1.52147e-25
Sh3d19	4.93169e-30	-0.414037	0.679	0.871	1.59229e-25
Ecm2	7.64129e-30	-0.409258	0.478	0.763	2.46714e-25
Anxa3	7.91005e-30	-0.504787	0.962	0.985	2.55392e-25
S100a16	9.80383e-30	0.465474	0.962	0.948	3.16536e-25
Plce1	1.43032e-29	-0.424867	0.502	0.761	4.61808e-25
Islr	1.68682e-29	-0.405909	0.81	0.957	5.44625e-25
Rbx1	1.89785e-29	0.37679	0.92	0.915	6.12759e-25
Timm10b	2.15655e-29	0.410716	0.862	0.805	6.96285e-25
Snhg9	2.27721e-29	0.386815	0.446	0.228	7.35244e-25
Ndufa13	2.48513e-29	0.358352	0.982	0.962	8.02374e-25
Samhd1	2.58863e-29	-0.439035	0.851	0.946	8.35789e-25
Tns1	3.17591e-29	-0.38846	0.755	0.919	1.02541e-24
Lsm7	3.38301e-29	0.42015	0.714	0.591	1.09227e-24
Tgfbr3	3.75446e-29	-0.418542	0.94	0.98	1.2122e-24
Aprt	4.12463e-29	0.478152	0.777	0.703	1.33172e-24
Ppp1ca	4.39838e-29	0.418974	0.835	0.821	1.42011e-24
Nenf	5.78746e-29	0.361379	0.989	0.971	1.8686e-24
Dact1	6.13001e-29	-0.502715	0.469	0.742	1.97919e-24
Lrrn4cl	6.42989e-29	-0.380928	0.833	0.957	2.07602e-24
Rex1bd	6.74946e-29	0.465909	0.801	0.749	2.1792e-24
Calm1	9.6548e-29	0.41783	0.978	0.978	3.11725e-24
Nid1	1.58842e-28	-0.47286	0.984	0.992	5.12855e-24
Slit3	1.71412e-28	-0.412945	0.908	0.971	5.53438e-24
H3f3b	2.10927e-28	0.388753	0.986	0.986	6.81021e-24
Ctsf	2.27613e-28	-0.295748	0.225	0.524	7.34895e-24
Taf10	2.52271e-28	0.445264	0.826	0.814	8.14507e-24
Serpinh1	2.67857e-28	0.425184	0.993	0.987	8.64831e-24
Tbcb	1.57804e-27	0.416757	0.793	0.724	5.09503e-23
Jun	1.58316e-27	-0.545173	0.899	0.967	5.11153e-23
Kif1b	1.64724e-27	-0.396622	0.567	0.791	5.31844e-23
Hnrnpdl	2.26849e-27	0.448074	0.714	0.603	7.32428e-23
Nav1	2.54024e-27	-0.389035	0.891	0.963	8.20166e-23
Smoc2	2.71596e-27	-0.425263	0.236	0.53	8.76901e-23
Dcn	3.63448e-27	-0.331474	1	0.999	1.17346e-22
Hspa5	4.14064e-27	-0.625829	0.937	0.985	1.33689e-22
Nedd8	4.28552e-27	0.37095	0.922	0.924	1.38367e-22
Dleu2	4.51485e-27	-0.468399	0.341	0.625	1.45771e-22
Atp5b	4.97956e-27	0.344602	0.958	0.943	1.60775e-22
Cldn10	4.99433e-27	-0.382682	0.248	0.535	1.61252e-22
Clip1	5.35648e-27	-0.401032	0.639	0.838	1.72945e-22
Nfil3	5.91436e-27	-0.376452	0.272	0.541	1.90957e-22
Mtch1	9.87919e-27	0.357304	0.962	0.941	3.1897e-22
Ctsb	1.12896e-26	0.334559	0.996	0.991	3.64509e-22
Psme2	1.18131e-26	0.406968	0.846	0.792	3.81409e-22
Nin	1.30175e-26	-0.378305	0.368	0.638	4.20297e-22
Limch1	1.53752e-26	-0.318801	0.194	0.485	4.96419e-22
Tek	2.03473e-26	-0.332608	0.572	0.825	6.56954e-22
Atp5o	2.11169e-26	0.370535	0.873	0.867	6.81802e-22
Calr	2.15953e-26	0.453933	0.98	0.974	6.97247e-22
Cox6a1	4.01825e-26	0.396436	0.926	0.9	1.29737e-21
Ndufv2	4.35365e-26	0.397271	0.795	0.728	1.40566e-21
Amy1	4.37928e-26	-0.361968	0.362	0.655	1.41394e-21
Gm9780	4.64315e-26	0.345402	0.442	0.239	1.49913e-21
Sulf2	4.7223e-26	-0.398412	0.625	0.833	1.52469e-21
Aldoa	7.51478e-26	0.386759	0.946	0.931	2.4263e-21
Cblb	7.81607e-26	-0.358983	0.426	0.696	2.52357e-21
Pomp	9.94667e-26	0.378844	0.857	0.856	3.21148e-21
Ildr2	1.02878e-25	-0.406453	0.514	0.744	3.32161e-21
Mrps24	1.16651e-25	0.37215	0.808	0.785	3.76633e-21
Pet100	1.34651e-25	0.407784	0.719	0.621	4.34747e-21
Tnxb	1.38012e-25	-0.301272	0.998	0.999	4.45598e-21
Cox5a	1.41976e-25	0.449434	0.839	0.812	4.58399e-21
Rack1	1.76892e-25	-0.26242	0.998	0.992	5.7113e-21
Uqcrb	1.98945e-25	0.367048	0.929	0.926	6.42333e-21
Rpl3	2.12006e-25	0.274757	0.998	0.99	6.84503e-21
Omd	2.29409e-25	-0.357864	0.219	0.5	7.40694e-21
Sf3b6	2.48214e-25	0.36331	0.779	0.735	8.01408e-21
Atp5d	3.18735e-25	0.351713	0.953	0.935	1.0291e-20
Ndufv3	3.39288e-25	0.352115	0.937	0.898	1.09546e-20
Srsf3	3.58878e-25	0.395649	0.886	0.87	1.15871e-20
Cthrc1	4.15755e-25	0.439206	0.208	0.057	1.34235e-20
Sod2	4.24488e-25	0.756407	0.623	0.513	1.37054e-20
Mmp14	4.26821e-25	-0.437579	0.864	0.939	1.37808e-20
Ndufa7	4.90648e-25	0.363995	0.933	0.934	1.58415e-20
Igfbp5	4.9103e-25	-0.835489	0.775	0.89	1.58539e-20
Psma2	5.40581e-25	0.386342	0.864	0.859	1.74537e-20
Mt1	6.99674e-25	1.76667	0.993	0.99	2.25904e-20
Ddx17	7.40415e-25	-0.364908	0.678	0.87	2.39058e-20
Serpina3n	7.62988e-25	0.800065	0.79	0.793	2.46346e-20
Tspo	7.66975e-25	0.476055	0.949	0.928	2.47633e-20
Rhou	7.68311e-25	-0.371787	0.56	0.782	2.48065e-20
Cdh13	7.8934e-25	-0.408789	0.6	0.802	2.54854e-20
Col5a2	8.26202e-25	-0.554351	0.935	0.967	2.66756e-20
Zhx3	8.2712e-25	-0.30987	0.409	0.669	2.67052e-20
S100a13	1.1719e-24	0.263504	0.993	0.99	3.7837e-20
Lvrn	1.33146e-24	-0.414093	0.431	0.688	4.29887e-20
Lamtor4	1.41409e-24	0.373116	0.824	0.798	4.56569e-20
Slc25a5	1.45826e-24	0.548207	0.77	0.73	4.70829e-20
Arhgap20	1.53693e-24	-0.409854	0.694	0.865	4.96227e-20
Zfhx4	1.55176e-24	-0.376513	0.627	0.84	5.01015e-20
Acss3	1.5652e-24	-0.295301	0.237	0.523	5.05356e-20
Gnai2	2.35318e-24	0.355534	0.966	0.939	7.5977e-20
Adra1b	2.45511e-24	-0.292475	0.207	0.469	7.9268e-20
Plxdc2	2.71167e-24	-0.363608	0.687	0.881	8.75516e-20
Ankrd11	4.00907e-24	-0.375848	0.482	0.729	1.29441e-19
Col4a4	4.60986e-24	-0.382326	0.136	0.374	1.48839e-19
C1qa	4.90942e-24	-0.262561	0.027	0.218	1.5851e-19
Flna	7.05018e-24	0.460694	0.793	0.742	2.27629e-19
Penk	7.19899e-24	-0.493576	0.226	0.495	2.32434e-19
Dapk1	7.25594e-24	-0.32027	0.707	0.872	2.34273e-19
Commd1	8.12571e-24	0.372572	0.759	0.684	2.62355e-19
Ndufs4	1.0078e-23	0.356742	0.828	0.784	3.25388e-19
Tdo2	1.04359e-23	-0.455862	0.399	0.671	3.36944e-19
Zmiz1	1.23267e-23	-0.366945	0.553	0.77	3.97992e-19
Amotl1	1.26883e-23	-0.353442	0.487	0.725	4.09667e-19
Arhgef12	1.44196e-23	-0.344402	0.723	0.872	4.65564e-19
Atp5a1	1.47298e-23	0.341097	0.908	0.906	4.75581e-19
Mrpl54	1.50755e-23	0.373679	0.73	0.646	4.86741e-19
Arhgdia	1.51538e-23	0.348013	0.935	0.92	4.89271e-19
Smdt1	1.64387e-23	0.342982	0.929	0.916	5.30756e-19
Hacd4	1.79455e-23	-0.299867	0.266	0.535	5.79406e-19
Mettl7a1	2.29298e-23	-0.286905	0.313	0.606	7.40335e-19
Adgrg2	3.03849e-23	-0.299875	0.306	0.586	9.81037e-19
Pbx1	3.53572e-23	-0.446362	0.779	0.888	1.14158e-18
Tnfaip6	4.58348e-23	0.821871	0.667	0.567	1.47987e-18
Stim1	4.73675e-23	-0.342721	0.422	0.667	1.52935e-18
Creb3l2	4.76793e-23	-0.328084	0.44	0.687	1.53942e-18
Atp2b4	5.41757e-23	-0.376886	0.326	0.567	1.74917e-18
Atp5l	6.18513e-23	0.289749	0.986	0.975	1.99699e-18
Slc43a3	6.47713e-23	-0.352261	0.902	0.965	2.09127e-18
Atp5h	7.63609e-23	0.279194	0.975	0.971	2.46547e-18
Tmem14c	8.96721e-23	0.388805	0.766	0.722	2.89524e-18
Rplp0	1.03827e-22	0.253881	1	0.994	3.35225e-18
Pkd2	1.13582e-22	-0.340876	0.547	0.777	3.66721e-18
Mrpl23	1.15911e-22	0.336805	0.844	0.796	3.74241e-18
Lgals3	1.20101e-22	0.737465	0.889	0.9	3.87771e-18
Dcun1d3	1.23385e-22	-0.277705	0.261	0.521	3.98374e-18
Arrdc3	1.34401e-22	-0.410646	0.379	0.625	4.33941e-18
Nnmt	1.38735e-22	0.561313	0.505	0.356	4.47933e-18
Oaz1	1.42422e-22	0.284006	0.982	0.98	4.59838e-18
Dnajc3	1.45079e-22	-0.405984	0.842	0.943	4.68415e-18
Lsm6	1.65358e-22	0.345829	0.658	0.545	5.33891e-18
D8Ertd738e	1.73938e-22	0.349949	0.902	0.898	5.61595e-18
Loxl2	2.07022e-22	-0.413614	0.746	0.872	6.68413e-18
Creb3l1	3.25103e-22	-0.383712	0.614	0.8	1.04966e-17
Btf3	3.26113e-22	0.290187	0.991	0.986	1.05292e-17
Rpl4	3.26799e-22	-0.251948	0.989	0.985	1.05514e-17
Snx18	3.82374e-22	-0.331406	0.563	0.779	1.23457e-17
Atf7	3.87203e-22	-0.251978	0.303	0.556	1.25016e-17
Heca	3.87751e-22	-0.265132	0.272	0.537	1.25193e-17
Bmpr2	4.41126e-22	-0.342453	0.623	0.817	1.42426e-17
Uqcc2	4.68122e-22	0.328217	0.976	0.957	1.51143e-17
Dpp4	5.45498e-22	-0.338825	0.871	0.948	1.76125e-17
Eif3e	5.85875e-22	-0.318242	0.893	0.941	1.89161e-17
Eno1	6.03078e-22	0.397251	0.638	0.525	1.94716e-17
Adgrd1	7.46544e-22	-0.317276	0.942	0.983	2.41037e-17
Fndc1	7.97756e-22	-0.316531	0.971	0.995	2.57571e-17
Eef1b2	8.21442e-22	-0.275417	0.989	0.989	2.65219e-17
H2-D1	9.38272e-22	-0.30558	0.98	0.991	3.0294e-17
Zfas1	1.05827e-21	-0.361545	0.426	0.643	3.41682e-17
Ogn	1.13445e-21	-0.433308	0.931	0.984	3.66279e-17
Micos13	1.41236e-21	0.337571	0.846	0.824	4.56008e-17
Isyna1	1.44238e-21	0.347347	0.373	0.2	4.65701e-17
Etfb	1.81186e-21	0.375085	0.851	0.807	5.84996e-17
Agap1	1.98633e-21	-0.30071	0.335	0.595	6.41327e-17
Ybx3	2.02788e-21	-0.311803	0.935	0.97	6.54741e-17
Ddx39	2.21472e-21	0.310967	0.408	0.231	7.15066e-17
S100a4	2.47151e-21	1.07492	0.739	0.599	7.97978e-17
Srrm2	2.7671e-21	-0.32881	0.837	0.948	8.93415e-17
Rpn1	3.15183e-21	0.395977	0.886	0.869	1.01763e-16
Ndufs6	3.15753e-21	0.342152	0.795	0.742	1.01947e-16
Wdr83os	3.55437e-21	0.364861	0.75	0.696	1.1476e-16
Psmb4	3.80837e-21	0.33843	0.879	0.882	1.22961e-16
Flot1	4.01896e-21	0.410577	0.645	0.537	1.2976e-16
Pla1a	5.83513e-21	-0.411261	0.676	0.866	1.88399e-16
Capns1	6.47242e-21	0.311379	0.947	0.952	2.08975e-16
Kdelr2	6.56862e-21	0.354139	0.835	0.809	2.12081e-16
Spop	7.41626e-21	-0.338094	0.803	0.907	2.39449e-16
Dbp	8.15495e-21	0.326325	0.248	0.098	2.63299e-16
Higd1a	8.36027e-21	0.339434	0.714	0.645	2.69928e-16
Pdap1	8.36801e-21	0.370128	0.875	0.853	2.70178e-16
Ccpg1	9.60658e-21	-0.324945	0.571	0.766	3.10168e-16
Cops6	1.09753e-20	0.339371	0.725	0.65	3.54361e-16
Igfbp6	1.10219e-20	-0.325871	0.998	0.999	3.55865e-16
Ifi207	1.34039e-20	-0.38014	0.844	0.953	4.32771e-16
Mcpt4	1.46296e-20	-0.434421	0.149	0.38	4.72347e-16
Rin2	1.54832e-20	-0.263886	0.322	0.581	4.99907e-16
Ifi27l2a	1.60259e-20	-0.442864	0.643	0.844	5.17427e-16
Sf3b5	1.74715e-20	0.33448	0.788	0.744	5.64102e-16
Mrps21	1.95519e-20	0.309463	0.893	0.882	6.31274e-16
Tmem65	1.98407e-20	-0.294877	0.556	0.771	6.40596e-16
Serpina3c	2.19282e-20	-0.286159	0.379	0.636	7.07995e-16
Eif6	2.21023e-20	0.358277	0.687	0.606	7.13617e-16
Thbs2	2.22756e-20	-0.441367	0.6	0.804	7.19213e-16
Gsn	2.25502e-20	-0.330836	1	0.999	7.28079e-16
Mrpl20	2.40125e-20	0.339392	0.792	0.746	7.75292e-16
Calm3	2.43471e-20	0.354927	0.803	0.747	7.86095e-16
Luc7l2	3.03397e-20	-0.335196	0.739	0.883	9.79577e-16
Hook3	3.73236e-20	-0.315176	0.75	0.879	1.20507e-15
Slc39a14	3.92681e-20	0.826435	0.428	0.292	1.26785e-15
Snrpd1	3.94249e-20	0.35121	0.763	0.717	1.27291e-15
Rps27l	4.1255e-20	0.351825	0.958	0.946	1.332e-15
1810037I17Rik	4.72635e-20	0.328333	0.857	0.816	1.526e-15
Rhob	5.08603e-20	-0.362775	0.678	0.854	1.64213e-15
Ccn5	5.10202e-20	-0.449786	0.163	0.376	1.64729e-15
Zfhx3	5.1388e-20	-0.330333	0.389	0.627	1.65916e-15
Fbln5	5.1581e-20	-0.339573	0.458	0.689	1.6654e-15
Anxa8	6.10874e-20	-0.510387	0.272	0.495	1.97233e-15
Add3	6.39887e-20	-0.294675	0.931	0.969	2.066e-15
Aff4	7.45147e-20	-0.299243	0.493	0.719	2.40585e-15
Ctps	7.72017e-20	0.286841	0.335	0.167	2.49261e-15
Lsm5	8.20318e-20	0.326159	0.62	0.506	2.64856e-15
Eif3i	9.36072e-20	0.324716	0.882	0.855	3.0223e-15
Capg	9.49886e-20	0.379987	0.917	0.857	3.0669e-15
Phb	9.56718e-20	0.319983	0.551	0.401	3.08895e-15
Pgls	9.65771e-20	0.322643	0.877	0.825	3.11819e-15
Tnrc6b	1.02412e-19	-0.284559	0.603	0.793	3.30657e-15
Ndufs8	1.02796e-19	0.313992	0.572	0.429	3.31899e-15
Krtcap2	1.08065e-19	0.349091	0.935	0.953	3.48908e-15
Mrgprg	1.10535e-19	-0.504152	0.063	0.247	3.56883e-15
Ybx1	1.11552e-19	0.271339	0.991	0.982	3.60169e-15
Fmnl2	1.20607e-19	-0.305654	0.341	0.569	3.89404e-15
Psmb5	1.37733e-19	0.363577	0.775	0.773	4.44697e-15
Foxn3	1.65377e-19	-0.302649	0.576	0.775	5.33952e-15
Nhp2	1.77485e-19	0.434535	0.601	0.507	5.73045e-15
Trib1	1.78906e-19	-0.397196	0.248	0.461	5.77635e-15
Ankrd29	2.26658e-19	-0.269298	0.324	0.56	7.31812e-15
Lamtor2	2.27835e-19	0.31554	0.83	0.828	7.3561e-15
Mbnl1	2.31452e-19	-0.324838	0.871	0.942	7.47288e-15
Srgap2	2.37689e-19	-0.266769	0.37	0.606	7.67428e-15
Prelid1	2.56786e-19	0.340986	0.803	0.773	8.29084e-15
Selenof	2.59594e-19	0.309637	0.976	0.96	8.38152e-15
Ddost	3.05413e-19	0.346173	0.902	0.86	9.86086e-15
Mfap5	3.2619e-19	-0.355031	0.986	0.994	1.05317e-14
Smurf2	3.42232e-19	-0.329686	0.464	0.687	1.10497e-14
Ap2m1	3.53366e-19	0.343809	0.817	0.77	1.14091e-14
Ppl	3.56427e-19	-0.363585	0.484	0.706	1.1508e-14
Macf1	4.52803e-19	-0.323952	0.667	0.848	1.46196e-14
Ndufc2	4.61982e-19	0.300342	0.833	0.795	1.4916e-14
Tnpo1	4.8026e-19	-0.275513	0.361	0.609	1.55061e-14
Gas5	4.98065e-19	-0.302354	0.958	0.977	1.6081e-14
Tiparp	5.6394e-19	-0.343552	0.321	0.546	1.82079e-14
Lurap1l	5.68128e-19	-0.255264	0.223	0.47	1.83431e-14
Col4a5	5.96895e-19	-0.429194	0.418	0.64	1.9272e-14
Clk1	6.65672e-19	-0.280989	0.475	0.71	2.14926e-14
Smim14	7.39257e-19	-0.278186	0.841	0.947	2.38684e-14
Engase	8.16932e-19	-0.284005	0.395	0.652	2.63763e-14
Chmp2a	8.63419e-19	0.293389	0.911	0.894	2.78772e-14
Pxdn	9.29956e-19	-0.306721	0.389	0.619	3.00255e-14
Cyb5r3	1.00015e-18	0.395217	0.792	0.745	3.22918e-14
Clmp	1.02873e-18	-0.365825	0.643	0.791	3.32145e-14
Npdc1	1.12484e-18	0.313779	0.864	0.789	3.63178e-14
Creb5	1.19817e-18	-0.349382	0.781	0.916	3.86854e-14
Tecr	1.34197e-18	0.345756	0.768	0.706	4.33281e-14
Cenpx	1.34812e-18	0.331363	0.763	0.7	4.35269e-14
Tmem106b	1.38678e-18	-0.297483	0.603	0.779	4.4775e-14
Taldo1	1.47331e-18	0.351118	0.736	0.632	4.75688e-14
Zfc3h1	1.50408e-18	-0.250233	0.234	0.46	4.85622e-14
Cadm3	1.53619e-18	0.403217	0.924	0.904	4.95988e-14
2410006H16Rik	1.66567e-18	-0.330008	0.699	0.837	5.37795e-14
Mrpl17	1.67048e-18	0.357976	0.679	0.593	5.39349e-14
Tmem160	1.75866e-18	0.328207	0.803	0.787	5.67819e-14
Ramp2	1.97438e-18	-0.263169	0.9	0.971	6.37469e-14
Mindy2	2.28946e-18	-0.2717	0.614	0.8	7.39198e-14
Ttc28	2.64069e-18	-0.279372	0.496	0.713	8.52598e-14
Nampt	2.89928e-18	-0.302618	0.4	0.627	9.36092e-14
Bptf	2.94707e-18	-0.305924	0.578	0.764	9.51522e-14
Serpinf1	3.03861e-18	-0.279141	0.989	0.996	9.81077e-14
Pura	3.06246e-18	-0.309397	0.759	0.883	9.88776e-14
Fosb	3.49748e-18	-0.494468	0.393	0.603	1.12923e-13
Gask1b	3.6634e-18	-0.291324	0.399	0.633	1.1828e-13
Ppp3ca	3.86054e-18	-0.302192	0.478	0.68	1.24645e-13
Klf3	4.09092e-18	-0.344427	0.775	0.899	1.32084e-13
AI506816	4.35183e-18	0.36187	0.618	0.505	1.40508e-13
Pard3b	5.29771e-18	-0.295941	0.355	0.574	1.71047e-13
Arpp19	5.35528e-18	0.31888	0.851	0.848	1.72906e-13
Il18	5.46841e-18	-0.273622	0.536	0.756	1.76559e-13
Jcad	6.30553e-18	-0.264575	0.326	0.548	2.03587e-13
Ccdc71l	6.82231e-18	-0.307705	0.377	0.588	2.20272e-13
Hmgn2	6.83783e-18	0.364615	0.562	0.43	2.20773e-13
Galk1	6.83825e-18	0.327321	0.524	0.38	2.20787e-13
Ddah1	6.91245e-18	0.287229	0.114	0.023	2.23182e-13
Nipbl	6.93678e-18	-0.303081	0.556	0.769	2.23968e-13
Abracl	7.05565e-18	0.345939	0.737	0.699	2.27806e-13
Ski	7.97579e-18	-0.258814	0.75	0.882	2.57514e-13
Twsg1	8.00975e-18	-0.286864	0.752	0.888	2.58611e-13
Ndufv1	8.33933e-18	0.295636	0.67	0.543	2.69252e-13
Hist1h2bc	8.58198e-18	-0.323334	0.286	0.494	2.77086e-13
Lpar1	8.81329e-18	-0.294619	0.846	0.925	2.84555e-13
Polr2f	1.16793e-17	0.289389	0.819	0.781	3.7709e-13
Fkbp11	1.20807e-17	0.351208	0.475	0.315	3.9005e-13
Fgfr1	1.24258e-17	-0.282783	0.862	0.945	4.01192e-13
Vgll3	1.24524e-17	-0.365128	0.366	0.583	4.0205e-13
Fads1	1.24986e-17	0.275938	0.35	0.188	4.03542e-13
Fxyd5	1.25959e-17	0.352299	0.545	0.387	4.06683e-13
Sema3c	1.31987e-17	-0.341475	0.804	0.93	4.26147e-13
Sigmar1	1.42417e-17	0.404115	0.601	0.486	4.59823e-13
Hmgn1	1.45201e-17	0.326755	0.922	0.923	4.68812e-13
Tor1aip1	1.48911e-17	-0.281204	0.638	0.823	4.80788e-13
Angptl4	1.53445e-17	0.406179	0.679	0.575	4.95427e-13
Ifi27	1.72926e-17	0.368052	0.889	0.868	5.58326e-13
Cd63	1.83362e-17	0.275211	0.991	0.99	5.9202e-13
C4b	1.91846e-17	-0.402597	0.947	0.977	6.19414e-13
H2-T23	2.03336e-17	-0.289195	0.6	0.787	6.56511e-13
Pid1	2.16076e-17	-0.276076	0.346	0.59	6.97643e-13
Yif1b	2.23578e-17	0.288506	0.627	0.516	7.21868e-13
Znhit1	2.46242e-17	0.321175	0.641	0.53	7.95041e-13
Hmgb1	2.47103e-17	0.294247	0.976	0.976	7.97821e-13
Eif4g3	2.56598e-17	-0.285512	0.567	0.767	8.28479e-13
Jund	2.82304e-17	-0.265295	0.998	0.992	9.11474e-13
Ddx6	3.07044e-17	-0.301059	0.714	0.879	9.91353e-13
Scn7a	3.86151e-17	-0.361406	0.775	0.893	1.24677e-12
Mvp	4.37571e-17	0.373851	0.612	0.516	1.41279e-12
Cyp2f2	4.57387e-17	-0.567818	0.078	0.241	1.47677e-12
Ier3	4.86224e-17	0.463844	0.375	0.211	1.56987e-12
Pfdn1	4.89057e-17	0.280498	0.774	0.699	1.57902e-12
Srgap1	4.90067e-17	-0.297027	0.493	0.693	1.58228e-12
Aig1	5.34433e-17	-0.263069	0.337	0.556	1.72552e-12
Zeb1	5.98147e-17	-0.270013	0.527	0.724	1.93124e-12
Cpne8	6.22929e-17	0.395439	0.775	0.754	2.01125e-12
Ndufb6	6.2543e-17	0.338328	0.694	0.662	2.01933e-12
Psmd13	6.85001e-17	0.328976	0.639	0.564	2.21166e-12
Fis1	6.98614e-17	0.292606	0.868	0.841	2.25561e-12
Gnb2	7.17764e-17	0.287212	0.949	0.934	2.31744e-12
Ndufs7	8.15406e-17	0.298668	0.851	0.809	2.6327e-12
Crebbp	8.41697e-17	-0.278352	0.553	0.749	2.71759e-12
Rock2	8.49707e-17	-0.298994	0.922	0.971	2.74345e-12
Serinc3	9.25535e-17	-0.263113	0.674	0.851	2.98828e-12
Mxd4	1.1038e-16	-0.273811	0.743	0.871	3.56384e-12
Prkg2	1.15257e-16	-0.295564	0.375	0.591	3.72131e-12
Mir100hg	1.15516e-16	-0.296426	0.442	0.672	3.72968e-12
Ncor1	1.17576e-16	-0.28257	0.721	0.868	3.79619e-12
Agpat4	1.20324e-16	-0.30144	0.56	0.75	3.8849e-12
Strn3	1.21249e-16	-0.271134	0.547	0.748	3.91478e-12
Fkbp2	1.50023e-16	0.311985	0.87	0.883	4.84378e-12
Eif2s2	1.62509e-16	0.328623	0.92	0.946	5.24693e-12
Mustn1	1.63359e-16	-0.266379	0.668	0.843	5.27439e-12
Ddt	1.66701e-16	0.321636	0.736	0.686	5.38228e-12
Gtf2h5	1.7095e-16	0.26567	0.824	0.793	5.51948e-12
Pum2	1.77226e-16	-0.251602	0.482	0.708	5.7221e-12
Mrpl12	1.98829e-16	0.276448	0.636	0.528	6.41959e-12
Sumo2	2.20297e-16	0.268162	0.944	0.937	7.11272e-12
Setd7	2.79361e-16	-0.275817	0.533	0.735	9.01974e-12
Cd164	2.89847e-16	-0.277357	0.801	0.896	9.3583e-12
Bhlhe40	2.96399e-16	0.311458	0.351	0.195	9.56983e-12
Map4k4	3.23493e-16	-0.255395	0.621	0.824	1.04446e-11
Ppp2r2d	3.26376e-16	-0.277593	0.569	0.755	1.05377e-11
Nbeal1	3.26452e-16	-0.271391	0.504	0.71	1.05402e-11
Snrpa1	3.35492e-16	0.293266	0.455	0.311	1.0832e-11
Myl12a	3.36194e-16	0.305433	0.922	0.934	1.08547e-11
Ostc	3.45527e-16	0.317507	0.917	0.913	1.1156e-11
Psma3	3.5414e-16	0.322103	0.877	0.897	1.14341e-11
Sap18	3.59055e-16	0.298307	0.757	0.719	1.15928e-11
E130102H24Rik	3.61065e-16	-0.260956	0.236	0.449	1.16577e-11
Manf	3.76299e-16	-0.476026	0.781	0.894	1.21496e-11
1700019D03Rik	4.022e-16	-0.274394	0.572	0.775	1.29858e-11
Nktr	4.24058e-16	-0.350657	0.645	0.801	1.36916e-11
Hnrnpa3	4.40894e-16	0.374205	0.906	0.916	1.42352e-11
Sdhb	4.62235e-16	0.286846	0.745	0.663	1.49242e-11
Lnpep	5.25145e-16	-0.270348	0.716	0.872	1.69553e-11
Jmjd1c	5.28343e-16	-0.252616	0.355	0.569	1.70586e-11
Snrpb	5.32323e-16	0.28768	0.888	0.893	1.71871e-11
Irf2	6.07196e-16	-0.298803	0.56	0.746	1.96045e-11
Serpinb1a	6.65966e-16	0.327648	0.442	0.29	2.1502e-11
Antxr2	7.05059e-16	-0.261431	0.717	0.852	2.27642e-11
Cavin3	7.22527e-16	0.305485	0.98	0.97	2.33282e-11
Ptbp1	7.78728e-16	0.320133	0.654	0.568	2.51428e-11
Phlda1	7.79604e-16	-0.452619	0.598	0.793	2.51711e-11
Lrrc58	8.3568e-16	-0.268314	0.605	0.786	2.69816e-11
Smg1	9.21591e-16	-0.265826	0.397	0.613	2.97554e-11
Khdrbs3	9.8864e-16	0.341894	0.489	0.355	3.19202e-11
Foxp1	9.91252e-16	-0.281157	0.625	0.799	3.20045e-11
Pdcd5	1.11459e-15	0.274226	0.884	0.882	3.59867e-11
Mir99ahg	1.1355e-15	-0.257601	0.408	0.633	3.66619e-11
Gamt	1.22693e-15	0.298384	0.457	0.318	3.9614e-11
Snrpd3	1.27358e-15	0.305559	0.737	0.717	4.11201e-11
Pnisr	1.3212e-15	-0.28245	0.498	0.703	4.26576e-11
Cct7	1.33895e-15	0.288858	0.745	0.707	4.32308e-11
Mrps28	1.39133e-15	0.297538	0.612	0.502	4.49218e-11
Thsd7a	1.47961e-15	-0.27548	0.313	0.517	4.77722e-11
Dact2	1.80235e-15	-0.284992	0.203	0.419	5.81924e-11
Ndufa8	2.08999e-15	0.273006	0.799	0.779	6.74795e-11
U2af1	2.11872e-15	0.302503	0.714	0.65	6.84071e-11
Sec62	2.22981e-15	-0.258967	0.938	0.969	7.19938e-11
Hnrnpd	2.46891e-15	0.338692	0.692	0.638	7.97137e-11
Lpl	2.59282e-15	-0.28438	0.4	0.645	8.37142e-11
Ntn4	2.67403e-15	-0.276721	0.42	0.636	8.63364e-11
Arid5b	2.82569e-15	-0.352501	0.572	0.733	9.12331e-11
Ackr1	3.37199e-15	0.41788	0.766	0.696	1.08872e-10
Tle5	3.54421e-15	0.308074	0.942	0.934	1.14432e-10
Hpgd	3.64304e-15	-0.302566	0.083	0.241	1.17623e-10
Bcl7c	4.21362e-15	0.284039	0.826	0.806	1.36045e-10
Mcl1	4.24137e-15	-0.325215	0.804	0.909	1.36941e-10
Zfr	4.25531e-15	-0.261722	0.364	0.576	1.37391e-10
1110008P14Rik	4.43783e-15	0.295574	0.598	0.473	1.43284e-10
Mrps16	4.52271e-15	0.300836	0.701	0.648	1.46025e-10
Dnajc19	5.09839e-15	0.288561	0.734	0.684	1.64612e-10
Slc25a3	6.22624e-15	0.26446	0.964	0.963	2.01027e-10
Ndufb4	6.33731e-15	0.320625	0.857	0.863	2.04613e-10
C1galt1	6.50941e-15	-0.291528	0.71	0.866	2.10169e-10
Diaph1	6.65307e-15	-0.286964	0.699	0.842	2.14808e-10
Hspe1	6.65481e-15	0.339856	0.886	0.922	2.14864e-10
Kmt2a	6.67143e-15	-0.264287	0.507	0.701	2.154e-10
S100a11	7.31583e-15	0.253673	0.993	0.988	2.36206e-10
Cd2ap	7.3446e-15	-0.286389	0.545	0.709	2.37135e-10
Bcl3	8.86771e-15	0.276714	0.353	0.204	2.86312e-10
Acat1	9.08307e-15	0.270111	0.788	0.724	2.93265e-10
Ccnl1	9.2433e-15	-0.331443	0.487	0.666	2.98439e-10
Tkt	9.59943e-15	0.289254	0.67	0.57	3.09937e-10
Cdc42ep2	9.70798e-15	0.298686	0.649	0.539	3.13441e-10
Dctn3	1.01593e-14	0.295203	0.741	0.692	3.28012e-10
Gpnmb	1.05363e-14	-0.299638	0.763	0.888	3.40187e-10
Ntrk2	1.29328e-14	-0.266849	0.576	0.758	4.17562e-10
Dst	1.35938e-14	-0.284919	0.658	0.817	4.38904e-10
Msmo1	1.48243e-14	0.285689	0.266	0.137	4.78631e-10
Mrps14	1.80141e-14	0.277631	0.743	0.712	5.81622e-10
Erp29	2.0812e-14	0.292823	0.806	0.791	6.71957e-10
Herpud1	2.1646e-14	-0.310301	0.553	0.73	6.98885e-10
Ebp	2.18482e-14	0.27225	0.676	0.613	7.05411e-10
Cited2	2.18963e-14	-0.344584	0.38	0.589	7.06966e-10
Ccl2	2.33493e-14	0.804634	0.225	0.101	7.53879e-10
Socs3	2.63099e-14	0.637185	0.621	0.541	8.49468e-10
Srsf7	2.77732e-14	0.298123	0.703	0.632	8.96714e-10
Arhgap5	2.82882e-14	-0.252279	0.415	0.622	9.13343e-10
Cep170	2.83977e-14	-0.269742	0.542	0.729	9.16877e-10
Tmem100	3.07682e-14	-0.364144	0.828	0.91	9.93411e-10
Ugcg	3.52797e-14	0.477064	0.476	0.38	1.13908e-09
Hnrnpa1	3.57441e-14	0.280667	0.842	0.796	1.15407e-09
Lum	3.71678e-14	0.657589	0.707	0.621	1.20004e-09
Ap2s1	3.94744e-14	0.285854	0.741	0.7	1.27451e-09
Myadm	4.01501e-14	-0.298161	0.433	0.622	1.29632e-09
Socs1	4.01712e-14	0.264928	0.326	0.184	1.29701e-09
Svbp	4.29716e-14	0.268245	0.752	0.685	1.38742e-09
Mydgf	4.34457e-14	0.312048	0.736	0.702	1.40273e-09
Kmt2e	4.39931e-14	-0.264904	0.705	0.833	1.4204e-09
Rab4b	4.9387e-14	0.27468	0.496	0.372	1.59456e-09
Blvrb	4.95999e-14	0.26726	0.937	0.929	1.60143e-09
Dynll1	5.11372e-14	0.290706	0.975	0.969	1.65107e-09
Prss23	5.38814e-14	-0.41145	0.795	0.915	1.73967e-09
Mrpl28	5.89248e-14	0.262005	0.524	0.407	1.90251e-09
Vamp8	6.19528e-14	0.277659	0.764	0.719	2.00027e-09
Rab11fip2	6.4805e-14	-0.280335	0.571	0.748	2.09236e-09
Ogt	6.65238e-14	-0.258368	0.428	0.626	2.14785e-09
Slc39a1	7.36238e-14	0.297194	0.676	0.619	2.37709e-09
Mpc1	7.61294e-14	0.278317	0.764	0.741	2.45799e-09
Esd	7.95322e-14	0.318054	0.888	0.877	2.56786e-09
Cped1	8.06517e-14	-0.251461	0.621	0.802	2.604e-09
Sra1	8.28608e-14	0.296022	0.728	0.694	2.67533e-09
Ncl	8.47797e-14	0.392695	0.915	0.933	2.73728e-09
Sh3pxd2b	8.62344e-14	-0.260117	0.5	0.692	2.78425e-09
Fuca1	1.06496e-13	-0.257205	0.764	0.874	3.43844e-09
Bola3	1.08903e-13	0.257542	0.676	0.6	3.51614e-09
Hivep3	1.18893e-13	0.289941	0.243	0.124	3.8387e-09
Hmgcs1	1.19507e-13	0.574539	0.406	0.292	3.85852e-09
Cox17	1.23458e-13	0.256398	0.714	0.62	3.9861e-09
Bax	1.38783e-13	0.300069	0.745	0.689	4.48087e-09
Col5a1	1.45035e-13	-0.411637	0.928	0.957	4.68275e-09
Dtnbp1	1.48033e-13	0.261452	0.873	0.856	4.77954e-09
St3gal1	1.74764e-13	-0.289008	0.692	0.813	5.64261e-09
Fgl2	1.7668e-13	0.552543	0.808	0.742	5.70446e-09
Cuta	1.7809e-13	0.285253	0.793	0.763	5.74998e-09
Alyref	1.89309e-13	0.269955	0.63	0.556	6.11224e-09
Arf1	1.92281e-13	0.261882	0.888	0.872	6.20816e-09
Siva1	2.08924e-13	0.270704	0.542	0.428	6.74552e-09
Sat1	2.22932e-13	-0.294184	0.688	0.839	7.1978e-09
Hsd11b1	2.23643e-13	-0.315973	0.275	0.457	7.22075e-09
Nmb	2.28216e-13	-0.265928	0.346	0.551	7.36841e-09
Msrb1	2.4772e-13	0.279428	0.611	0.516	7.99815e-09
Tpm4	2.84026e-13	0.377088	0.806	0.81	9.17036e-09
Sgk1	3.13458e-13	-0.334952	0.406	0.599	1.01206e-08
Atp2a2	3.28545e-13	-0.271764	0.732	0.879	1.06077e-08
Mrpl14	3.45012e-13	0.259838	0.734	0.69	1.11394e-08
Gas7	3.55904e-13	-0.422465	0.821	0.9	1.14911e-08
Ddx39b	3.60579e-13	0.281877	0.618	0.518	1.1642e-08
2310039H08Rik	3.74642e-13	0.278319	0.556	0.445	1.20961e-08
Cstb	3.7898e-13	0.368742	0.81	0.805	1.22361e-08
Cdk4	3.89034e-13	0.290907	0.654	0.599	1.25607e-08
Ankrd12	4.04869e-13	-0.308122	0.589	0.727	1.3072e-08
Txn2	4.42829e-13	0.293469	0.636	0.56	1.42976e-08
Lima1	5.32209e-13	0.261337	0.924	0.896	1.71834e-08
Pmp22	5.32284e-13	-0.278901	0.911	0.945	1.71858e-08
Uqcrc1	5.9569e-13	0.285414	0.658	0.611	1.92331e-08
Golim4	6.21848e-13	-0.255148	0.654	0.795	2.00776e-08
Arpc4	7.05201e-13	0.280197	0.701	0.662	2.27688e-08
Sash1	7.18361e-13	-0.271264	0.797	0.894	2.31937e-08
Phf3	7.21592e-13	-0.251398	0.525	0.701	2.32981e-08
Asap1	9.17419e-13	-0.267906	0.688	0.828	2.96207e-08
Maged1	9.8101e-13	0.274567	0.79	0.715	3.16739e-08
mt-Nd2	1.02745e-12	-0.367863	0.971	0.989	3.31732e-08
Ash1l	1.16414e-12	-0.264223	0.625	0.796	3.75866e-08
Arglu1	1.16886e-12	-0.264543	0.611	0.789	3.7739e-08
Adamts1	1.18114e-12	0.457389	0.621	0.509	3.81355e-08
Med10	1.23399e-12	0.272336	0.54	0.443	3.98419e-08
Dusp1	1.28252e-12	-0.43278	0.707	0.844	4.14088e-08
Chchd1	1.45455e-12	0.290797	0.741	0.699	4.69631e-08
Mrps25	1.53244e-12	0.253677	0.489	0.377	4.9478e-08
Slirp	1.68331e-12	0.258376	0.732	0.701	5.43489e-08
Arpc3	1.76311e-12	0.272184	0.846	0.874	5.69255e-08
Sdhd	1.77054e-12	0.250247	0.661	0.578	5.71653e-08
Emc10	2.29306e-12	0.288158	0.761	0.719	7.40359e-08
Insig1	2.89e-12	0.303647	0.371	0.242	9.33093e-08
Grpel1	2.98761e-12	0.267134	0.641	0.597	9.64611e-08
H2afj	3.09611e-12	0.270101	0.803	0.744	9.9964e-08
Cyc1	3.57626e-12	0.258158	0.618	0.558	1.15467e-07
Malat1	4.21405e-12	-0.395818	0.982	0.999	1.36059e-07
Cox7b	5.16377e-12	0.255239	0.904	0.919	1.66723e-07
Sec11c	5.53759e-12	0.257364	0.583	0.508	1.78792e-07
Mdh2	7.53933e-12	0.262452	0.748	0.716	2.43423e-07
Maf	7.67504e-12	-0.257176	0.676	0.828	2.47804e-07
Postn	7.73536e-12	0.396227	0.495	0.328	2.49752e-07
Tmed3	7.9796e-12	0.278246	0.924	0.918	2.57637e-07
Adamts5	8.08725e-12	-0.27416	0.991	0.992	2.61113e-07
Psmd2	8.72063e-12	0.250188	0.688	0.652	2.81563e-07
Rer1	9.32861e-12	0.25443	0.875	0.853	3.01193e-07
Cebpd	1.02877e-11	-0.35255	0.953	0.978	3.3216e-07
Rnh1	1.15557e-11	0.277032	0.85	0.87	3.731e-07
Akap9	1.18944e-11	-0.281162	0.482	0.634	3.84033e-07
C1d	1.21738e-11	0.259576	0.656	0.609	3.93055e-07
Anp32b	1.24687e-11	0.283543	0.821	0.798	4.02576e-07
Gas1	1.28287e-11	-0.353708	0.605	0.756	4.142e-07
Cma1	1.49145e-11	-0.325411	0.139	0.299	4.81543e-07
Mien1	1.52431e-11	0.264678	0.638	0.592	4.92155e-07
Lyz2	1.56505e-11	0.292169	0.264	0.454	5.05308e-07
H2afz	1.60715e-11	0.260438	0.886	0.88	5.189e-07
Rras	1.69892e-11	0.29486	0.902	0.881	5.48529e-07
Cyth3	1.88673e-11	-0.256332	0.609	0.776	6.09167e-07
Bsg	1.97783e-11	0.260843	0.982	0.972	6.38582e-07
Tnfrsf1a	1.98036e-11	0.291698	0.723	0.716	6.39397e-07
Tpm3	1.99349e-11	0.252339	0.851	0.845	6.43639e-07
Sin3b	2.05545e-11	0.271982	0.667	0.61	6.63642e-07
Rhoc	2.0643e-11	0.265897	0.899	0.88	6.66499e-07
Ech1	2.25317e-11	0.279296	0.755	0.697	7.27482e-07
Ranbp1	2.47018e-11	0.291952	0.748	0.775	7.97547e-07
Cndp2	2.48019e-11	0.252466	0.692	0.653	8.00778e-07
Pgk1	2.51917e-11	0.268887	0.618	0.55	8.13365e-07
Adamts2	3.75157e-11	-0.278239	0.864	0.92	1.21127e-06
Itih5	4.16431e-11	-0.280972	0.824	0.906	1.34453e-06
Amotl2	4.31285e-11	-0.260736	0.438	0.599	1.39249e-06
Psmc5	4.43169e-11	0.250385	0.772	0.763	1.43086e-06
Ppa1	6.01866e-11	0.256923	0.614	0.535	1.94324e-06
Ifi204	6.0272e-11	-0.252899	0.951	0.978	1.946e-06
Osr2	6.15716e-11	-0.266113	0.409	0.575	1.98796e-06
Il6st	6.6543e-11	0.385043	0.9	0.923	2.14847e-06
Capzb	6.83522e-11	0.264046	0.837	0.853	2.20689e-06
Gstt1	8.02401e-11	0.284049	0.788	0.718	2.59071e-06
Akap12	8.31385e-11	-0.252767	0.567	0.725	2.68429e-06
mt-Nd4l	9.94729e-11	0.302567	0.87	0.87	3.21168e-06
Prdx5	1.06663e-10	0.263534	0.864	0.866	3.44381e-06
Ppp2r1a	1.56294e-10	0.257796	0.638	0.555	5.04626e-06
Prmt1	2.0812e-10	0.269367	0.563	0.513	6.71959e-06
Rexo2	2.16543e-10	0.258257	0.792	0.821	6.99153e-06
Fbl	3.20359e-10	0.267615	0.56	0.506	1.03434e-05
Fst	3.20907e-10	0.28541	0.692	0.579	1.03611e-05
Sub1	4.2429e-10	0.251829	0.804	0.816	1.3699e-05
Fam102b	5.85066e-10	-0.255913	0.775	0.876	1.889e-05
Vcan	6.40968e-10	-0.334273	0.864	0.941	2.06949e-05
Has2	6.70136e-10	-0.366454	0.458	0.618	2.16367e-05
Fos	9.54643e-10	-0.390602	0.764	0.865	3.08226e-05
Zfp36l2	1.05705e-09	-0.256433	0.822	0.908	3.41291e-05
Cltb	1.18049e-09	0.257627	0.801	0.799	3.81143e-05
Tmem176b	1.70512e-09	0.395213	0.185	0.094	5.50531e-05
Plau	3.7084e-09	0.339925	0.708	0.654	0.000119733
Ccn3	3.95345e-09	-0.27073	0.453	0.609	0.000127645
Anxa5	7.5506e-09	-0.254038	0.853	0.934	0.000243786
Ccn1	7.87454e-09	-0.311554	0.408	0.566	0.000254245
Lsp1	1.13973e-08	0.259218	0.913	0.91	0.000367985
Mrpl57	1.16387e-08	0.250071	0.618	0.612	0.000375779
Dram1	2.30532e-08	0.300331	0.571	0.533	0.000744319
Sbno2	2.39829e-08	0.261351	0.48	0.384	0.000774337
C1qbp	2.47811e-08	0.255346	0.678	0.679	0.000800106
Gda	2.75211e-08	0.408062	0.83	0.865	0.000888572
Prr13	3.36938e-08	0.296902	0.717	0.739	0.00108787
Lcn2	5.80061e-08	0.350322	0.228	0.133	0.00187284
Cxcl14	1.04242e-07	0.572123	0.168	0.088	0.00336565
Eif4ebp1	1.22764e-07	0.2864	0.707	0.73	0.00396369
Igfbp7	2.05766e-07	0.291777	0.929	0.903	0.00664356
C3	2.17525e-07	0.28473	1	1	0.00702324
Basp1	2.65968e-07	-0.290243	0.553	0.639	0.00858731
Id3	2.97801e-07	-0.265648	0.857	0.92	0.00961509
Col1a2	3.31487e-07	-0.39696	1	0.999	0.0107027
Ccdc3	3.37577e-07	-0.267896	0.197	0.311	0.0108993
Srm	5.64629e-07	0.271485	0.525	0.493	0.0182302
Tnmd	8.58557e-07	-0.319214	0.069	0.149	0.0277202
Ccl11	1.17636e-06	0.320556	0.793	0.716	0.0379812
Chrdl1	1.42483e-06	0.259906	0.375	0.285	0.0460036
Emp1	2.55643e-06	0.364519	0.737	0.782	0.0825395
S100a9	6.02041e-06	-0.929537	0.101	0.187	0.194381
Tubb4b	8.1106e-06	0.260609	0.719	0.742	0.261867
Itm2a	1.30515e-05	-0.288536	0.359	0.454	0.421394
Cxcl13	0.00356328	-0.75378	0.277	0.341	1
S100a8	0.000424675	-0.633797	0.067	0.121	1
Col1a1	0.490815	-0.447661	0.998	0.999	1
Iigp1	4.23448e-05	-0.444366	0.248	0.338	1
Bgn	7.88311e-05	-0.366807	0.348	0.433	1
Pltp	0.00482153	-0.273076	0.408	0.461	1
Ctsh	0.000310058	-0.26561	0.73	0.796	1
Col3a1	0.00429319	-0.261109	1	0.998	1
AY036118	0.0390023	0.273987	0.855	0.934	1
Gadd45g	0.00263593	0.281052	0.661	0.647	1
Adm	0.233265	0.296719	0.611	0.627	1
Cxcl1	0.000210612	0.315755	0.245	0.177	1
Apoe	0.580596	0.412668	0.641	0.838	1
Smpd3	0.00211685	0.46194	0.596	0.606	1
Sdc4	0.000888201	0.462818	0.571	0.618	1
Hbb-bs	0.000885145	2.00877	0.129	0.082	1
