# Supplementary material for: Single-cell transcriptomics of popliteal lymphatic vessels and peripheral veins reveals altered lymphatic muscle and immune cell populations in the TNF-Tg arthritis model
Source: Arthritis Res Ther. 2022 Mar 7;24:64. doi: 10.1186/s13075-022-02730-z (PMC8900348; doi:10.1186/s13075-022-02730-z)
Supplement: Supplementary file 2 — Additional file 2. [file 13075_2022_2730_MOESM2_ESM.zip › Supplementary Material - SMC Subset Genes.xlsx]

## Sheet: Sheet1
	p_val	avg_log2FC	pct.1	pct.2	p_val_adj	cluster	gene
Fndc1	0	1.86348	0.999	0.722	0	LMCs	Fndc1
Anxa3	0	1.84486	0.994	0.733	0	LMCs	Anxa3
Col14a1	0	1.82844	0.945	0.449	0	LMCs	Col14a1
Dpp4	0	1.81198	0.976	0.443	0	LMCs	Dpp4
Pla1a	0	1.79902	0.915	0.501	0	LMCs	Pla1a
Adamts5	0	1.66072	0.998	0.729	0	LMCs	Adamts5
Dpt	0	1.51182	1	0.926	0	LMCs	Dpt
Efemp1	0	1.45298	0.99	0.803	0	LMCs	Efemp1
Creb5	0	1.33823	0.945	0.544	0	LMCs	Creb5
Aspn	6.966e-297	1.49008	0.937	0.609	1.3932e-293	LMCs	Aspn
Mfap5	2.86589e-296	1.3582	0.999	0.885	5.73179e-293	LMCs	Mfap5
Fn1	5.34796e-289	1.26215	1	0.953	1.06959e-285	LMCs	Fn1
Efhd1	5.0553e-287	1.14858	0.865	0.483	1.01106e-283	LMCs	Efhd1
Ackr3	5.1881e-287	1.38624	0.968	0.668	1.03762e-283	LMCs	Ackr3
Pi16	1.57215e-286	1.85773	0.989	0.771	3.1443e-283	LMCs	Pi16
Myoc	1.1536e-282	2.22102	0.942	0.604	2.30719e-279	LMCs	Myoc
Nova1	7.07375e-278	1.16218	0.944	0.634	1.41475e-274	LMCs	Nova1
Loxl1	3.91957e-276	1.16753	0.989	0.728	7.83913e-273	LMCs	Loxl1
Fbn1	5.43922e-275	1.43516	0.998	0.877	1.08784e-271	LMCs	Fbn1
Sema3c	2.71459e-272	1.27439	0.955	0.712	5.42918e-269	LMCs	Sema3c
Nid1	5.03547e-263	1.26487	0.998	0.873	1.00709e-259	LMCs	Nid1
Lrrn4cl	7.53834e-251	0.999098	0.977	0.713	1.50767e-247	LMCs	Lrrn4cl
Cd55	3.70643e-246	1.2854	0.891	0.557	7.41286e-243	LMCs	Cd55
Tek	2.2175e-242	0.919311	0.883	0.565	4.43501e-239	LMCs	Tek
Marcks	4.34748e-242	1.29035	0.986	0.825	8.69495e-239	LMCs	Marcks
Edn1	1.46317e-237	1.7202	0.788	0.422	2.92633e-234	LMCs	Edn1
Plpp3	2.3757e-226	1.14238	1	0.956	4.7514e-223	LMCs	Plpp3
Gnpnat1	2.49992e-218	0.908063	0.843	0.398	4.99984e-215	LMCs	Gnpnat1
Itih5	1.57753e-213	1.11462	0.935	0.626	3.15506e-210	LMCs	Itih5
Dbn1	1.41369e-206	0.850009	0.87	0.465	2.82738e-203	LMCs	Dbn1
Islr	6.40809e-206	0.953638	0.976	0.735	1.28162e-202	LMCs	Islr
Thbs2	1.6966e-205	1.01514	0.868	0.517	3.39321e-202	LMCs	Thbs2
Ugdh	2.47946e-200	1.02297	0.984	0.851	4.95891e-197	LMCs	Ugdh
Osr2	7.93235e-190	0.744058	0.689	0.277	1.58647e-186	LMCs	Osr2
Il18	7.67007e-188	0.757579	0.825	0.512	1.53401e-184	LMCs	Il18
Gas7	9.98982e-186	1.04029	0.934	0.696	1.99796e-182	LMCs	Gas7
Fgl2	1.43724e-176	0.894683	0.788	0.367	2.87447e-173	LMCs	Fgl2
Vcan	1.40076e-167	0.877182	0.962	0.628	2.80151e-164	LMCs	Vcan
Fstl1	7.98961e-164	0.760797	1	0.958	1.59792e-160	LMCs	Fstl1
Heg1	1.05149e-161	0.788164	0.969	0.712	2.10298e-158	LMCs	Heg1
Ogn	1.55371e-154	1.01856	0.99	0.896	3.10743e-151	LMCs	Ogn
Slc4a4	1.12208e-152	0.754925	0.867	0.597	2.24416e-149	LMCs	Slc4a4
Stxbp6	1.27806e-152	0.660646	0.744	0.465	2.55611e-149	LMCs	Stxbp6
Basp1	1.02251e-151	0.862815	0.737	0.374	2.04502e-148	LMCs	Basp1
Gfpt2	6.10371e-151	0.82768	0.983	0.854	1.22074e-147	LMCs	Gfpt2
Pamr1	4.27949e-146	0.670114	0.88	0.644	8.55898e-143	LMCs	Pamr1
Smurf2	2.00194e-143	0.672452	0.778	0.497	4.00389e-140	LMCs	Smurf2
Prkg2	4.24531e-141	0.727657	0.712	0.445	8.49061e-138	LMCs	Prkg2
Tmem26	6.44221e-140	0.692376	0.752	0.416	1.28844e-136	LMCs	Tmem26
Anxa8	5.90449e-139	0.902893	0.637	0.373	1.1809e-135	LMCs	Anxa8
Fgf2	1.26821e-137	0.680455	0.734	0.464	2.53642e-134	LMCs	Fgf2
Pcsk6	2.37942e-135	0.783211	0.647	0.388	4.75883e-132	LMCs	Pcsk6
Gpx3	5.63011e-135	0.824013	0.982	0.759	1.12602e-131	LMCs	Gpx3
Klf2	1.45899e-133	0.875391	0.949	0.744	2.91797e-130	LMCs	Klf2
Il13ra1	1.01985e-132	0.499892	0.669	0.302	2.0397e-129	LMCs	Il13ra1
Prss23	3.86627e-130	0.934644	0.944	0.733	7.73255e-127	LMCs	Prss23
Flnc	1.75502e-129	0.537349	0.665	0.389	3.51005e-126	LMCs	Flnc
Mgll	6.06124e-129	0.654675	0.779	0.487	1.21225e-125	LMCs	Mgll
Limch1	1.46453e-128	0.578459	0.632	0.387	2.92906e-125	LMCs	Limch1
AY036118	7.53394e-128	0.650704	0.951	0.697	1.50679e-124	LMCs	AY036118
Lgmn	1.17268e-127	0.541452	0.857	0.495	2.34536e-124	LMCs	Lgmn
Tgfbr2	1.38366e-126	0.700239	0.991	0.894	2.76731e-123	LMCs	Tgfbr2
Plat	1.50547e-126	0.623712	0.921	0.641	3.01095e-123	LMCs	Plat
Ptgis	1.56509e-126	0.647763	0.781	0.483	3.13018e-123	LMCs	Ptgis
Col4a5	4.32084e-124	0.785869	0.746	0.521	8.64169e-121	LMCs	Col4a5
Loxl2	9.02016e-121	0.654111	0.916	0.688	1.80403e-117	LMCs	Loxl2
Lsp1	1.04249e-120	0.621082	0.923	0.63	2.08498e-117	LMCs	Lsp1
Trio	1.02142e-118	0.583076	0.756	0.474	2.04285e-115	LMCs	Trio
Dact2	2.98396e-118	0.596307	0.576	0.34	5.96792e-115	LMCs	Dact2
Adam33	2.18239e-116	0.546647	0.852	0.639	4.36479e-113	LMCs	Adam33
Ifi27l2a	1.61571e-111	1.04157	0.884	0.714	3.23141e-108	LMCs	Ifi27l2a
Filip1l	8.84758e-110	0.573893	0.696	0.397	1.76952e-106	LMCs	Filip1l
Ccn3	1.88326e-109	0.904012	0.71	0.524	3.76653e-106	LMCs	Ccn3
Gm42418	4.69942e-107	0.474562	1	0.986	9.39884e-104	LMCs	Gm42418
Itga11	1.27875e-106	0.495548	0.647	0.411	2.5575e-103	LMCs	Itga11
Maf	1.14192e-105	0.529552	0.876	0.651	2.28384e-102	LMCs	Maf
Procr	3.08614e-105	0.746095	0.952	0.819	6.17229e-102	LMCs	Procr
Npm1	4.80246e-103	0.527466	0.988	0.879	9.60492e-100	LMCs	Npm1
Hivep2	5.29822e-103	0.511952	0.861	0.698	1.05964e-99	LMCs	Hivep2
Ext1	1.88878e-102	0.500373	0.704	0.417	3.77756e-99	LMCs	Ext1
Lars2	3.56458e-102	0.260449	0.989	0.827	7.12917e-99	LMCs	Lars2
Islr2	8.01314e-101	0.564755	0.612	0.42	1.60263e-97	LMCs	Islr2
Vegfd	2.1906e-100	0.572603	0.848	0.53	4.3812e-97	LMCs	Vegfd
Cmah	4.03233e-100	0.409921	0.445	0.141	8.06466e-97	LMCs	Cmah
Thy1	6.28252e-100	0.603448	0.625	0.344	1.2565e-96	LMCs	Thy1
Tgfb2	2.42854e-99	0.58821	0.756	0.49	4.85708e-96	LMCs	Tgfb2
Vgll3	1.27658e-98	0.57016	0.693	0.446	2.55315e-95	LMCs	Vgll3
Clic5	1.92594e-95	0.617685	0.659	0.504	3.85187e-92	LMCs	Clic5
Arl4d	8.04101e-95	0.491465	0.73	0.549	1.6082e-91	LMCs	Arl4d
Arhgap20	4.20347e-93	0.52858	0.911	0.705	8.40694e-90	LMCs	Arhgap20
Uap1	7.44368e-92	0.635097	0.968	0.831	1.48874e-88	LMCs	Uap1
1700019D03Rik	3.20877e-91	0.520875	0.834	0.662	6.41754e-88	LMCs	1700019D03Rik
Pdzd2	3.7722e-90	0.439164	0.587	0.385	7.5444e-87	LMCs	Pdzd2
Sbsn	4.51291e-90	0.838081	0.385	0.165	9.02583e-87	LMCs	Sbsn
Mrgprg	1.1261e-88	0.715296	0.455	0.196	2.25221e-85	LMCs	Mrgprg
Engase	3.50528e-88	0.598904	0.741	0.582	7.01056e-85	LMCs	Engase
Sema3e	4.75346e-88	0.617734	0.548	0.315	9.50692e-85	LMCs	Sema3e
Slc6a6	1.50454e-86	0.434168	0.792	0.579	3.00908e-83	LMCs	Slc6a6
Timp3	4.28934e-86	0.428681	0.985	0.88	8.57868e-83	LMCs	Timp3
Tnfaip2	1.67739e-85	0.511586	0.872	0.628	3.35477e-82	LMCs	Tnfaip2
Klf4	3.97882e-85	0.569651	0.998	0.918	7.95764e-82	LMCs	Klf4
Gpr1	2.93369e-84	0.449699	0.541	0.323	5.86738e-81	LMCs	Gpr1
Rorb	6.26486e-83	0.337835	0.441	0.174	1.25297e-79	LMCs	Rorb
Metrnl	7.91197e-83	0.482386	0.946	0.771	1.58239e-79	LMCs	Metrnl
Sytl2	1.73932e-81	0.393749	0.492	0.223	3.47864e-78	LMCs	Sytl2
Calcrl	6.12164e-80	0.469267	0.528	0.327	1.22433e-76	LMCs	Calcrl
Sulf1	3.72907e-79	0.476345	0.785	0.607	7.45813e-76	LMCs	Sulf1
Myh10	1.2129e-76	0.458785	0.63	0.44	2.4258e-73	LMCs	Myh10
Car8	1.94774e-76	0.486238	0.555	0.37	3.89548e-73	LMCs	Car8
Kdm7a	2.27927e-76	0.388347	0.796	0.638	4.55853e-73	LMCs	Kdm7a
Nox4	3.34419e-76	0.45854	0.708	0.571	6.68839e-73	LMCs	Nox4
Stmn4	4.90925e-76	0.575338	0.559	0.393	9.8185e-73	LMCs	Stmn4
Ecscr	5.00229e-76	0.426033	0.349	0.118	1.00046e-72	LMCs	Ecscr
Cyb561	1.35646e-74	0.539281	0.629	0.408	2.71291e-71	LMCs	Cyb561
Lamb1	4.98389e-74	0.563129	0.684	0.495	9.96778e-71	LMCs	Lamb1
Camk1d	2.83401e-69	0.396019	0.669	0.514	5.66802e-66	LMCs	Camk1d
Pxdn	3.96714e-69	0.414887	0.722	0.537	7.93429e-66	LMCs	Pxdn
Adgrg2	4.29182e-69	0.392948	0.697	0.563	8.58364e-66	LMCs	Adgrg2
Dact1	7.12482e-67	0.455733	0.817	0.666	1.42496e-63	LMCs	Dact1
Ildr2	7.73191e-67	0.398938	0.822	0.628	1.54638e-63	LMCs	Ildr2
Ckb	1.525e-66	0.507979	0.853	0.688	3.05e-63	LMCs	Ckb
Bmp7	2.20363e-66	0.2868	0.449	0.241	4.40727e-63	LMCs	Bmp7
Agap1	6.89919e-65	0.379029	0.707	0.56	1.37984e-61	LMCs	Agap1
Ccnd2	1.12647e-63	0.45669	0.713	0.562	2.25293e-60	LMCs	Ccnd2
Chst1	1.88904e-63	0.464417	0.504	0.338	3.77808e-60	LMCs	Chst1
Fap	2.73037e-63	0.368829	0.587	0.39	5.46075e-60	LMCs	Fap
Arid5b	1.52582e-60	0.472231	0.808	0.676	3.05164e-57	LMCs	Arid5b
Gan	2.12271e-60	0.36987	0.545	0.376	4.24541e-57	LMCs	Gan
Ackr2	2.91945e-60	0.442777	0.584	0.471	5.83891e-57	LMCs	Ackr2
Igfbp3	2.44594e-58	0.41774	0.318	0.198	4.89187e-55	LMCs	Igfbp3
Hacd4	5.55212e-58	0.337026	0.656	0.519	1.11042e-54	LMCs	Hacd4
Serpine2	1.05579e-57	0.413437	0.984	0.887	2.11157e-54	LMCs	Serpine2
Aox3	5.72356e-57	0.386299	0.682	0.484	1.14471e-53	LMCs	Aox3
Clic4	2.71945e-56	0.379733	0.901	0.765	5.4389e-53	LMCs	Clic4
S100a11	1.95877e-55	0.434405	0.994	0.941	3.91753e-52	LMCs	S100a11
Tmsb4x	3.87858e-55	0.347664	0.999	0.98	7.75716e-52	LMCs	Tmsb4x
Gda	7.86181e-54	0.313008	0.9	0.669	1.57236e-50	LMCs	Gda
Rhob	9.29676e-54	0.369096	0.898	0.759	1.85935e-50	LMCs	Rhob
Des	1.10381e-53	0.412717	0.445	0.265	2.20761e-50	LMCs	Des
Ppp2r2b	3.06066e-53	0.275758	0.488	0.306	6.12132e-50	LMCs	Ppp2r2b
Igfbp5	1.09121e-52	1.00552	0.919	0.881	2.18242e-49	LMCs	Igfbp5
Itgb7	1.36334e-51	0.355966	0.356	0.152	2.72668e-48	LMCs	Itgb7
Egfr	7.46022e-51	0.337294	0.994	0.908	1.49204e-47	LMCs	Egfr
Lamc2	7.54993e-51	0.263716	0.482	0.371	1.50999e-47	LMCs	Lamc2
Plau	7.03834e-50	0.33591	0.702	0.546	1.40767e-46	LMCs	Plau
Hif1a	7.86614e-50	0.359079	0.784	0.647	1.57323e-46	LMCs	Hif1a
Pdpn	1.56058e-49	0.282767	0.902	0.66	3.12115e-46	LMCs	Pdpn
Col6a6	1.71833e-49	0.380903	0.554	0.398	3.43666e-46	LMCs	Col6a6
Col6a3	2.33665e-49	0.282139	0.94	0.737	4.67331e-46	LMCs	Col6a3
Kcnq1ot1	2.82107e-49	0.364226	0.78	0.673	5.64213e-46	LMCs	Kcnq1ot1
Slc16a9	1.32794e-47	0.400475	0.746	0.664	2.65587e-44	LMCs	Slc16a9
Pbx1	2.30999e-47	0.336914	0.92	0.813	4.61998e-44	LMCs	Pbx1
Enah	3.89987e-47	0.283954	0.572	0.413	7.79975e-44	LMCs	Enah
Mir100hg	6.06119e-46	0.277196	0.752	0.634	1.21224e-42	LMCs	Mir100hg
Fam167a	9.37323e-46	0.276326	0.389	0.202	1.87465e-42	LMCs	Fam167a
Lgi2	1.07803e-45	0.282895	0.88	0.684	2.15606e-42	LMCs	Lgi2
Il1r2	1.00616e-44	0.513557	0.893	0.799	2.01232e-41	LMCs	Il1r2
Mmp14	1.06562e-44	0.306091	0.96	0.844	2.13125e-41	LMCs	Mmp14
Gja1	1.09129e-44	0.397264	0.881	0.774	2.18259e-41	LMCs	Gja1
Emx2	3.6689e-44	0.37818	0.646	0.522	7.3378e-41	LMCs	Emx2
Srpx2	4.80618e-43	0.290345	0.669	0.505	9.61235e-40	LMCs	Srpx2
Smpd3	1.3175e-42	0.546247	0.672	0.538	2.63499e-39	LMCs	Smpd3
Slc6a12	2.36774e-41	0.298828	0.446	0.328	4.73547e-38	LMCs	Slc6a12
Tent5a	3.91241e-41	0.471096	0.904	0.802	7.82483e-38	LMCs	Tent5a
Klf6	1.43766e-40	0.332808	0.942	0.844	2.87533e-37	LMCs	Klf6
Il3ra	2.55358e-40	0.339486	0.664	0.557	5.10715e-37	LMCs	Il3ra
Ncl	4.81478e-40	0.288866	0.952	0.799	9.62957e-37	LMCs	Ncl
Dmrt2	1.10396e-39	0.363851	0.494	0.376	2.20791e-36	LMCs	Dmrt2
Prdm8	2.72151e-39	0.371301	0.509	0.408	5.44301e-36	LMCs	Prdm8
Ston2	3.67014e-36	0.264839	0.434	0.302	7.34028e-33	LMCs	Ston2
Ackr1	5.25974e-36	0.27612	0.744	0.595	1.05195e-32	LMCs	Ackr1
Cebpd	5.92687e-36	0.438872	0.988	0.894	1.18537e-32	LMCs	Cebpd
Dkk2	1.84115e-34	0.502419	0.408	0.267	3.68229e-31	LMCs	Dkk2
Pcdh20	4.5452e-34	0.306046	0.491	0.446	9.0904e-31	LMCs	Pcdh20
Ampd3	1.25689e-33	0.298537	0.604	0.49	2.51378e-30	LMCs	Ampd3
Arhgap42	2.27776e-33	0.304479	0.625	0.503	4.55551e-30	LMCs	Arhgap42
Itm2a	3.01125e-33	0.361907	0.602	0.5	6.0225e-30	LMCs	Itm2a
Gm31378	3.68411e-32	0.3222	0.401	0.289	7.36821e-29	LMCs	Gm31378
Dleu2	3.98737e-32	0.250746	0.725	0.657	7.97474e-29	LMCs	Dleu2
Col5a1	8.79522e-32	0.326781	0.975	0.887	1.75904e-28	LMCs	Col5a1
Has1	4.09837e-31	0.358716	0.482	0.388	8.19674e-28	LMCs	Has1
Omd	5.88259e-31	0.294075	0.642	0.565	1.17652e-27	LMCs	Omd
Mmp27	2.45686e-30	0.256865	0.519	0.438	4.91371e-27	LMCs	Mmp27
Rpgrip1l	3.3157e-28	0.283909	0.535	0.456	6.6314e-25	LMCs	Rpgrip1l
Irx1	1.2308e-27	0.257845	0.515	0.406	2.4616e-24	LMCs	Irx1
Col5a2	1.13985e-26	0.269644	0.98	0.903	2.2797e-23	LMCs	Col5a2
Ptgs2	6.67954e-26	0.562529	0.486	0.439	1.33591e-22	LMCs	Ptgs2
Tnmd	1.50952e-24	0.287037	0.357	0.276	3.01904e-21	LMCs	Tnmd
Tdo2	6.60926e-24	0.253333	0.763	0.69	1.32185e-20	LMCs	Tdo2
Trim30d	6.33401e-22	0.275853	0.535	0.492	1.2668e-18	LMCs	Trim30d
Sparc	8.1584e-20	0.398624	1	0.977	1.63168e-16	LMCs	Sparc
Cxcl1	9.38237e-19	0.251145	0.311	0.248	1.87647e-15	LMCs	Cxcl1
Ctsh	1.09817e-18	0.36169	0.847	0.775	2.19633e-15	LMCs	Ctsh
Hbb-bs	9.50044e-17	0.540361	0.158	0.325	1.90009e-13	LMCs	Hbb-bs
Pcolce	8.67575e-16	0.25212	0.992	0.904	1.73515e-12	LMCs	Pcolce
Col3a1	1.99619e-14	0.478852	0.999	0.971	3.99238e-11	LMCs	Col3a1
Iigp1	1.29541e-13	0.300318	0.494	0.458	2.59082e-10	LMCs	Iigp1
Postn	4.48553e-10	1.35989	0.396	0.342	8.97105e-07	LMCs	Postn
Vldlr	1.89929e-08	0.267277	0.571	0.579	3.79858e-05	LMCs	Vldlr
Gap43	4.46742e-08	0.252531	0.311	0.281	8.93485e-05	LMCs	Gap43
Aldh1a3	4.72034e-06	0.333231	0.334	0.317	0.00944067	LMCs	Aldh1a3
Ccdc3	2.12328e-05	0.255287	0.479	0.503	0.0424656	LMCs	Ccdc3
Gas6	0	3.14053	0.965	0.819	0	VSMCs	Gas6
Cst3	0	2.59767	0.99	0.995	0	VSMCs	Cst3
Igfbp7	0	2.53717	0.96	0.925	0	VSMCs	Igfbp7
Bgn	1.02586e-293	2.11297	0.928	0.569	2.05171e-290	VSMCs	Bgn
Gdf10	9.24757e-286	2.02882	0.936	0.71	1.84951e-282	VSMCs	Gdf10
Cxcl14	3.90545e-265	3.07127	0.768	0.181	7.81089e-262	VSMCs	Cxcl14
Sparcl1	8.77256e-262	1.60238	0.784	0.278	1.75451e-258	VSMCs	Sparcl1
Cxcl12	1.29667e-258	1.82389	0.908	0.659	2.59335e-255	VSMCs	Cxcl12
Fmo2	6.2748e-254	2.16952	0.748	0.303	1.25496e-250	VSMCs	Fmo2
Apod	4.28473e-239	2.14993	0.978	0.97	8.56947e-236	VSMCs	Apod
Ltbp4	3.84622e-238	2.01949	0.917	0.699	7.69244e-235	VSMCs	Ltbp4
Cfh	1.94868e-230	1.98463	0.857	0.491	3.89737e-227	VSMCs	Cfh
C2	1.58372e-228	1.77861	0.904	0.678	3.16743e-225	VSMCs	C2
Mgp	2.53346e-227	2.74843	0.684	0.171	5.06693e-224	VSMCs	Mgp
Penk	1.12065e-223	1.69378	0.89	0.625	2.24131e-220	VSMCs	Penk
Cygb	1.16906e-199	1.33949	0.949	0.895	2.33811e-196	VSMCs	Cygb
Chrdl1	4.01729e-193	1.53393	0.784	0.364	8.03457e-190	VSMCs	Chrdl1
Rbp1	3.62267e-185	1.45593	0.683	0.183	7.24534e-182	VSMCs	Rbp1
Lum	1.30852e-182	1.52878	0.89	0.675	2.61703e-179	VSMCs	Lum
Tspan11	1.61922e-171	1.16284	0.735	0.323	3.23844e-168	VSMCs	Tspan11
Srpx	4.17461e-171	1.25937	0.892	0.715	8.34922e-168	VSMCs	Srpx
Steap4	1.36498e-168	1.37588	0.763	0.393	2.72997e-165	VSMCs	Steap4
Fmo1	2.22832e-165	1.00438	0.729	0.338	4.45663e-162	VSMCs	Fmo1
Gsta3	6.86385e-163	0.437228	0.526	0.151	1.37277e-159	VSMCs	Gsta3
Podn	7.55735e-159	1.11413	0.827	0.516	1.51147e-155	VSMCs	Podn
Rbp4	2.65778e-158	1.71748	0.745	0.378	5.31556e-155	VSMCs	Rbp4
Pltp	3.10051e-153	1.4457	0.847	0.572	6.20101e-150	VSMCs	Pltp
Apoe	1.98962e-150	1.83176	0.899	0.849	3.97923e-147	VSMCs	Apoe
Acsbg1	2.76165e-150	0.377631	0.441	0.061	5.52331e-147	VSMCs	Acsbg1
Fbln1	8.38368e-150	1.41855	0.862	0.625	1.67674e-146	VSMCs	Fbln1
Inmt	1.0327e-146	1.53412	0.92	0.764	2.06541e-143	VSMCs	Inmt
Comp	3.9406e-143	0.389625	0.465	0.109	7.88121e-140	VSMCs	Comp
Il11ra1	9.76981e-137	0.936484	0.889	0.911	1.95396e-133	VSMCs	Il11ra1
Ralgps2	1.58176e-134	0.963801	0.733	0.407	3.16351e-131	VSMCs	Ralgps2
Olfml3	1.21625e-131	1.2684	0.836	0.608	2.43249e-128	VSMCs	Olfml3
Hopx	2.6929e-127	0.690022	0.483	0.041	5.3858e-124	VSMCs	Hopx
Dkk3	5.38034e-126	0.450541	0.529	0.194	1.07607e-122	VSMCs	Dkk3
F3	3.37302e-124	1.64976	0.643	0.274	6.74604e-121	VSMCs	F3
Arhgdib	1.55763e-123	0.913215	0.634	0.269	3.11526e-120	VSMCs	Arhgdib
Timp1	1.26289e-122	1.21662	0.672	0.31	2.52578e-119	VSMCs	Timp1
Clu	2.66453e-117	0.669176	0.553	0.237	5.32905e-114	VSMCs	Clu
Epha3	3.81985e-117	0.380715	0.469	0.105	7.6397e-114	VSMCs	Epha3
Crispld2	1.91844e-114	0.814269	0.717	0.416	3.83687e-111	VSMCs	Crispld2
Col15a1	7.65441e-112	0.68001	0.576	0.231	1.53088e-108	VSMCs	Col15a1
Col4a1	3.59242e-110	1.21035	0.902	0.835	7.18484e-107	VSMCs	Col4a1
Susd2	3.25197e-109	0.463323	0.527	0.186	6.50395e-106	VSMCs	Susd2
P2ry1	1.54919e-108	0.302853	0.473	0.113	3.09838e-105	VSMCs	P2ry1
Gpc3	7.06991e-105	0.999797	0.576	0.212	1.41398e-101	VSMCs	Gpc3
Avpr1a	1.55171e-104	0.298502	0.48	0.146	3.10342e-101	VSMCs	Avpr1a
Agt	5.03145e-103	1.04217	0.602	0.285	1.00629e-99	VSMCs	Agt
Alcam	8.40041e-103	0.258179	0.495	0.207	1.68008e-99	VSMCs	Alcam
Kcne4	5.94382e-101	0.310959	0.48	0.174	1.18876e-97	VSMCs	Kcne4
Meox2	1.12731e-99	0.651379	0.692	0.374	2.25461e-96	VSMCs	Meox2
Hmgcs2	1.97039e-97	0.639443	0.666	0.365	3.94078e-94	VSMCs	Hmgcs2
Nrp1	1.38863e-92	0.947398	0.801	0.573	2.77727e-89	VSMCs	Nrp1
Tmem119	1.02927e-90	0.492682	0.531	0.23	2.05854e-87	VSMCs	Tmem119
Nr2f2	1.47876e-89	0.665123	0.566	0.227	2.95752e-86	VSMCs	Nr2f2
Frmd6	1.26252e-88	1.01203	0.903	0.861	2.52503e-85	VSMCs	Frmd6
Mlana	5.23031e-88	0.474767	0.464	0.137	1.04606e-84	VSMCs	Mlana
Bace2	5.53554e-85	0.439217	0.55	0.253	1.10711e-81	VSMCs	Bace2
Lpl	7.66145e-85	1.33544	0.859	0.736	1.53229e-81	VSMCs	Lpl
Il6st	1.34952e-83	0.857186	0.919	0.946	2.69905e-80	VSMCs	Il6st
Spock2	5.32627e-83	0.694887	0.679	0.415	1.06525e-79	VSMCs	Spock2
Masp1	5.64723e-82	0.343713	0.458	0.154	1.12945e-78	VSMCs	Masp1
Plcxd3	3.61369e-78	0.434617	0.602	0.325	7.22739e-75	VSMCs	Plcxd3
Ccn5	7.33492e-78	0.83768	0.758	0.535	1.46698e-74	VSMCs	Ccn5
Cyp26b1	1.2644e-77	0.274241	0.433	0.135	2.52879e-74	VSMCs	Cyp26b1
Gadd45g	1.07018e-76	1.34475	0.818	0.692	2.14035e-73	VSMCs	Gadd45g
Naalad2	2.36502e-72	0.484126	0.638	0.366	4.73004e-69	VSMCs	Naalad2
Selenop	3.29777e-72	0.57506	0.969	0.997	6.59554e-69	VSMCs	Selenop
Col4a2	1.187e-71	0.987876	0.759	0.624	2.374e-68	VSMCs	Col4a2
Pdgfrl	3.49391e-71	0.592237	0.523	0.286	6.98782e-68	VSMCs	Pdgfrl
Csrp1	1.41486e-66	0.300011	0.501	0.222	2.82972e-63	VSMCs	Csrp1
Mmp3	3.09901e-65	1.35002	0.667	0.427	6.19802e-62	VSMCs	Mmp3
Ccl19	7.38821e-65	0.911083	0.57	0.252	1.47764e-61	VSMCs	Ccl19
S100a10	3.53732e-62	0.445937	0.975	0.998	7.07465e-59	VSMCs	S100a10
C7	1.8169e-59	1.09067	0.906	0.816	3.6338e-56	VSMCs	C7
Kctd12	1.45643e-57	0.527879	0.654	0.401	2.91286e-54	VSMCs	Kctd12
Cav1	5.29384e-57	0.649989	0.814	0.674	1.05877e-53	VSMCs	Cav1
Spry1	5.55255e-57	0.298581	0.47	0.22	1.11051e-53	VSMCs	Spry1
Ccbe1	3.04731e-55	0.353201	0.519	0.276	6.09462e-52	VSMCs	Ccbe1
Cyp1b1	6.34191e-54	0.291148	0.376	0.081	1.26838e-50	VSMCs	Cyp1b1
Cp	3.76519e-53	0.654855	0.647	0.414	7.53037e-50	VSMCs	Cp
Pdlim2	7.43968e-52	0.655649	0.691	0.517	1.48794e-48	VSMCs	Pdlim2
Phlda3	5.03019e-51	0.575421	0.623	0.42	1.00604e-47	VSMCs	Phlda3
Plpp1	7.5448e-50	0.411663	0.538	0.301	1.50896e-46	VSMCs	Plpp1
Itgbl1	1.47319e-49	0.746704	0.838	0.764	2.94639e-46	VSMCs	Itgbl1
Nmb	6.10605e-49	0.668162	0.797	0.641	1.22121e-45	VSMCs	Nmb
Prickle1	7.20224e-46	0.258747	0.456	0.21	1.44045e-42	VSMCs	Prickle1
Gabra3	1.87117e-45	0.464556	0.569	0.335	3.74234e-42	VSMCs	Gabra3
Cd200	1.91648e-45	0.58118	0.48	0.252	3.83296e-42	VSMCs	Cd200
Id2	4.25915e-45	0.704598	0.685	0.516	8.51831e-42	VSMCs	Id2
Sh3bgrl3	2.42524e-44	0.51879	0.804	0.747	4.85047e-41	VSMCs	Sh3bgrl3
Hspa1b	8.68483e-44	0.436867	0.665	0.444	1.73697e-40	VSMCs	Hspa1b
Clec11a	2.18231e-43	0.76927	0.497	0.234	4.36461e-40	VSMCs	Clec11a
Fgf7	3.22743e-43	0.534599	0.753	0.556	6.45485e-40	VSMCs	Fgf7
Sms	1.38046e-41	0.366148	0.534	0.313	2.76091e-38	VSMCs	Sms
Gpnmb	1.62925e-41	0.711948	0.918	0.922	3.25849e-38	VSMCs	Gpnmb
Igf1	3.88408e-41	0.701586	0.857	0.814	7.76816e-38	VSMCs	Igf1
Gem	3.68634e-40	0.46221	0.739	0.565	7.37268e-37	VSMCs	Gem
Cd52	4.53065e-40	0.368306	0.407	0.189	9.06129e-37	VSMCs	Cd52
Igsf10	2.7552e-37	0.403783	0.559	0.349	5.51041e-34	VSMCs	Igsf10
Gria4	2.99621e-37	0.294738	0.37	0.101	5.99241e-34	VSMCs	Gria4
Abcc9	5.79889e-36	0.344419	0.593	0.386	1.15978e-32	VSMCs	Abcc9
Acp5	4.25106e-35	0.260859	0.405	0.181	8.50211e-32	VSMCs	Acp5
Nr4a1	8.11368e-34	0.419629	0.609	0.414	1.62274e-30	VSMCs	Nr4a1
Stk17b	1.2558e-33	0.289138	0.558	0.389	2.5116e-30	VSMCs	Stk17b
Lgals3	1.56037e-32	0.449607	0.864	0.917	3.12075e-29	VSMCs	Lgals3
Cpxm2	1.70441e-32	0.338457	0.592	0.429	3.40882e-29	VSMCs	Cpxm2
Prrx2	5.30672e-32	0.447803	0.571	0.398	1.06134e-28	VSMCs	Prrx2
Pid1	2.90702e-31	0.605958	0.798	0.7	5.81404e-28	VSMCs	Pid1
Hsd11b1	2.9098e-31	0.433557	0.745	0.605	5.8196e-28	VSMCs	Hsd11b1
Hspa1a	3.32108e-31	0.266683	0.605	0.417	6.64216e-28	VSMCs	Hspa1a
Sh3pxd2a	6.00649e-30	0.308706	0.549	0.354	1.2013e-26	VSMCs	Sh3pxd2a
Dennd4a	3.86229e-29	0.275493	0.593	0.423	7.72458e-26	VSMCs	Dennd4a
Tent5c	3.07959e-28	0.459993	0.535	0.362	6.15918e-25	VSMCs	Tent5c
Nupr1	5.22301e-28	0.614659	0.938	0.971	1.0446e-24	VSMCs	Nupr1
Ism1	1.47861e-27	0.328969	0.577	0.395	2.95723e-24	VSMCs	Ism1
Mt1	2.51212e-27	0.541207	0.971	0.996	5.02424e-24	VSMCs	Mt1
Nbl1	5.00576e-26	0.715918	0.905	0.931	1.00115e-22	VSMCs	Nbl1
Hspb1	6.77731e-26	0.405715	0.751	0.627	1.35546e-22	VSMCs	Hspb1
Cpa3	1.01597e-25	0.291434	0.477	0.317	2.03193e-22	VSMCs	Cpa3
Gas1	5.42011e-25	0.540941	0.871	0.82	1.08402e-21	VSMCs	Gas1
Fzd1	1.35599e-24	0.406301	0.559	0.389	2.71198e-21	VSMCs	Fzd1
Ctsk	3.35947e-24	0.607347	0.89	0.934	6.71895e-21	VSMCs	Ctsk
Mgst3	7.02651e-24	0.383924	0.415	0.2	1.4053e-20	VSMCs	Mgst3
Jam2	6.45742e-23	0.292384	0.482	0.307	1.29148e-19	VSMCs	Jam2
Cpe	6.52053e-23	0.464842	0.426	0.236	1.30411e-19	VSMCs	Cpe
Fxyd5	2.35203e-21	0.504042	0.572	0.443	4.70406e-18	VSMCs	Fxyd5
Cd44	8.04313e-21	0.316435	0.611	0.444	1.60863e-17	VSMCs	Cd44
Lmna	2.69482e-20	0.363849	0.882	0.914	5.38964e-17	VSMCs	Lmna
Hist1h2bc	9.51436e-20	0.432293	0.703	0.618	1.90287e-16	VSMCs	Hist1h2bc
Ccl11	2.14169e-19	0.426395	0.834	0.764	4.28338e-16	VSMCs	Ccl11
Ggt5	4.63837e-19	0.387967	0.508	0.336	9.27675e-16	VSMCs	Ggt5
Wfdc17	7.10242e-19	0.495691	0.484	0.322	1.42048e-15	VSMCs	Wfdc17
Kitl	6.50892e-18	0.587194	0.484	0.319	1.30178e-14	VSMCs	Kitl
Ghr	6.16981e-17	0.445454	0.744	0.663	1.23396e-13	VSMCs	Ghr
Pkdcc	1.1312e-16	0.289784	0.606	0.464	2.2624e-13	VSMCs	Pkdcc
Grem2	1.79916e-16	0.377338	0.372	0.164	3.59832e-13	VSMCs	Grem2
Zfp36l1	2.43092e-16	0.409454	0.934	0.952	4.86184e-13	VSMCs	Zfp36l1
Bex3	2.66543e-16	0.29111	0.409	0.232	5.33087e-13	VSMCs	Bex3
Sned1	1.01577e-15	0.652684	0.644	0.606	2.03154e-12	VSMCs	Sned1
Fcer1g	2.37137e-15	0.415587	0.446	0.292	4.74274e-12	VSMCs	Fcer1g
Il1r1	1.31099e-14	0.447432	0.815	0.846	2.62199e-11	VSMCs	Il1r1
C1qtnf7	3.30012e-13	0.284269	0.532	0.386	6.60024e-10	VSMCs	C1qtnf7
Fzd2	1.31023e-11	0.284977	0.615	0.505	2.62046e-08	VSMCs	Fzd2
Emb	2.68717e-11	0.284346	0.38	0.225	5.37433e-08	VSMCs	Emb
Cstb	3.98945e-11	0.322642	0.811	0.834	7.9789e-08	VSMCs	Cstb
Nsg1	4.38281e-11	0.332258	0.683	0.65	8.76563e-08	VSMCs	Nsg1
Mafb	8.13704e-11	0.402863	0.505	0.371	1.62741e-07	VSMCs	Mafb
Nrip1	1.40061e-10	0.395256	0.846	0.862	2.80121e-07	VSMCs	Nrip1
Csrp2	2.67686e-09	0.786662	0.765	0.78	5.35371e-06	VSMCs	Csrp2
Prdx4	6.75238e-09	0.316353	0.719	0.682	1.35048e-05	VSMCs	Prdx4
Zfp36	9.17252e-09	0.352377	0.774	0.771	1.8345e-05	VSMCs	Zfp36
Serpina3n	1.49471e-08	0.397832	0.776	0.834	2.98941e-05	VSMCs	Serpina3n
Abi3bp	3.47074e-08	0.295415	0.914	0.985	6.94149e-05	VSMCs	Abi3bp
Lmo4	9.02268e-08	0.362069	0.656	0.59	0.000180454	VSMCs	Lmo4
Mif	1.40244e-07	0.281084	0.722	0.742	0.000280487	VSMCs	Mif
Ndufa4l2	4.68235e-07	0.296268	0.351	0.209	0.00093647	VSMCs	Ndufa4l2
Mdk	5.93856e-07	0.251561	0.29	0.118	0.00118771	VSMCs	Mdk
Sod3	2.04211e-06	0.353745	0.78	0.854	0.00408423	VSMCs	Sod3
Phlda1	4.27331e-06	0.316029	0.843	0.849	0.00854661	VSMCs	Phlda1
Hp	4.59128e-06	0.280323	0.308	0.204	0.00918255	VSMCs	Hp
AW112010	2.57926e-05	0.301155	0.593	0.527	0.0515852	VSMCs	AW112010
Ogfrl1	3.37845e-05	0.251516	0.397	0.275	0.0675691	VSMCs	Ogfrl1
Svep1	0.000262529	0.312141	0.821	0.865	0.525057	VSMCs	Svep1
Tubb4b	0.000292033	0.262829	0.733	0.796	0.584067	VSMCs	Tubb4b
Smoc2	0.000334207	0.28958	0.711	0.659	0.668414	VSMCs	Smoc2
Rcn3	0.000465113	0.268973	0.815	0.868	0.930226	VSMCs	Rcn3
Id4	0.00188189	0.337169	0.351	0.234	1	VSMCs	Id4
Tpsb2	0.0059351	0.373359	0.438	0.349	1	VSMCs	Tpsb2
Mt2	0.00638134	0.305077	0.908	0.945	1	VSMCs	Mt2
S100a9	0.00694056	2.49979	0.4	0.369	1	VSMCs	S100a9
