# Supplementary material for: Single-cell transcriptomics of popliteal lymphatic vessels and peripheral veins reveals altered lymphatic muscle and immune cell populations in the TNF-Tg arthritis model
Source: Arthritis Res Ther. 2022 Mar 7;24:64. doi: 10.1186/s13075-022-02730-z (PMC8900348; doi:10.1186/s13075-022-02730-z)
Supplement: Supplementary file 2 — Additional file 2. [file 13075_2022_2730_MOESM2_ESM.zip › Supplementary Material - tdT-WT Integrated Genes.xlsx]

## Sheet: Sheet1
	p_val	avg_log2FC	pct.1	pct.2	p_val_adj	cluster	gene
Myoc	0	3.0807	0.944	0.268	0	LMCs	Myoc
Pi16	0	2.73313	0.987	0.373	0	LMCs	Pi16
Dpt	0	2.58283	0.999	0.403	0	LMCs	Dpt
Fndc1	0	2.55302	0.997	0.291	0	LMCs	Fndc1
Mfap5	0	2.53054	0.999	0.376	0	LMCs	Mfap5
Plpp3	0	2.48754	0.999	0.378	0	LMCs	Plpp3
Adamts5	0	2.42437	0.998	0.286	0	LMCs	Adamts5
Fbn1	0	2.38341	0.998	0.334	0	LMCs	Fbn1
Efemp1	0	2.37122	0.99	0.296	0	LMCs	Efemp1
Fn1	0	2.31239	1	0.543	0	LMCs	Fn1
Col14a1	0	2.27745	0.945	0.216	0	LMCs	Col14a1
Ogn	0	2.26988	0.992	0.319	0	LMCs	Ogn
Aebp1	0	2.2265	0.999	0.398	0	LMCs	Aebp1
Nid1	0	2.22546	0.999	0.319	0	LMCs	Nid1
C3	0	2.221	1	0.531	0	LMCs	C3
Fstl1	0	2.15176	1	0.358	0	LMCs	Fstl1
Anxa3	0	2.15127	0.994	0.463	0	LMCs	Anxa3
Igfbp5	0	2.14783	0.911	0.347	0	LMCs	Igfbp5
Gpx3	0	2.13128	0.984	0.423	0	LMCs	Gpx3
Col3a1	0	2.09984	0.999	0.473	0	LMCs	Col3a1
Sparc	0	2.08335	1	0.443	0	LMCs	Sparc
Pcolce2	0	2.04265	1	0.37	0	LMCs	Pcolce2
Pla1a	0	2.04002	0.916	0.169	0	LMCs	Pla1a
Cd248	0	1.99162	0.997	0.341	0	LMCs	Cd248
Tnxb	0	1.96306	1	0.403	0	LMCs	Tnxb
Loxl1	0	1.92153	0.99	0.278	0	LMCs	Loxl1
Aspn	0	1.91456	0.932	0.216	0	LMCs	Aspn
Igfbp6	0	1.8915	1	0.512	0	LMCs	Igfbp6
Dpp4	0	1.82592	0.974	0.25	0	LMCs	Dpp4
Ackr3	0	1.79898	0.963	0.247	0	LMCs	Ackr3
Edn1	0	1.79379	0.797	0.183	0	LMCs	Edn1
Col1a2	0	1.79128	1	0.492	0	LMCs	Col1a2
Ugdh	0	1.78112	0.98	0.407	0	LMCs	Ugdh
Prss23	0	1.77526	0.944	0.309	0	LMCs	Prss23
Rarres2	0	1.74517	0.996	0.391	0	LMCs	Rarres2
Ly6c1	0	1.72089	0.998	0.439	0	LMCs	Ly6c1
Axl	0	1.716	0.995	0.382	0	LMCs	Axl
Lamc1	0	1.71344	0.994	0.396	0	LMCs	Lamc1
Ebf1	0	1.6948	0.991	0.306	0	LMCs	Ebf1
Itih5	0	1.6906	0.929	0.221	0	LMCs	Itih5
Ccdc80	0	1.66392	0.999	0.409	0	LMCs	Ccdc80
Pcolce	0	1.65191	0.994	0.426	0	LMCs	Pcolce
Islr	0	1.64843	0.975	0.313	0	LMCs	Islr
Serpine2	0	1.62287	0.985	0.33	0	LMCs	Serpine2
Gfpt2	0	1.6143	0.978	0.292	0	LMCs	Gfpt2
Col1a1	0	1.61272	0.999	0.472	0	LMCs	Col1a1
Sema3c	0	1.61225	0.947	0.244	0	LMCs	Sema3c
Mmp2	0	1.56549	0.996	0.362	0	LMCs	Mmp2
Procr	0	1.53831	0.953	0.323	0	LMCs	Procr
Lrrn4cl	0	1.53345	0.979	0.255	0	LMCs	Lrrn4cl
Col5a2	0	1.52014	0.98	0.332	0	LMCs	Col5a2
Serpinh1	0	1.50846	0.997	0.377	0	LMCs	Serpinh1
Ace	0	1.50715	0.994	0.366	0	LMCs	Ace
Col6a1	0	1.50696	0.995	0.336	0	LMCs	Col6a1
Dcn	0	1.49282	1	0.611	0	LMCs	Dcn
Creb5	0	1.46307	0.94	0.236	0	LMCs	Creb5
Vcan	0	1.45158	0.963	0.286	0	LMCs	Vcan
Adgrd1	0	1.44534	0.984	0.314	0	LMCs	Adgrd1
Col5a1	0	1.44466	0.969	0.32	0	LMCs	Col5a1
Serping1	0	1.44428	0.999	0.436	0	LMCs	Serping1
Nova1	0	1.42553	0.937	0.192	0	LMCs	Nova1
Heg1	0	1.42313	0.965	0.276	0	LMCs	Heg1
Egfr	0	1.38798	0.995	0.491	0	LMCs	Egfr
Timp3	0	1.38517	0.981	0.329	0	LMCs	Timp3
Tgfbr3	0	1.38278	0.987	0.336	0	LMCs	Tgfbr3
Sdc2	0	1.37389	0.953	0.285	0	LMCs	Sdc2
Thbs2	0	1.3664	0.872	0.181	0	LMCs	Thbs2
Uap1	0	1.34887	0.969	0.418	0	LMCs	Uap1
Ramp2	0	1.32246	0.987	0.338	0	LMCs	Ramp2
Ly6a	0	1.32177	1	0.647	0	LMCs	Ly6a
Galnt15	0	1.29829	0.981	0.365	0	LMCs	Galnt15
Efhd1	0	1.29736	0.856	0.19	0	LMCs	Efhd1
Serpinf1	0	1.29328	0.998	0.483	0	LMCs	Serpinf1
Col6a2	0	1.28206	0.978	0.324	0	LMCs	Col6a2
Il1r2	0	1.27833	0.907	0.39	0	LMCs	Il1r2
Errfi1	0	1.27328	0.981	0.395	0	LMCs	Errfi1
Col6a3	0	1.26753	0.938	0.296	0	LMCs	Col6a3
Mmp14	0	1.26741	0.957	0.282	0	LMCs	Mmp14
Ifi205	0	1.26394	0.993	0.382	0	LMCs	Ifi205
Ltbp1	0	1.25257	0.938	0.243	0	LMCs	Ltbp1
Cavin3	0	1.24332	0.987	0.367	0	LMCs	Cavin3
Dlc1	0	1.24045	0.94	0.232	0	LMCs	Dlc1
Id3	0	1.22368	0.929	0.324	0	LMCs	Id3
Loxl2	0	1.22264	0.921	0.281	0	LMCs	Loxl2
Htra1	0	1.21426	0.96	0.352	0	LMCs	Htra1
Twist1	0	1.21285	0.959	0.322	0	LMCs	Twist1
S100a16	0	1.21251	0.969	0.343	0	LMCs	S100a16
Ar	0	1.20184	0.975	0.31	0	LMCs	Ar
Fermt2	0	1.18174	0.95	0.284	0	LMCs	Fermt2
Arhgap20	0	1.18036	0.902	0.225	0	LMCs	Arhgap20
Prelp	0	1.1761	0.96	0.327	0	LMCs	Prelp
Lama4	0	1.15459	0.927	0.282	0	LMCs	Lama4
Tmem100	0	1.14998	0.925	0.308	0	LMCs	Tmem100
Pamr1	0	1.14593	0.889	0.239	0	LMCs	Pamr1
Dbn1	0	1.13158	0.873	0.241	0	LMCs	Dbn1
Cadm3	0	1.11172	0.936	0.338	0	LMCs	Cadm3
Lbp	0	1.11064	0.953	0.374	0	LMCs	Lbp
Plat	0	1.10217	0.896	0.206	0	LMCs	Plat
Fez1	0	1.10142	0.873	0.257	0	LMCs	Fez1
Tek	0	1.09601	0.875	0.184	0	LMCs	Tek
Slco3a1	0	1.09593	0.932	0.329	0	LMCs	Slco3a1
Fbln2	0	1.08998	0.958	0.345	0	LMCs	Fbln2
Gnpnat1	0	1.08966	0.874	0.288	0	LMCs	Gnpnat1
Vegfd	0	1.0839	0.881	0.259	0	LMCs	Vegfd
Gja1	0	1.0828	0.87	0.344	0	LMCs	Gja1
Abi3bp	0	1.04742	0.989	0.353	0	LMCs	Abi3bp
Lgi2	0	1.04019	0.889	0.284	0	LMCs	Lgi2
Tgfb2	0	1.03078	0.729	0.154	0	LMCs	Tgfb2
Slc4a4	0	1.03035	0.861	0.18	0	LMCs	Slc4a4
Dact1	0	1.02929	0.798	0.233	0	LMCs	Dact1
Cryab	0	1.02918	0.903	0.362	0	LMCs	Cryab
Ccn3	0	1.02832	0.738	0.252	0	LMCs	Ccn3
Prrx1	0	1.01417	0.978	0.317	0	LMCs	Prrx1
Adamts2	0	0.998933	0.949	0.343	0	LMCs	Adamts2
Adm	0	0.993357	0.749	0.319	0	LMCs	Adm
Ehd2	0	0.977908	0.916	0.285	0	LMCs	Ehd2
Col4a5	0	0.975126	0.745	0.191	0	LMCs	Col4a5
Cd55	0	0.97458	0.892	0.382	0	LMCs	Cd55
1700019D03Rik	0	0.965303	0.839	0.226	0	LMCs	1700019D03Rik
Mustn1	0	0.961957	0.896	0.342	0	LMCs	Mustn1
Ptgis	0	0.95773	0.789	0.217	0	LMCs	Ptgis
Tdo2	0	0.957487	0.773	0.281	0	LMCs	Tdo2
Nckap1	0	0.955044	0.894	0.245	0	LMCs	Nckap1
Anxa8	0	0.938342	0.665	0.167	0	LMCs	Anxa8
Vasn	0	0.930204	0.84	0.235	0	LMCs	Vasn
Cdh13	0	0.919018	0.861	0.245	0	LMCs	Cdh13
Tmem26	0	0.916027	0.777	0.228	0	LMCs	Tmem26
Ildr2	0	0.903898	0.83	0.244	0	LMCs	Ildr2
Hspb8	0	0.894093	0.875	0.278	0	LMCs	Hspb8
Hspg2	0	0.884871	0.875	0.249	0	LMCs	Hspg2
Opcml	0	0.88095	0.836	0.209	0	LMCs	Opcml
Scn7a	0	0.875195	0.924	0.297	0	LMCs	Scn7a
Rhou	0	0.87142	0.825	0.234	0	LMCs	Rhou
Crip2	0	0.864227	0.833	0.294	0	LMCs	Crip2
Osr2	0	0.847838	0.645	0.127	0	LMCs	Osr2
Prkg2	0	0.846533	0.696	0.186	0	LMCs	Prkg2
Ppic	0	0.841747	0.809	0.273	0	LMCs	Ppic
Pcsk6	0	0.840318	0.605	0.109	0	LMCs	Pcsk6
Mgll	0	0.838292	0.806	0.206	0	LMCs	Mgll
Sulf1	0	0.837241	0.776	0.198	0	LMCs	Sulf1
Sfrp4	0	0.830734	0.84	0.274	0	LMCs	Sfrp4
Engase	0	0.829472	0.713	0.212	0	LMCs	Engase
Lamb1	0	0.829449	0.69	0.176	0	LMCs	Lamb1
Vgll3	0	0.819393	0.713	0.169	0	LMCs	Vgll3
Ctsk	0	0.81267	0.944	0.374	0	LMCs	Ctsk
Abca8a	0	0.808122	0.785	0.245	0	LMCs	Abca8a
Cpxm1	0	0.793424	0.792	0.294	0	LMCs	Cpxm1
Oaf	0	0.786045	0.8	0.276	0	LMCs	Oaf
Wnt2	0	0.776132	0.67	0.216	0	LMCs	Wnt2
Slc16a9	0	0.772751	0.742	0.289	0	LMCs	Slc16a9
Pmepa1	0	0.770051	0.867	0.333	0	LMCs	Pmepa1
Amotl1	0	0.769527	0.785	0.206	0	LMCs	Amotl1
Ackr1	0	0.761552	0.759	0.246	0	LMCs	Ackr1
Ntrk2	0	0.756049	0.798	0.255	0	LMCs	Ntrk2
Akap12	0	0.752151	0.769	0.205	0	LMCs	Akap12
Sult5a1	0	0.738422	0.832	0.309	0	LMCs	Sult5a1
Serpina3n	0	0.733899	0.866	0.298	0	LMCs	Serpina3n
Dst	0	0.732831	0.846	0.286	0	LMCs	Dst
Clic5	0	0.732169	0.686	0.199	0	LMCs	Clic5
Tmeff2	0	0.728573	0.788	0.218	0	LMCs	Tmeff2
Arl4d	0	0.727436	0.696	0.21	0	LMCs	Arl4d
Adam33	0	0.72232	0.823	0.229	0	LMCs	Adam33
Sema3b	0	0.709551	0.71	0.247	0	LMCs	Sema3b
Svep1	0	0.699179	0.866	0.256	0	LMCs	Svep1
Cyb561	0	0.697178	0.685	0.232	0	LMCs	Cyb561
Zfhx4	0	0.694613	0.862	0.272	0	LMCs	Zfhx4
Basp1	0	0.692131	0.743	0.296	0	LMCs	Basp1
Osr1	0	0.690449	0.85	0.29	0	LMCs	Osr1
Lvrn	0	0.69033	0.794	0.271	0	LMCs	Lvrn
Sod3	0	0.690319	0.878	0.328	0	LMCs	Sod3
Pxdn	0	0.684551	0.669	0.169	0	LMCs	Pxdn
Aox3	0	0.683529	0.683	0.183	0	LMCs	Aox3
Adh7	0	0.677295	0.768	0.225	0	LMCs	Adh7
Flnc	0	0.670215	0.608	0.128	0	LMCs	Flnc
Mfge8	0	0.667737	0.901	0.388	0	LMCs	Mfge8
Sspn	0	0.65823	0.708	0.202	0	LMCs	Sspn
Islr2	0	0.650289	0.585	0.154	0	LMCs	Islr2
Tmem158	0	0.648278	0.759	0.303	0	LMCs	Tmem158
Mir100hg	0	0.645699	0.766	0.271	0	LMCs	Mir100hg
Gpnmb	0	0.645655	0.93	0.345	0	LMCs	Gpnmb
Sema3e	0	0.644509	0.576	0.124	0	LMCs	Sema3e
Adamtsl1	0	0.642425	0.827	0.238	0	LMCs	Adamtsl1
Amy1	0	0.638989	0.74	0.253	0	LMCs	Amy1
Fhl1	0	0.634823	0.726	0.235	0	LMCs	Fhl1
Rbms3	0	0.633262	0.75	0.212	0	LMCs	Rbms3
Rora	0	0.622339	0.81	0.276	0	LMCs	Rora
Serpina3c	0	0.620951	0.716	0.227	0	LMCs	Serpina3c
Spsb1	0	0.612831	0.686	0.189	0	LMCs	Spsb1
Adgrg2	0	0.61134	0.657	0.169	0	LMCs	Adgrg2
Emx2	0	0.601272	0.673	0.233	0	LMCs	Emx2
Srpx2	0	0.595901	0.723	0.191	0	LMCs	Srpx2
Nbl1	0	0.589808	0.924	0.358	0	LMCs	Nbl1
Bmp4	0	0.539282	0.637	0.214	0	LMCs	Bmp4
Entpd2	0	0.52211	0.971	0.363	0	LMCs	Entpd2
Lox	6.58607e-307	0.748325	0.738	0.267	1.31721e-303	LMCs	Lox
Gsn	1.43532e-306	0.909373	1	0.814	2.87063e-303	LMCs	Gsn
Flrt2	4.5135e-306	0.825779	0.78	0.317	9.027e-303	LMCs	Flrt2
Map1b	7.40256e-303	0.528182	0.754	0.249	1.48051e-299	LMCs	Map1b
Limch1	2.79129e-300	0.612906	0.578	0.121	5.58259e-297	LMCs	Limch1
Cebpd	1.0011e-296	1.08405	0.99	0.769	2.00219e-293	LMCs	Cebpd
Cldn10	1.32158e-295	0.500229	0.683	0.251	2.64316e-292	LMCs	Cldn10
Dclk1	4.69934e-292	0.585277	0.657	0.176	9.39868e-289	LMCs	Dclk1
Ppl	1.91348e-287	0.475909	0.791	0.318	3.82697e-284	LMCs	Ppl
Thy1	2.56663e-285	0.753365	0.644	0.245	5.13326e-282	LMCs	Thy1
Ccn1	4.77956e-276	0.910208	0.706	0.302	9.55912e-273	LMCs	Ccn1
Ccnd2	3.15137e-275	0.362919	0.717	0.282	6.30273e-272	LMCs	Ccnd2
Itgbl1	1.01753e-271	0.394318	0.778	0.324	2.03507e-268	LMCs	Itgbl1
Nupr1	2.31406e-271	0.666347	0.974	0.651	4.62812e-268	LMCs	Nupr1
Stmn4	9.67045e-269	0.599226	0.546	0.126	1.93409e-265	LMCs	Stmn4
Irx1	9.03089e-268	0.456389	0.571	0.179	1.80618e-264	LMCs	Irx1
Gas1	7.48361e-267	0.624281	0.791	0.264	1.49672e-263	LMCs	Gas1
Igfbp4	1.1316e-266	0.941762	0.954	0.689	2.26319e-263	LMCs	Igfbp4
Lurap1l	2.28592e-266	0.523802	0.571	0.156	4.57184e-263	LMCs	Lurap1l
Colec12	1.03048e-263	0.393225	0.748	0.323	2.06096e-260	LMCs	Colec12
Fst	5.70284e-262	0.676544	0.647	0.167	1.14057e-258	LMCs	Fst
Cpz	3.31941e-261	0.591801	0.599	0.204	6.63882e-258	LMCs	Cpz
Socs2	2.06194e-259	0.374058	0.631	0.211	4.12387e-256	LMCs	Socs2
Fam107a	3.2466e-259	0.270271	0.545	0.163	6.49321e-256	LMCs	Fam107a
Prg4	2.96973e-258	0.832243	0.658	0.28	5.93946e-255	LMCs	Prg4
C7	4.31059e-257	0.380817	0.821	0.33	8.62117e-254	LMCs	C7
Mfap2	3.50859e-253	0.559674	0.711	0.273	7.01717e-250	LMCs	Mfap2
Omd	1.75832e-252	0.611389	0.614	0.225	3.51665e-249	LMCs	Omd
Shox2	1.97669e-251	0.469377	0.707	0.257	3.95338e-248	LMCs	Shox2
Arid5b	3.17525e-249	0.648661	0.82	0.429	6.3505e-246	LMCs	Arid5b
Atp8b1	7.71258e-248	0.419166	0.601	0.189	1.54252e-244	LMCs	Atp8b1
Vegfa	2.80157e-245	0.471635	0.766	0.297	5.60313e-242	LMCs	Vegfa
Slco2a1	3.3096e-242	0.400619	0.608	0.183	6.61919e-239	LMCs	Slco2a1
Tmed3	1.4499e-241	0.595592	0.952	0.641	2.8998e-238	LMCs	Tmed3
Vit	3.49795e-241	0.436483	0.783	0.334	6.9959e-238	LMCs	Vit
Ccdc3	1.36347e-240	0.460139	0.528	0.171	2.72695e-237	LMCs	Ccdc3
Enpp2	1.61361e-238	0.349468	0.513	0.149	3.22721e-235	LMCs	Enpp2
Csrp2	2.76324e-237	0.36588	0.796	0.375	5.52648e-234	LMCs	Csrp2
Has2	3.5299e-235	0.641734	0.693	0.277	7.0598e-232	LMCs	Has2
Dact2	4.15395e-234	0.697777	0.53	0.139	8.30791e-231	LMCs	Dact2
Sfrp1	1.05961e-232	0.455647	0.645	0.223	2.11921e-229	LMCs	Sfrp1
Thsd7a	3.7364e-232	0.341968	0.647	0.226	7.47279e-229	LMCs	Thsd7a
Angptl4	7.15641e-232	0.395719	0.711	0.316	1.43128e-228	LMCs	Angptl4
Adam23	9.5422e-232	0.373808	0.567	0.205	1.90844e-228	LMCs	Adam23
Itm2a	1.7938e-231	0.71422	0.574	0.173	3.5876e-228	LMCs	Itm2a
Phlda1	4.11095e-231	0.660871	0.821	0.376	8.22189e-228	LMCs	Phlda1
Lpar4	6.90212e-228	0.390481	0.546	0.177	1.38042e-224	LMCs	Lpar4
Ccl11	6.93338e-227	0.844835	0.763	0.345	1.38668e-223	LMCs	Ccl11
Gask1b	3.6993e-224	0.349337	0.751	0.368	7.39861e-221	LMCs	Gask1b
Thbd	7.47214e-222	0.660738	0.745	0.341	1.49443e-218	LMCs	Thbd
Kcnq1ot1	1.79411e-221	0.639236	0.759	0.337	3.58821e-218	LMCs	Kcnq1ot1
Pcdh18	3.55704e-221	0.488434	0.61	0.189	7.11407e-218	LMCs	Pcdh18
Amotl2	1.05729e-219	0.533941	0.659	0.24	2.11458e-216	LMCs	Amotl2
Gpr1	2.11807e-219	0.487199	0.502	0.126	4.23614e-216	LMCs	Gpr1
Cavin2	9.98335e-216	0.266877	0.604	0.223	1.99667e-212	LMCs	Cavin2
Abca8b	2.67463e-215	0.471022	0.594	0.2	5.34927e-212	LMCs	Abca8b
Mt2	1.30543e-211	0.722706	0.948	0.554	2.61086e-208	LMCs	Mt2
Cd164	6.51053e-211	0.517339	0.924	0.625	1.30211e-207	LMCs	Cd164
Gngt2	3.95666e-210	0.473864	0.745	0.379	7.91332e-207	LMCs	Gngt2
Il11ra1	1.05202e-203	0.279667	0.927	0.523	2.10403e-200	LMCs	Il11ra1
Car8	2.76828e-202	0.51958	0.502	0.096	5.53655e-199	LMCs	Car8
Col6a6	4.21492e-201	0.495848	0.531	0.154	8.42984e-198	LMCs	Col6a6
Plau	9.27485e-197	0.561165	0.675	0.282	1.85497e-193	LMCs	Plau
Cks1b	6.36285e-196	0.322686	0.662	0.301	1.27257e-192	LMCs	Cks1b
Smpd3	3.09672e-195	1.03821	0.653	0.315	6.19344e-192	LMCs	Smpd3
Tnfaip6	1.26865e-194	0.54695	0.611	0.179	2.53729e-191	LMCs	Tnfaip6
Des	7.85932e-194	0.41557	0.451	0.096	1.57186e-190	LMCs	Des
Hspb1	6.95129e-193	0.438862	0.655	0.279	1.39026e-189	LMCs	Hspb1
Dmrt2	1.25934e-189	0.435888	0.476	0.088	2.51868e-186	LMCs	Dmrt2
Gas7	1.53468e-188	0.690566	0.94	0.659	3.06936e-185	LMCs	Gas7
Adh1	1.11922e-185	0.265088	0.578	0.224	2.23844e-182	LMCs	Adh1
Mir99ahg	3.3566e-185	0.336804	0.739	0.358	6.71321e-182	LMCs	Mir99ahg
Nnmt	1.94394e-184	0.323266	0.528	0.193	3.88788e-181	LMCs	Nnmt
Adamts1	3.72785e-182	0.604722	0.572	0.16	7.45571e-179	LMCs	Adamts1
Fzd4	2.22967e-180	0.327305	0.597	0.214	4.45933e-177	LMCs	Fzd4
Pi15	1.9148e-179	0.354231	0.508	0.161	3.8296e-176	LMCs	Pi15
Prdm8	3.4458e-175	0.481033	0.468	0.107	6.89159e-172	LMCs	Prdm8
Ghr	3.62843e-170	0.35296	0.655	0.253	7.25685e-167	LMCs	Ghr
Lamc2	3.80685e-169	0.326017	0.45	0.137	7.6137e-166	LMCs	Lamc2
Gpc6	8.44478e-168	0.396261	0.505	0.115	1.68896e-164	LMCs	Gpc6
Dkk2	1.02234e-164	0.584633	0.436	0.129	2.04469e-161	LMCs	Dkk2
Col4a4	1.30312e-162	0.384594	0.521	0.196	2.60624e-159	LMCs	Col4a4
Ckb	5.17371e-162	0.410147	0.843	0.487	1.03474e-158	LMCs	Ckb
Ccnd1	7.86679e-162	0.320091	0.705	0.365	1.57336e-158	LMCs	Ccnd1
Plac8	1.11371e-161	0.672786	0.78	0.485	2.22741e-158	LMCs	Plac8
Smoc2	1.94704e-161	0.434088	0.622	0.271	3.89408e-158	LMCs	Smoc2
Vldlr	2.04294e-155	0.626967	0.548	0.216	4.08589e-152	LMCs	Vldlr
Sbsn	2.14809e-154	0.855034	0.434	0.156	4.29618e-151	LMCs	Sbsn
Eln	3.59638e-154	0.565281	0.582	0.206	7.19276e-151	LMCs	Eln
Gng12	1.23464e-153	0.327777	0.883	0.566	2.46927e-150	LMCs	Gng12
Cyp2f2	2.39099e-144	0.561672	0.478	0.209	4.78197e-141	LMCs	Cyp2f2
Pcdh20	2.2347e-143	0.377812	0.426	0.109	4.4694e-140	LMCs	Pcdh20
Col5a3	1.67133e-142	0.25819	0.563	0.193	3.34267e-139	LMCs	Col5a3
C4b	3.67122e-133	0.464606	0.99	0.68	7.34244e-130	LMCs	C4b
Sfrp2	7.33706e-133	0.852506	0.538	0.241	1.46741e-129	LMCs	Sfrp2
Tubb4b	4.20333e-129	0.27897	0.815	0.485	8.40665e-126	LMCs	Tubb4b
Arrdc3	1.86488e-127	0.286416	0.686	0.345	3.72975e-124	LMCs	Arrdc3
Ecscr	1.27915e-122	0.447372	0.418	0.141	2.5583e-119	LMCs	Ecscr
Il33	2.09564e-117	0.416973	0.412	0.111	4.19128e-114	LMCs	Il33
Cdkn1a	2.36714e-117	0.470979	0.758	0.442	4.73427e-114	LMCs	Cdkn1a
Gan	4.46534e-116	0.400964	0.492	0.175	8.93069e-113	LMCs	Gan
Has1	8.83406e-109	0.426116	0.421	0.107	1.76681e-105	LMCs	Has1
Mrgprg	4.05728e-99	0.895479	0.35	0.067	8.11456e-96	LMCs	Mrgprg
Chst1	1.54594e-97	0.355407	0.463	0.203	3.09188e-94	LMCs	Chst1
Tnmd	9.13362e-95	0.402501	0.362	0.131	1.82672e-91	LMCs	Tnmd
Aif1l	3.84434e-94	0.345171	0.424	0.159	7.68868e-91	LMCs	Aif1l
Postn	3.43124e-93	1.45024	0.408	0.128	6.86247e-90	LMCs	Postn
Gm31378	3.35552e-91	0.373798	0.402	0.123	6.71105e-88	LMCs	Gm31378
Iigp1	1.99997e-90	0.34006	0.539	0.323	3.99995e-87	LMCs	Iigp1
Myc	1.54912e-85	0.329251	0.496	0.222	3.09824e-82	LMCs	Myc
Sgk1	3.81793e-83	0.336811	0.661	0.382	7.63587e-80	LMCs	Sgk1
Sult1e1	1.44639e-82	0.368296	0.431	0.214	2.89277e-79	LMCs	Sult1e1
Wnt5a	4.07133e-82	0.279576	0.414	0.123	8.14266e-79	LMCs	Wnt5a
Bmp7	9.68539e-82	0.310754	0.35	0.087	1.93708e-78	LMCs	Bmp7
Pnp	1.02959e-81	0.304777	0.922	0.684	2.05918e-78	LMCs	Pnp
Ptgs2	1.82355e-81	0.297776	0.425	0.14	3.64709e-78	LMCs	Ptgs2
Calcrl	1.73783e-73	0.33671	0.473	0.243	3.47565e-70	LMCs	Calcrl
Tppp3	1.06295e-67	0.315014	0.791	0.558	2.1259e-64	LMCs	Tppp3
Cdkn1c	1.08968e-66	0.287782	0.507	0.282	2.17935e-63	LMCs	Cdkn1c
Zfp503	1.53023e-66	0.262729	0.424	0.167	3.06046e-63	LMCs	Zfp503
Hs3st1	2.99192e-66	0.30873	0.407	0.159	5.98384e-63	LMCs	Hs3st1
Uchl1	1.87979e-65	0.290379	0.336	0.091	3.75958e-62	LMCs	Uchl1
Hsd11b1	3.27974e-63	0.263751	0.532	0.275	6.55949e-60	LMCs	Hsd11b1
AY036118	8.55969e-62	0.496605	0.944	0.728	1.71194e-58	LMCs	AY036118
Jun	2.45166e-55	0.305431	0.966	0.785	4.90333e-52	LMCs	Jun
Angptl7	1.19187e-46	0.348661	0.283	0.093	2.38375e-43	LMCs	Angptl7
Duoxa1	1.36947e-46	0.293611	0.362	0.145	2.73895e-43	LMCs	Duoxa1
Irx5	1.39155e-46	0.302159	0.359	0.142	2.78311e-43	LMCs	Irx5
Fam167a	7.01723e-46	0.291397	0.293	0.071	1.40345e-42	LMCs	Fam167a
Meg3	3.47617e-45	0.454709	0.32	0.107	6.95233e-42	LMCs	Meg3
Cxcl13	1.16881e-43	0.381722	0.547	0.379	2.33762e-40	LMCs	Cxcl13
Aldh1a3	3.68062e-31	0.374301	0.323	0.138	7.36124e-28	LMCs	Aldh1a3
Cxcl1	7.46939e-23	0.368559	0.274	0.112	1.49388e-19	LMCs	Cxcl1
Gap43	6.01753e-22	0.263374	0.314	0.141	1.20351e-18	LMCs	Gap43
Ccl8	0	3.81603	0.999	0.764	0	M2 Macrophages 1	Ccl8
Pf4	0	3.34865	1	0.546	0	M2 Macrophages 1	Pf4
Cd209f	0	3.30652	0.913	0.377	0	M2 Macrophages 1	Cd209f
Cd209d	0	3.2385	0.944	0.406	0	M2 Macrophages 1	Cd209d
C1qa	0	2.95913	1	0.55	0	M2 Macrophages 1	C1qa
C1qc	0	2.92163	1	0.51	0	M2 Macrophages 1	C1qc
Cd163	0	2.80101	0.856	0.454	0	M2 Macrophages 1	Cd163
Mrc1	0	2.76371	1	0.506	0	M2 Macrophages 1	Mrc1
Mafb	0	2.75794	0.999	0.486	0	M2 Macrophages 1	Mafb
Folr2	0	2.70808	0.997	0.41	0	M2 Macrophages 1	Folr2
C1qb	0	2.68656	0.999	0.568	0	M2 Macrophages 1	C1qb
F13a1	0	2.66883	0.999	0.504	0	M2 Macrophages 1	F13a1
Fxyd2	0	2.64724	0.987	0.429	0	M2 Macrophages 1	Fxyd2
Clec10a	0	2.63454	1	0.529	0	M2 Macrophages 1	Clec10a
Ednrb	0	2.56676	0.97	0.315	0	M2 Macrophages 1	Ednrb
Apoe	0	2.53061	1	0.881	0	M2 Macrophages 1	Apoe
Cd209g	0	2.49326	0.887	0.325	0	M2 Macrophages 1	Cd209g
Lyve1	0	2.45297	0.968	0.313	0	M2 Macrophages 1	Lyve1
Ninj1	0	2.45016	0.999	0.439	0	M2 Macrophages 1	Ninj1
Csf1r	0	2.4065	0.998	0.509	0	M2 Macrophages 1	Csf1r
Cd36	0	2.40335	0.977	0.332	0	M2 Macrophages 1	Cd36
Cbr2	0	2.33677	0.996	0.44	0	M2 Macrophages 1	Cbr2
Selenop	0	2.32535	1	0.869	0	M2 Macrophages 1	Selenop
Ccl24	0	2.27832	0.941	0.345	0	M2 Macrophages 1	Ccl24
Ctsb	0	2.26969	1	0.888	0	M2 Macrophages 1	Ctsb
Ly6e	0	2.26255	1	0.847	0	M2 Macrophages 1	Ly6e
Ctsc	0	2.25294	1	0.503	0	M2 Macrophages 1	Ctsc
Lgmn	0	2.17991	1	0.689	0	M2 Macrophages 1	Lgmn
Dab2	0	2.1707	0.992	0.571	0	M2 Macrophages 1	Dab2
Ms4a7	0	2.11233	0.98	0.383	0	M2 Macrophages 1	Ms4a7
C6	0	2.10738	0.872	0.175	0	M2 Macrophages 1	C6
Serinc3	0	2.09266	1	0.836	0	M2 Macrophages 1	Serinc3
Trf	0	2.09009	0.998	0.585	0	M2 Macrophages 1	Trf
Ccl9	0	2.06945	0.995	0.546	0	M2 Macrophages 1	Ccl9
Ccl6	0	2.03071	1	0.647	0	M2 Macrophages 1	Ccl6
Wfdc17	0	2.01802	0.996	0.618	0	M2 Macrophages 1	Wfdc17
Pltp	0	1.9743	0.999	0.691	0	M2 Macrophages 1	Pltp
Fcgr2b	0	1.96259	0.999	0.533	0	M2 Macrophages 1	Fcgr2b
Maf	0	1.95631	1	0.648	0	M2 Macrophages 1	Maf
Cfp	0	1.91178	0.998	0.523	0	M2 Macrophages 1	Cfp
Stab1	0	1.89877	0.969	0.394	0	M2 Macrophages 1	Stab1
Fcna	0	1.86777	0.881	0.297	0	M2 Macrophages 1	Fcna
Ifi27l2a	0	1.80606	0.996	0.798	0	M2 Macrophages 1	Ifi27l2a
Wwp1	0	1.76465	0.987	0.586	0	M2 Macrophages 1	Wwp1
C5ar1	0	1.75126	0.962	0.365	0	M2 Macrophages 1	C5ar1
Stard8	0	1.74566	0.929	0.31	0	M2 Macrophages 1	Stard8
Lifr	0	1.7326	0.966	0.377	0	M2 Macrophages 1	Lifr
Fcgr3	0	1.72071	0.987	0.534	0	M2 Macrophages 1	Fcgr3
Hmox1	0	1.70076	0.969	0.442	0	M2 Macrophages 1	Hmox1
Ctss	0	1.66161	0.999	0.554	0	M2 Macrophages 1	Ctss
Mtss1	0	1.63558	0.934	0.276	0	M2 Macrophages 1	Mtss1
Cd68	0	1.608	0.944	0.447	0	M2 Macrophages 1	Cd68
Ptpn18	0	1.57329	0.984	0.568	0	M2 Macrophages 1	Ptpn18
Pepd	0	1.56613	0.968	0.474	0	M2 Macrophages 1	Pepd
Adgre1	0	1.54891	0.961	0.371	0	M2 Macrophages 1	Adgre1
Ms4a6b	0	1.54357	0.985	0.392	0	M2 Macrophages 1	Ms4a6b
Ms4a6d	0	1.53952	0.942	0.446	0	M2 Macrophages 1	Ms4a6d
Unc93b1	0	1.51794	0.996	0.581	0	M2 Macrophages 1	Unc93b1
Rgs10	0	1.45155	0.952	0.552	0	M2 Macrophages 1	Rgs10
Ap1b1	0	1.43101	0.956	0.447	0	M2 Macrophages 1	Ap1b1
Ltc4s	0	1.42572	0.821	0.281	0	M2 Macrophages 1	Ltc4s
Pld4	0	1.42185	0.974	0.485	0	M2 Macrophages 1	Pld4
Chp2	0	1.41343	0.842	0.234	0	M2 Macrophages 1	Chp2
Ehd4	0	1.39352	0.938	0.503	0	M2 Macrophages 1	Ehd4
C3ar1	0	1.37892	0.899	0.294	0	M2 Macrophages 1	C3ar1
Mgl2	0	1.37651	0.937	0.461	0	M2 Macrophages 1	Mgl2
Nrp2	0	1.36378	0.911	0.405	0	M2 Macrophages 1	Nrp2
Eps8	0	1.34695	0.942	0.459	0	M2 Macrophages 1	Eps8
Il4ra	0	1.34053	0.867	0.33	0	M2 Macrophages 1	Il4ra
Sema4a	0	1.32564	0.94	0.415	0	M2 Macrophages 1	Sema4a
Pla2g7	0	1.3229	0.979	0.511	0	M2 Macrophages 1	Pla2g7
Npl	0	1.31041	0.849	0.265	0	M2 Macrophages 1	Npl
Prxl2b	0	1.28931	0.867	0.432	0	M2 Macrophages 1	Prxl2b
Clec4a1	0	1.27641	0.925	0.435	0	M2 Macrophages 1	Clec4a1
Fcrls	0	1.27142	0.928	0.41	0	M2 Macrophages 1	Fcrls
Ighm	0	1.23912	0.91	0.395	0	M2 Macrophages 1	Ighm
Ms4a6c	0	1.21205	0.98	0.472	0	M2 Macrophages 1	Ms4a6c
Rnasel	0	1.21099	0.884	0.437	0	M2 Macrophages 1	Rnasel
Slc43a2	0	1.17318	0.871	0.447	0	M2 Macrophages 1	Slc43a2
Ctla2b	0	1.13496	0.785	0.233	0	M2 Macrophages 1	Ctla2b
Rnf150	0	1.10587	0.807	0.252	0	M2 Macrophages 1	Rnf150
Etv1	0	1.10252	0.744	0.248	0	M2 Macrophages 1	Etv1
Plekhg5	0	1.05918	0.779	0.285	0	M2 Macrophages 1	Plekhg5
Smagp	0	1.05	0.799	0.278	0	M2 Macrophages 1	Smagp
Mertk	0	0.998011	0.756	0.224	0	M2 Macrophages 1	Mertk
Gprc5c	0	0.990085	0.741	0.231	0	M2 Macrophages 1	Gprc5c
Msr1	0	0.962085	0.733	0.237	0	M2 Macrophages 1	Msr1
S1pr1	0	0.936144	0.717	0.15	0	M2 Macrophages 1	S1pr1
Adgrg1	0	0.925768	0.647	0.174	0	M2 Macrophages 1	Adgrg1
Itgam	3.95486e-307	1.2082	0.951	0.443	7.90971e-304	M2 Macrophages 1	Itgam
Glul	1.03236e-304	1.21321	0.994	0.779	2.06473e-301	M2 Macrophages 1	Glul
Tmem37	2.44055e-301	1.11241	0.787	0.34	4.88111e-298	M2 Macrophages 1	Tmem37
Siglech	6.37295e-300	1.02437	0.565	0.1	1.27459e-296	M2 Macrophages 1	Siglech
Clec4a3	5.49179e-298	1.0741	0.909	0.409	1.09836e-294	M2 Macrophages 1	Clec4a3
Ctsh	2.38901e-294	1.19202	0.991	0.784	4.77802e-291	M2 Macrophages 1	Ctsh
Cd209a	5.92566e-294	1.36834	0.796	0.335	1.18513e-290	M2 Macrophages 1	Cd209a
Tmem176b	2.57631e-293	1.34844	0.983	0.507	5.15263e-290	M2 Macrophages 1	Tmem176b
Pirb	4.22515e-292	1.13526	0.949	0.509	8.45029e-289	M2 Macrophages 1	Pirb
Mmp9	3.40409e-291	1.1425	0.799	0.327	6.80818e-288	M2 Macrophages 1	Mmp9
Cd38	9.91165e-291	1.00474	0.705	0.233	1.98233e-287	M2 Macrophages 1	Cd38
Stk17b	9.48884e-290	1.10078	0.969	0.607	1.89777e-286	M2 Macrophages 1	Stk17b
Aif1	2.03212e-287	1.09196	0.912	0.424	4.06424e-284	M2 Macrophages 1	Aif1
Gm21188	6.99582e-287	0.91321	0.782	0.288	1.39916e-283	M2 Macrophages 1	Gm21188
Laptm5	1.22694e-286	1.35324	0.996	0.578	2.45388e-283	M2 Macrophages 1	Laptm5
Lyz2	1.42647e-284	1.38709	1	0.746	2.85293e-281	M2 Macrophages 1	Lyz2
Ncf1	5.21841e-282	1.03854	0.863	0.402	1.04368e-278	M2 Macrophages 1	Ncf1
Ptafr	1.43889e-279	1.1292	0.864	0.412	2.87778e-276	M2 Macrophages 1	Ptafr
Apobec3	1.05835e-277	0.933375	0.85	0.331	2.1167e-274	M2 Macrophages 1	Apobec3
Cd14	9.98453e-275	1.04924	0.903	0.445	1.99691e-271	M2 Macrophages 1	Cd14
Cfh	1.46458e-274	1.94594	0.858	0.561	2.92915e-271	M2 Macrophages 1	Cfh
Cst3	2.20509e-271	0.956877	1	0.952	4.41019e-268	M2 Macrophages 1	Cst3
Nrros	1.03475e-269	1.04991	0.92	0.474	2.0695e-266	M2 Macrophages 1	Nrros
Prcp	5.01353e-268	1.05579	0.913	0.509	1.00271e-264	M2 Macrophages 1	Prcp
Gltp	6.04581e-268	1.08776	0.939	0.584	1.20916e-264	M2 Macrophages 1	Gltp
Cp	4.41279e-267	1.13318	0.843	0.43	8.82558e-264	M2 Macrophages 1	Cp
Dhrs3	1.59101e-263	1.06239	0.84	0.417	3.18202e-260	M2 Macrophages 1	Dhrs3
Cd48	3.67493e-262	0.961649	0.89	0.377	7.34986e-259	M2 Macrophages 1	Cd48
B4galt6	4.49154e-262	0.977748	0.762	0.301	8.98308e-259	M2 Macrophages 1	B4galt6
Hpgds	1.09655e-261	0.837833	0.64	0.199	2.1931e-258	M2 Macrophages 1	Hpgds
Fyb	4.00118e-258	1.01374	0.932	0.505	8.00237e-255	M2 Macrophages 1	Fyb
Fcer1g	2.4824e-254	1.33148	0.996	0.657	4.96481e-251	M2 Macrophages 1	Fcer1g
Gmfg	4.20763e-251	1.00242	0.969	0.531	8.41526e-248	M2 Macrophages 1	Gmfg
Enpep	2.56378e-249	1.00235	0.709	0.285	5.12756e-246	M2 Macrophages 1	Enpep
Cybb	5.68185e-248	0.894498	0.914	0.386	1.13637e-244	M2 Macrophages 1	Cybb
Igf1	1.83179e-247	1.06484	0.973	0.631	3.66358e-244	M2 Macrophages 1	Igf1
Tm6sf1	1.77501e-243	0.939363	0.898	0.463	3.55001e-240	M2 Macrophages 1	Tm6sf1
March1	2.19334e-243	0.812768	0.765	0.295	4.38668e-240	M2 Macrophages 1	March1
Tmem176a	2.8953e-242	0.999903	0.95	0.481	5.7906e-239	M2 Macrophages 1	Tmem176a
Tlr7	3.61326e-242	0.783281	0.639	0.195	7.22652e-239	M2 Macrophages 1	Tlr7
Ly86	5.62372e-239	0.934516	0.942	0.44	1.12474e-235	M2 Macrophages 1	Ly86
Plk2	9.53917e-239	0.867213	0.662	0.207	1.90783e-235	M2 Macrophages 1	Plk2
Ptger4	3.7356e-235	0.86046	0.627	0.201	7.4712e-232	M2 Macrophages 1	Ptger4
Epsti1	3.3998e-232	0.780423	0.837	0.354	6.7996e-229	M2 Macrophages 1	Epsti1
Lcp1	1.44327e-231	0.642045	0.981	0.539	2.88655e-228	M2 Macrophages 1	Lcp1
Gfra2	2.63832e-231	0.915716	0.672	0.272	5.27664e-228	M2 Macrophages 1	Gfra2
Marcksl1	4.4346e-231	1.02052	0.774	0.354	8.8692e-228	M2 Macrophages 1	Marcksl1
Rassf4	8.13578e-229	0.877708	0.903	0.417	1.62716e-225	M2 Macrophages 1	Rassf4
Sdc3	6.296e-227	0.885355	0.841	0.374	1.2592e-223	M2 Macrophages 1	Sdc3
P2ry12	6.63487e-227	0.722231	0.571	0.173	1.32697e-223	M2 Macrophages 1	P2ry12
Fcgr1	1.209e-222	0.643927	0.648	0.21	2.41801e-219	M2 Macrophages 1	Fcgr1
Serpinb8	6.12825e-222	1.00596	0.728	0.378	1.22565e-218	M2 Macrophages 1	Serpinb8
Ifi30	1.17313e-221	0.815168	0.944	0.588	2.34627e-218	M2 Macrophages 1	Ifi30
Cd53	1.27911e-220	0.888249	0.93	0.473	2.55821e-217	M2 Macrophages 1	Cd53
Ucp2	2.58695e-219	1.00987	0.981	0.584	5.17391e-216	M2 Macrophages 1	Ucp2
Trpv4	1.95176e-211	0.781997	0.613	0.197	3.90352e-208	M2 Macrophages 1	Trpv4
Tbxas1	1.17466e-210	0.830401	0.709	0.314	2.34931e-207	M2 Macrophages 1	Tbxas1
Ms4a8a	1.17988e-210	0.766633	0.639	0.229	2.35976e-207	M2 Macrophages 1	Ms4a8a
Kctd12	2.54633e-208	0.9034	0.965	0.629	5.09266e-205	M2 Macrophages 1	Kctd12
Clec4a2	5.02686e-205	0.751709	0.872	0.423	1.00537e-201	M2 Macrophages 1	Clec4a2
Fermt3	3.34327e-202	0.756235	0.857	0.48	6.68655e-199	M2 Macrophages 1	Fermt3
Tbc1d4	2.97708e-200	0.800042	0.738	0.409	5.95416e-197	M2 Macrophages 1	Tbc1d4
Cracr2b	1.0166e-198	0.671713	0.547	0.182	2.0332e-195	M2 Macrophages 1	Cracr2b
Ccl7	1.0191e-196	1.71189	0.685	0.282	2.03819e-193	M2 Macrophages 1	Ccl7
Fam43a	2.33842e-195	1.01158	0.705	0.356	4.67685e-192	M2 Macrophages 1	Fam43a
Itgb2	1.29864e-190	0.703499	0.876	0.485	2.59728e-187	M2 Macrophages 1	Itgb2
Spi1	2.16143e-186	0.646622	0.93	0.517	4.32286e-183	M2 Macrophages 1	Spi1
Cd209e	7.08734e-185	0.663949	0.478	0.147	1.41747e-181	M2 Macrophages 1	Cd209e
Cd209b	4.61598e-182	2.15665	0.57	0.237	9.23197e-179	M2 Macrophages 1	Cd209b
Irf8	1.76173e-181	0.421491	0.653	0.259	3.52345e-178	M2 Macrophages 1	Irf8
Tnfaip8l2	6.46699e-181	0.762615	0.795	0.43	1.2934e-177	M2 Macrophages 1	Tnfaip8l2
Cd74	2.61144e-179	0.485243	0.991	0.721	5.22289e-176	M2 Macrophages 1	Cd74
Cysltr1	9.75181e-176	0.680603	0.686	0.292	1.95036e-172	M2 Macrophages 1	Cysltr1
Plekho1	1.73291e-173	0.657915	0.832	0.42	3.46583e-170	M2 Macrophages 1	Plekho1
Hfe	1.69408e-170	0.694015	0.779	0.476	3.38816e-167	M2 Macrophages 1	Hfe
Fh1	4.17059e-166	0.917768	0.764	0.517	8.34118e-163	M2 Macrophages 1	Fh1
Slfn2	8.25634e-164	0.539431	0.936	0.56	1.65127e-160	M2 Macrophages 1	Slfn2
Plek	1.39459e-162	0.54353	0.78	0.39	2.78918e-159	M2 Macrophages 1	Plek
Retnla	4.83742e-162	1.39427	0.795	0.57	9.67483e-159	M2 Macrophages 1	Retnla
Lrrc25	1.18407e-161	0.709418	0.749	0.402	2.36814e-158	M2 Macrophages 1	Lrrc25
Tslp	5.43182e-161	0.683681	0.658	0.326	1.08636e-157	M2 Macrophages 1	Tslp
H2-Aa	6.77902e-161	0.29168	0.965	0.606	1.3558e-157	M2 Macrophages 1	H2-Aa
Tyrobp	3.58301e-159	0.517192	0.989	0.642	7.16602e-156	M2 Macrophages 1	Tyrobp
Tgfb1	8.04719e-159	0.674574	0.845	0.544	1.60944e-155	M2 Macrophages 1	Tgfb1
Alox5ap	4.63608e-158	0.556101	0.989	0.573	9.27216e-155	M2 Macrophages 1	Alox5ap
Arhgdib	6.57529e-157	0.719701	0.978	0.663	1.31506e-153	M2 Macrophages 1	Arhgdib
Pip4k2a	2.32382e-156	0.598511	0.829	0.466	4.64764e-153	M2 Macrophages 1	Pip4k2a
Bst2	3.17712e-156	0.759335	0.915	0.731	6.35425e-153	M2 Macrophages 1	Bst2
Cd33	2.33018e-154	0.381344	0.641	0.269	4.66036e-151	M2 Macrophages 1	Cd33
Dock2	1.78067e-153	0.48934	0.814	0.403	3.56134e-150	M2 Macrophages 1	Dock2
Tpd52	3.57e-153	0.319859	0.864	0.492	7.13999e-150	M2 Macrophages 1	Tpd52
Slc16a6	6.0661e-153	0.641092	0.555	0.238	1.21322e-149	M2 Macrophages 1	Slc16a6
Dusp6	9.96278e-153	0.970624	0.726	0.429	1.99256e-149	M2 Macrophages 1	Dusp6
Ddx60	1.55235e-148	0.697101	0.563	0.232	3.10471e-145	M2 Macrophages 1	Ddx60
Cyth4	1.76029e-147	0.588171	0.833	0.482	3.52058e-144	M2 Macrophages 1	Cyth4
C4b1	3.29291e-146	0.767837	0.98	0.726	6.58583e-143	M2 Macrophages 1	C4b
Ncf2	3.33877e-146	0.39537	0.841	0.45	6.67754e-143	M2 Macrophages 1	Ncf2
Clec4n	4.94159e-146	0.611513	0.505	0.18	9.88318e-143	M2 Macrophages 1	Clec4n
Shtn1	2.02951e-144	0.593807	0.705	0.342	4.05903e-141	M2 Macrophages 1	Shtn1
Arhgap30	3.43938e-142	0.521601	0.792	0.382	6.87876e-139	M2 Macrophages 1	Arhgap30
Il10ra	1.98125e-141	0.526526	0.611	0.288	3.96249e-138	M2 Macrophages 1	Il10ra
Trps1	1.54843e-140	0.61679	0.725	0.395	3.09685e-137	M2 Macrophages 1	Trps1
Tanc2	3.19459e-139	0.554744	0.54	0.249	6.38918e-136	M2 Macrophages 1	Tanc2
Ccl2	2.40293e-137	1.20598	0.644	0.307	4.80586e-134	M2 Macrophages 1	Ccl2
Hcls1	1.92071e-136	0.542789	0.794	0.448	3.84143e-133	M2 Macrophages 1	Hcls1
Nfatc2	7.54127e-136	0.537377	0.547	0.257	1.50825e-132	M2 Macrophages 1	Nfatc2
Lyl1	5.10123e-134	0.635788	0.643	0.355	1.02025e-130	M2 Macrophages 1	Lyl1
Bank1	8.31007e-133	0.508381	0.431	0.119	1.66201e-129	M2 Macrophages 1	Bank1
Vsig4	1.14239e-132	0.809342	0.275	0.053	2.28479e-129	M2 Macrophages 1	Vsig4
Pde4b	3.97391e-128	0.329609	0.48	0.182	7.94781e-125	M2 Macrophages 1	Pde4b
Sat1	3.69282e-127	0.619066	0.974	0.794	7.38565e-124	M2 Macrophages 1	Sat1
Syk	3.87801e-127	0.510565	0.861	0.645	7.75602e-124	M2 Macrophages 1	Syk
Lst1	1.14299e-126	0.295301	0.808	0.479	2.28597e-123	M2 Macrophages 1	Lst1
Ptpn1	1.96648e-126	0.505643	0.862	0.584	3.93295e-123	M2 Macrophages 1	Ptpn1
Arhgef6	2.0721e-125	0.560436	0.677	0.354	4.1442e-122	M2 Macrophages 1	Arhgef6
Cebpa	1.51387e-124	0.597979	0.68	0.397	3.02774e-121	M2 Macrophages 1	Cebpa
Pla2g2d	3.40244e-123	1.30284	0.553	0.317	6.80487e-120	M2 Macrophages 1	Pla2g2d
Adrb2	5.07355e-123	0.508748	0.583	0.279	1.01471e-119	M2 Macrophages 1	Adrb2
Nfam1	1.74839e-121	0.35214	0.768	0.428	3.49678e-118	M2 Macrophages 1	Nfam1
Hist1h2bc	1.13598e-114	0.433916	0.817	0.632	2.27196e-111	M2 Macrophages 1	Hist1h2bc
Sec11c	1.34012e-114	0.48125	0.895	0.7	2.68024e-111	M2 Macrophages 1	Sec11c
Tep1	1.6287e-114	0.510809	0.73	0.449	3.2574e-111	M2 Macrophages 1	Tep1
Siglec1	2.98207e-114	0.451965	0.433	0.176	5.96415e-111	M2 Macrophages 1	Siglec1
Sema6a	2.92937e-113	0.5815	0.404	0.159	5.85875e-110	M2 Macrophages 1	Sema6a
Cd86	2.45367e-112	0.514671	0.506	0.192	4.90733e-109	M2 Macrophages 1	Cd86
Trem2	9.56671e-112	0.497903	0.475	0.194	1.91334e-108	M2 Macrophages 1	Trem2
Cxcl16	3.88727e-111	0.559476	0.597	0.356	7.77454e-108	M2 Macrophages 1	Cxcl16
Dok2	1.24857e-110	0.471724	0.639	0.328	2.49714e-107	M2 Macrophages 1	Dok2
Pou2f2	1.59876e-106	0.61181	0.535	0.261	3.19752e-103	M2 Macrophages 1	Pou2f2
Gpr34	3.55415e-106	0.514262	0.477	0.199	7.10831e-103	M2 Macrophages 1	Gpr34
Nfkbiz	1.2142e-104	0.542725	0.691	0.395	2.42839e-101	M2 Macrophages 1	Nfkbiz
Pycard	1.07924e-102	0.443449	0.816	0.559	2.15847e-99	M2 Macrophages 1	Pycard
BC028528	1.77159e-102	0.354843	0.646	0.365	3.54319e-99	M2 Macrophages 1	BC028528
Gm4951	3.34484e-102	0.571502	0.487	0.259	6.68968e-99	M2 Macrophages 1	Gm4951
Gas71	1.55505e-101	0.461068	0.923	0.702	3.11011e-98	M2 Macrophages 1	Gas7
St8sia4	5.29606e-101	0.347078	0.639	0.314	1.05921e-97	M2 Macrophages 1	St8sia4
Cited2	1.19295e-97	0.71474	0.796	0.628	2.38589e-94	M2 Macrophages 1	Cited2
Tuba1b	1.27724e-97	0.499038	0.943	0.787	2.55448e-94	M2 Macrophages 1	Tuba1b
AI662270	1.07228e-96	0.487044	0.662	0.414	2.14455e-93	M2 Macrophages 1	AI662270
Tfrc	1.20918e-96	0.506236	0.389	0.163	2.41835e-93	M2 Macrophages 1	Tfrc
Ccl12	6.14941e-96	1.07226	0.486	0.27	1.22988e-92	M2 Macrophages 1	Ccl12
Cebpb	1.08917e-95	0.288721	0.979	0.83	2.17834e-92	M2 Macrophages 1	Cebpb
Daglb	8.32602e-95	0.403079	0.673	0.41	1.6652e-91	M2 Macrophages 1	Daglb
Prkcd	1.52158e-93	0.322926	0.716	0.427	3.04316e-90	M2 Macrophages 1	Prkcd
Sh3bgrl3	7.77963e-93	0.360642	0.987	0.853	1.55593e-89	M2 Macrophages 1	Sh3bgrl3
Skap2	2.43907e-92	0.393076	0.768	0.529	4.87813e-89	M2 Macrophages 1	Skap2
Cotl1	9.07455e-91	0.34601	0.892	0.606	1.81491e-87	M2 Macrophages 1	Cotl1
Fgd2	3.70388e-89	0.615495	0.57	0.33	7.40776e-86	M2 Macrophages 1	Fgd2
Runx1	2.31704e-87	0.504579	0.66	0.425	4.63408e-84	M2 Macrophages 1	Runx1
Itga4	7.05767e-87	0.271702	0.657	0.36	1.41153e-83	M2 Macrophages 1	Itga4
Fam49b	8.08896e-86	0.261017	0.816	0.514	1.61779e-82	M2 Macrophages 1	Fam49b
Cxcr3	1.38323e-85	0.251812	0.283	0.089	2.76645e-82	M2 Macrophages 1	Cxcr3
Csf2ra	9.13903e-84	0.267086	0.717	0.451	1.82781e-80	M2 Macrophages 1	Csf2ra
Gatm	1.25334e-82	0.494477	0.409	0.174	2.50669e-79	M2 Macrophages 1	Gatm
Pkp4	2.02718e-81	0.332324	0.328	0.167	4.05436e-78	M2 Macrophages 1	Pkp4
Hpgd	4.80324e-79	0.708344	0.593	0.42	9.60648e-76	M2 Macrophages 1	Hpgd
Cd300a	3.67163e-77	0.305436	0.645	0.375	7.34326e-74	M2 Macrophages 1	Cd300a
Plxnd1	8.40686e-75	0.379856	0.649	0.416	1.68137e-71	M2 Macrophages 1	Plxnd1
Otulinl	1.29723e-72	0.387497	0.627	0.436	2.59446e-69	M2 Macrophages 1	Otulinl
Emp1	1.81167e-71	0.483071	0.8	0.584	3.62334e-68	M2 Macrophages 1	Emp1
Etv3	2.46518e-71	0.37263	0.551	0.345	4.93036e-68	M2 Macrophages 1	Etv3
Blnk	3.18109e-70	0.323913	0.405	0.187	6.36218e-67	M2 Macrophages 1	Blnk
Btg2	4.21769e-70	0.322068	0.833	0.566	8.43537e-67	M2 Macrophages 1	Btg2
Gm34455	5.59546e-70	0.594438	0.537	0.386	1.11909e-66	M2 Macrophages 1	Gm34455
S100a4	1.10405e-68	0.30942	0.89	0.721	2.2081e-65	M2 Macrophages 1	S100a4
Mcub	3.53387e-68	0.303549	0.714	0.533	7.06774e-65	M2 Macrophages 1	Mcub
Timd4	1.12936e-67	0.525665	0.263	0.081	2.25873e-64	M2 Macrophages 1	Timd4
Cd83	9.76058e-66	0.458395	0.349	0.182	1.95212e-62	M2 Macrophages 1	Cd83
Irf5	1.60271e-63	0.30722	0.52	0.328	3.20543e-60	M2 Macrophages 1	Irf5
Rhob	1.94207e-62	0.535989	0.84	0.653	3.88414e-59	M2 Macrophages 1	Rhob
Ifi203	5.15381e-62	0.359168	0.798	0.62	1.03076e-58	M2 Macrophages 1	Ifi203
Mt1	3.55316e-59	0.417727	0.996	0.865	7.10631e-56	M2 Macrophages 1	Mt1
Pcna	1.58496e-57	0.369284	0.654	0.518	3.16992e-54	M2 Macrophages 1	Pcna
Crip1	2.59721e-57	0.310423	1	0.924	5.19442e-54	M2 Macrophages 1	Crip1
Sdc4	6.99295e-56	0.526137	0.672	0.521	1.39859e-52	M2 Macrophages 1	Sdc4
Cd551	6.34169e-54	0.282608	0.701	0.486	1.26834e-50	M2 Macrophages 1	Cd55
Cd200r1	2.21141e-53	0.333823	0.483	0.301	4.42282e-50	M2 Macrophages 1	Cd200r1
Slc9a3r2	2.42771e-53	0.254465	0.285	0.176	4.85542e-50	M2 Macrophages 1	Slc9a3r2
Themis2	3.09815e-53	0.27459	0.519	0.342	6.1963e-50	M2 Macrophages 1	Themis2
AI467606	3.27417e-53	0.315622	0.496	0.31	6.54833e-50	M2 Macrophages 1	AI467606
Efhd2	1.85687e-51	0.251602	0.851	0.717	3.71374e-48	M2 Macrophages 1	Efhd2
Evi2a	2.7757e-51	0.349416	0.658	0.504	5.5514e-48	M2 Macrophages 1	Evi2a
Cxcl131	1.6264e-47	1.4366	0.532	0.406	3.2528e-44	M2 Macrophages 1	Cxcl13
Il10	1.40422e-45	0.457576	0.254	0.154	2.80845e-42	M2 Macrophages 1	Il10
Tppp31	3.59616e-44	0.416061	0.748	0.599	7.19232e-41	M2 Macrophages 1	Tppp3
Ier3	1.53109e-43	0.505851	0.49	0.349	3.06218e-40	M2 Macrophages 1	Ier3
Gm6377	7.77692e-42	0.312442	0.264	0.104	1.55538e-38	M2 Macrophages 1	Gm6377
Egr1	2.16637e-36	0.533406	0.809	0.706	4.33273e-33	M2 Macrophages 1	Egr1
Vcam1	3.75062e-32	0.42914	0.268	0.204	7.50124e-29	M2 Macrophages 1	Vcam1
Hist1h1c	5.0603e-28	0.289264	0.586	0.518	1.01206e-24	M2 Macrophages 1	Hist1h1c
Wee1	2.34163e-27	0.26259	0.343	0.274	4.68326e-24	M2 Macrophages 1	Wee1
Rtp4	2.75e-23	0.263009	0.469	0.401	5.50001e-20	M2 Macrophages 1	Rtp4
Igfbp7	0	3.60335	0.985	0.468	0	VSMCs	Igfbp7
Apod	0	3.19743	0.982	0.457	0	VSMCs	Apod
Cxcl14	0	3.15383	0.823	0.206	0	VSMCs	Cxcl14
Gas6	0	2.73826	0.974	0.701	0	VSMCs	Gas6
Bgn	0	2.68286	0.938	0.331	0	VSMCs	Bgn
Gdf10	0	2.64296	0.946	0.313	0	VSMCs	Gdf10
Inmt	0	2.56214	0.919	0.346	0	VSMCs	Inmt
Cxcl12	0	2.43781	0.932	0.356	0	VSMCs	Cxcl12
Ltbp4	0	2.43051	0.909	0.32	0	VSMCs	Ltbp4
Lum	0	2.39643	0.905	0.338	0	VSMCs	Lum
Gsn1	0	2.38873	1	0.836	0	VSMCs	Gsn
Fmo2	0	2.25248	0.713	0.155	0	VSMCs	Fmo2
C2	0	2.20629	0.922	0.36	0	VSMCs	C2
Penk	0	2.20342	0.893	0.321	0	VSMCs	Penk
Cygb	0	2.16202	0.946	0.422	0	VSMCs	Cygb
C71	0	2.15466	0.909	0.372	0	VSMCs	C7
Fbln1	0	1.94163	0.827	0.303	0	VSMCs	Fbln1
Dcn1	0	1.93675	1	0.658	0	VSMCs	Dcn
Col4a1	0	1.92281	0.911	0.384	0	VSMCs	Col4a1
Rbp4	0	1.89213	0.772	0.277	0	VSMCs	Rbp4
Chrdl1	0	1.85691	0.818	0.235	0	VSMCs	Chrdl1
Sparcl1	0	1.83923	0.717	0.196	0	VSMCs	Sparcl1
Ctsk1	0	1.83422	0.918	0.447	0	VSMCs	Ctsk
Entpd21	0	1.83163	0.948	0.44	0	VSMCs	Entpd2
Serping11	0	1.82815	0.998	0.505	0	VSMCs	Serping1
Srpx	0	1.76958	0.896	0.353	0	VSMCs	Srpx
Serpinf11	0	1.71444	0.977	0.549	0	VSMCs	Serpinf1
Frmd6	0	1.7062	0.892	0.374	0	VSMCs	Frmd6
Olfml3	0	1.70578	0.857	0.321	0	VSMCs	Olfml3
Il11ra11	0	1.67497	0.926	0.572	0	VSMCs	Il11ra1
Gpnmb1	0	1.64398	0.927	0.416	0	VSMCs	Gpnmb
Ly6a1	0	1.57795	0.999	0.69	0	VSMCs	Ly6a
Steap4	0	1.57532	0.804	0.326	0	VSMCs	Steap4
Rbp1	0	1.48828	0.705	0.188	0	VSMCs	Rbp1
Col4a2	0	1.47347	0.806	0.331	0	VSMCs	Col4a2
Vit1	0	1.39631	0.875	0.37	0	VSMCs	Vit
Itgbl11	0	1.37363	0.841	0.366	0	VSMCs	Itgbl1
Podn	0	1.3606	0.783	0.269	0	VSMCs	Podn
Timp1	0	1.31673	0.739	0.299	0	VSMCs	Timp1
Tspan11	0	1.29112	0.75	0.244	0	VSMCs	Tspan11
Ccn5	0	1.25242	0.744	0.305	0	VSMCs	Ccn5
Cav1	0	1.17901	0.827	0.36	0	VSMCs	Cav1
Fmo1	0	1.12182	0.73	0.214	0	VSMCs	Fmo1
Hmgcs2	0	0.780975	0.674	0.203	0	VSMCs	Hmgcs2
Col1a21	5.96287e-299	1.48623	0.998	0.554	1.19257e-295	VSMCs	Col1a2
Agt	1.0057e-297	1.1693	0.621	0.184	2.01141e-294	VSMCs	Agt
Col1a11	3.18552e-297	1.52953	0.989	0.537	6.37105e-294	VSMCs	Col1a1
Abi3bp1	2.03828e-294	1.41282	0.935	0.44	4.07656e-291	VSMCs	Abi3bp
Nbl11	2.5504e-294	1.53181	0.899	0.431	5.1008e-291	VSMCs	Nbl1
Cavin31	1.50298e-293	1.30332	0.935	0.451	3.00596e-290	VSMCs	Cavin3
Ccl19	3.75287e-291	1.10987	0.663	0.223	7.50573e-288	VSMCs	Ccl19
Fbln21	1.42936e-287	1.25739	0.927	0.424	2.85873e-284	VSMCs	Fbln2
Ccl111	3.51804e-282	1.54911	0.85	0.378	7.03609e-279	VSMCs	Ccl11
Gadd45g	3.34718e-280	1.87989	0.844	0.4	6.69436e-277	VSMCs	Gadd45g
Adamts21	1.17506e-268	1.15393	0.905	0.424	2.35012e-265	VSMCs	Adamts2
Igfbp61	2.24512e-267	1.33706	0.996	0.571	4.49023e-264	VSMCs	Igfbp6
Prrx11	3.58494e-267	1.26951	0.916	0.409	7.16988e-264	VSMCs	Prrx1
Svep11	3.96761e-264	1.12356	0.842	0.334	7.93522e-261	VSMCs	Svep1
Gas11	6.81067e-263	1.43042	0.822	0.322	1.36213e-259	VSMCs	Gas1
Serpinh11	1.06982e-252	1.21498	0.951	0.461	2.13964e-249	VSMCs	Serpinh1
Serpina3n1	5.42588e-249	1.11127	0.839	0.372	1.08518e-245	VSMCs	Serpina3n
Meox2	1.24846e-248	0.891178	0.666	0.217	2.49692e-245	VSMCs	Meox2
Rarres21	4.36215e-247	1.13989	0.968	0.469	8.72431e-244	VSMCs	Rarres2
Bace2	1.03029e-246	0.492512	0.533	0.128	2.06058e-243	VSMCs	Bace2
Ly6c11	3.12794e-245	1.32531	0.971	0.512	6.25588e-242	VSMCs	Ly6c1
Ccdc801	3.40154e-241	1.31305	0.963	0.487	6.80308e-238	VSMCs	Ccdc80
Sod31	1.72606e-237	1.04329	0.838	0.402	3.45213e-234	VSMCs	Sod3
Sparc1	2.22969e-233	1.19089	0.982	0.513	4.45938e-230	VSMCs	Sparc
Hsd11b11	3.49541e-233	0.9005	0.73	0.268	6.99082e-230	VSMCs	Hsd11b1
Mgp	2.78866e-232	2.75741	0.62	0.161	5.57732e-229	VSMCs	Mgp
Ppl1	9.68671e-231	0.904218	0.796	0.374	1.93734e-227	VSMCs	Ppl
Htra11	5.71075e-228	1.09233	0.885	0.44	1.14215e-224	VSMCs	Htra1
Hspb11	2.98861e-226	0.827225	0.731	0.309	5.97721e-223	VSMCs	Hspb1
Mmp21	4.92803e-226	1.22666	0.936	0.45	9.85606e-223	VSMCs	Mmp2
Clu	1.31239e-225	0.717738	0.513	0.143	2.62477e-222	VSMCs	Clu
Naalad2	3.30301e-225	0.723274	0.58	0.16	6.60603e-222	VSMCs	Naalad2
Lpl	5.26566e-225	1.29767	0.834	0.437	1.05313e-221	VSMCs	Lpl
Ghr1	1.45937e-221	0.905391	0.733	0.286	2.91875e-218	VSMCs	Ghr
Clec11a	1.84971e-221	0.868866	0.608	0.228	3.69941e-218	VSMCs	Clec11a
F3	9.84971e-220	1.85592	0.622	0.173	1.96994e-216	VSMCs	F3
Osr11	2.39517e-212	1.05303	0.806	0.366	4.79034e-209	VSMCs	Osr1
Ifi2051	7.26796e-212	1.10258	0.919	0.47	1.45359e-208	VSMCs	Ifi205
Nmb	4.14944e-211	1.08079	0.746	0.346	8.29889e-208	VSMCs	Nmb
Mfap21	4.32972e-211	0.930421	0.739	0.32	8.65944e-208	VSMCs	Mfap2
Pcolce1	2.07672e-210	1.02236	0.937	0.505	4.15344e-207	VSMCs	Pcolce
Nupr11	7.12106e-210	1.33851	0.947	0.695	1.42421e-206	VSMCs	Nupr1
Col3a11	8.2549e-208	1.03988	0.974	0.541	1.65098e-204	VSMCs	Col3a1
Hspa1b	1.38504e-207	0.685033	0.674	0.279	2.77009e-204	VSMCs	Hspa1b
Col6a21	5.24729e-205	1.03538	0.886	0.421	1.04946e-201	VSMCs	Col6a2
Col6a11	3.69031e-204	1.04847	0.917	0.431	7.38062e-201	VSMCs	Col6a1
Acsbg1	2.6496e-203	0.370747	0.358	0.056	5.2992e-200	VSMCs	Acsbg1
Scn7a1	8.99417e-201	1.07756	0.839	0.388	1.79883e-197	VSMCs	Scn7a
Mmp3	8.29224e-197	2.11864	0.669	0.283	1.65845e-193	VSMCs	Mmp3
Masp1	8.41648e-194	0.377406	0.451	0.115	1.6833e-190	VSMCs	Masp1
Sult5a11	2.5207e-193	0.899664	0.786	0.381	5.04139e-190	VSMCs	Sult5a1
Lbp1	1.67665e-189	1.03944	0.865	0.46	3.3533e-186	VSMCs	Lbp
Ramp21	5.15317e-189	0.84935	0.888	0.435	1.03063e-185	VSMCs	Ramp2
Errfi11	9.5684e-186	1.13225	0.904	0.48	1.91368e-182	VSMCs	Errfi1
Crispld2	4.75172e-185	1.03374	0.649	0.271	9.50344e-182	VSMCs	Crispld2
Phlda3	5.56485e-185	0.774548	0.608	0.256	1.11297e-181	VSMCs	Phlda3
Phlda11	7.9672e-184	1.05117	0.823	0.429	1.59344e-180	VSMCs	Phlda1
Ppic1	3.84263e-182	0.735038	0.772	0.344	7.68527e-179	VSMCs	Ppic
Plcxd3	7.94382e-180	0.58503	0.533	0.158	1.58876e-176	VSMCs	Plcxd3
Col5a21	9.19908e-180	0.937231	0.894	0.426	1.83982e-176	VSMCs	Col5a2
Id31	2.04337e-178	1.21442	0.852	0.412	4.08673e-175	VSMCs	Id3
Csrp21	9.62819e-178	1.42227	0.777	0.429	1.92564e-174	VSMCs	Csrp2
Ace1	2.91685e-175	0.975052	0.896	0.461	5.83369e-172	VSMCs	Ace
Tgfbr31	9.37138e-173	0.874632	0.893	0.433	1.87428e-169	VSMCs	Tgfbr3
Sfrp41	3.3597e-172	1.49434	0.76	0.358	6.71941e-169	VSMCs	Sfrp4
Col5a11	7.58597e-170	0.743866	0.879	0.416	1.51719e-166	VSMCs	Col5a1
Gabra3	6.50272e-169	0.678756	0.547	0.159	1.30054e-165	VSMCs	Gabra3
Rbfox3	7.51183e-169	0.309715	0.49	0.16	1.50237e-165	VSMCs	Rbfox3
Gask1b1	2.16299e-167	0.710641	0.735	0.417	4.32598e-164	VSMCs	Gask1b
Pmepa11	3.75319e-167	0.87867	0.789	0.412	7.50638e-164	VSMCs	Pmepa1
Ralgps2	4.26495e-167	0.813889	0.725	0.369	8.5299e-164	VSMCs	Ralgps2
Tmed31	9.79245e-167	0.879847	0.9	0.688	1.95849e-163	VSMCs	Tmed3
Prelp1	5.53218e-166	0.730403	0.858	0.423	1.10644e-162	VSMCs	Prelp
Galnt151	9.73289e-166	0.820268	0.88	0.458	1.94658e-162	VSMCs	Galnt15
Mustn11	1.17224e-165	0.84812	0.803	0.427	2.34448e-162	VSMCs	Mustn1
Lox1	2.49163e-165	0.926817	0.699	0.331	4.98326e-162	VSMCs	Lox
Tmem1001	2.76358e-165	0.830253	0.843	0.398	5.52716e-162	VSMCs	Tmem100
Flrt21	8.05055e-161	0.827461	0.766	0.376	1.61011e-157	VSMCs	Flrt2
Gem	1.11101e-159	0.900923	0.63	0.215	2.22202e-156	VSMCs	Gem
Ar1	1.10092e-157	0.760007	0.869	0.411	2.20185e-154	VSMCs	Ar
Tent5c	1.9921e-154	0.547087	0.579	0.285	3.9842e-151	VSMCs	Tent5c
Abca8a1	6.40162e-146	0.885526	0.721	0.322	1.28032e-142	VSMCs	Abca8a
Synm	1.26449e-145	0.288335	0.495	0.185	2.52898e-142	VSMCs	Synm
Cadm31	6.22245e-145	0.679296	0.825	0.431	1.24449e-141	VSMCs	Cadm3
Serpine21	5.94325e-142	0.686136	0.875	0.43	1.18865e-138	VSMCs	Serpine2
Aebp11	7.50415e-142	0.761923	0.956	0.479	1.50083e-138	VSMCs	Aebp1
Adm1	2.17466e-141	0.884057	0.715	0.378	4.34933e-138	VSMCs	Adm
S100a161	1.36701e-140	0.632198	0.847	0.442	2.73401e-137	VSMCs	S100a16
Cryab1	5.70701e-140	0.618387	0.803	0.446	1.1414e-136	VSMCs	Cryab
Adamtsl11	1.04897e-139	0.673531	0.736	0.326	2.09795e-136	VSMCs	Adamtsl1
Tnxb1	3.83978e-139	0.762974	0.969	0.481	7.67955e-136	VSMCs	Tnxb
Has21	5.86848e-139	0.598074	0.697	0.326	1.1737e-135	VSMCs	Has2
Pcolce21	1.15385e-137	0.684224	0.96	0.454	2.30771e-134	VSMCs	Pcolce2
Cst31	2.88858e-137	1.04586	0.999	0.951	5.77717e-134	VSMCs	Cst3
Ism1	1.5117e-136	0.51062	0.54	0.192	3.0234e-133	VSMCs	Ism1
Gsta3	1.41592e-134	0.523106	0.439	0.149	2.83184e-131	VSMCs	Gsta3
Thsd7a1	1.75716e-133	0.53185	0.633	0.279	3.51433e-130	VSMCs	Thsd7a
Sned1	3.4381e-133	1.06836	0.646	0.319	6.8762e-130	VSMCs	Sned1
Gm17167	1.39864e-130	0.341457	0.527	0.219	2.79727e-127	VSMCs	Gm17167
Cldn101	1.4293e-130	0.492357	0.644	0.31	2.85859e-127	VSMCs	Cldn10
Cpxm11	1.57062e-130	0.98257	0.707	0.37	3.14123e-127	VSMCs	Cpxm1
Sfrp11	2.34363e-130	0.840003	0.617	0.279	4.68726e-127	VSMCs	Sfrp1
Angptl41	8.25769e-130	0.63158	0.684	0.369	1.65154e-126	VSMCs	Angptl4
Mfge81	1.52423e-129	0.641775	0.812	0.467	3.04847e-126	VSMCs	Mfge8
Lgi1	2.05063e-129	0.280857	0.449	0.152	4.10127e-126	VSMCs	Lgi1
Egfr1	1.12088e-127	0.826717	0.894	0.571	2.24176e-124	VSMCs	Egfr
Cdh131	1.53246e-127	0.51046	0.729	0.345	3.06492e-124	VSMCs	Cdh13
Kcne4	3.61311e-127	0.361929	0.408	0.113	7.22622e-124	VSMCs	Kcne4
Fstl11	2.96738e-126	0.613434	0.956	0.444	5.93476e-123	VSMCs	Fstl1
Mt21	3.90714e-118	0.896379	0.903	0.61	7.81428e-115	VSMCs	Mt2
Mt11	4.96213e-117	0.938281	0.982	0.864	9.92427e-114	VSMCs	Mt1
Ehd21	8.61537e-117	0.47857	0.76	0.392	1.72307e-113	VSMCs	Ehd2
Shox21	1.21436e-115	0.62747	0.662	0.32	2.42871e-112	VSMCs	Shox2
Cpxm2	1.56814e-114	0.607124	0.467	0.137	3.13629e-111	VSMCs	Cpxm2
Cfh1	1.93505e-114	0.764682	0.859	0.552	3.8701e-111	VSMCs	Cfh
Mmp141	2.99182e-114	0.760801	0.78	0.397	5.98365e-111	VSMCs	Mmp14
Emp2	2.27579e-110	0.569755	0.547	0.23	4.55157e-107	VSMCs	Emp2
Mlana	3.76e-110	0.54092	0.406	0.118	7.52001e-107	VSMCs	Mlana
Igfbp51	9.20826e-110	0.329382	0.855	0.426	1.84165e-106	VSMCs	Igfbp5
Tm4sf1	1.63319e-108	0.254565	0.482	0.202	3.26638e-105	VSMCs	Tm4sf1
Jam2	1.95336e-108	0.413125	0.452	0.137	3.90671e-105	VSMCs	Jam2
Col15a1	3.22766e-108	0.844983	0.46	0.118	6.45532e-105	VSMCs	Col15a1
Gpc3	4.54809e-107	1.31257	0.482	0.145	9.09617e-104	VSMCs	Gpc3
Timp31	2.14122e-104	0.613223	0.844	0.434	4.28245e-101	VSMCs	Timp3
Nr2f2	2.48685e-103	0.816723	0.48	0.115	4.9737e-100	VSMCs	Nr2f2
Cd2481	1.0324e-101	0.424635	0.877	0.444	2.0648e-98	VSMCs	Cd248
Lgi21	9.27711e-101	0.490701	0.727	0.389	1.85542e-97	VSMCs	Lgi2
Plpp31	9.50869e-101	0.359276	0.94	0.464	1.90174e-97	VSMCs	Plpp3
Fermt21	1.65268e-100	0.450826	0.781	0.397	3.30536e-97	VSMCs	Fermt2
Ogn1	7.40717e-100	0.4845	0.857	0.427	1.48143e-96	VSMCs	Ogn
Fzd1	9.33194e-100	0.525318	0.561	0.28	1.86639e-96	VSMCs	Fzd1
Angpt1	7.22568e-99	0.466562	0.529	0.24	1.44514e-95	VSMCs	Angpt1
Serpina3c1	8.55668e-99	0.307231	0.626	0.304	1.71134e-95	VSMCs	Serpina3c
Adh71	1.50545e-98	0.45155	0.644	0.314	3.0109e-95	VSMCs	Adh7
Amy11	1.59543e-98	0.455839	0.648	0.33	3.19086e-95	VSMCs	Amy1
Lvrn1	2.17733e-97	0.38637	0.664	0.359	4.35466e-94	VSMCs	Lvrn
Zfhx41	7.45295e-97	0.543082	0.716	0.371	1.49059e-93	VSMCs	Zfhx4
Adgrd11	4.77996e-96	0.431478	0.849	0.421	9.55992e-93	VSMCs	Adgrd1
Procr1	1.64603e-95	0.288772	0.803	0.428	3.29207e-92	VSMCs	Procr
Gria4	1.13376e-94	0.362649	0.349	0.066	2.26751e-91	VSMCs	Gria4
Twist11	1.52239e-94	0.473255	0.778	0.434	3.04479e-91	VSMCs	Twist1
Tdo21	3.97818e-94	0.544687	0.663	0.362	7.95636e-91	VSMCs	Tdo2
Prg41	1.72428e-93	0.717347	0.614	0.334	3.44855e-90	VSMCs	Prg4
Hspb81	3.12904e-93	0.442344	0.717	0.38	6.25809e-90	VSMCs	Hspb8
Ebf11	2.40119e-90	0.424806	0.873	0.412	4.80238e-87	VSMCs	Ebf1
Ndrg1	9.55023e-90	0.41937	0.671	0.375	1.91005e-86	VSMCs	Ndrg1
Comp	1.45898e-89	0.408577	0.337	0.118	2.91797e-86	VSMCs	Comp
Gng11	3.29175e-88	0.439308	0.645	0.366	6.5835e-85	VSMCs	Gng11
Igsf10	3.86492e-88	0.62592	0.507	0.229	7.72984e-85	VSMCs	Igsf10
Vegfa1	1.06732e-87	0.64051	0.666	0.373	2.13463e-84	VSMCs	Vegfa
Smoc21	9.14478e-87	0.92009	0.598	0.318	1.82896e-83	VSMCs	Smoc2
Lamc11	4.45824e-85	0.400223	0.866	0.493	8.91647e-82	VSMCs	Lamc1
Susd2	8.68486e-84	0.4748	0.425	0.128	1.73697e-80	VSMCs	Susd2
Map1b1	2.79798e-83	0.489062	0.631	0.334	5.59595e-80	VSMCs	Map1b
Ccn11	9.96324e-83	0.593959	0.653	0.361	1.99265e-79	VSMCs	Ccn1
Tubb4b1	2.14875e-82	0.643596	0.765	0.534	4.2975e-79	VSMCs	Tubb4b
Hoxa10	4.60883e-82	0.498599	0.489	0.201	9.21766e-79	VSMCs	Hoxa10
Nckap11	1.07093e-81	0.389622	0.701	0.361	2.14185e-78	VSMCs	Nckap1
Gata6	3.39364e-81	0.322306	0.371	0.084	6.78729e-78	VSMCs	Gata6
Vldlr1	4.1764e-81	0.274039	0.543	0.257	8.3528e-78	VSMCs	Vldlr
Hspg21	5.77436e-81	0.498853	0.69	0.361	1.15487e-77	VSMCs	Hspg2
Sfrp21	4.92e-80	1.23337	0.53	0.278	9.84e-77	VSMCs	Sfrp2
Kcnj8	1.40467e-78	0.368517	0.443	0.187	2.80934e-75	VSMCs	Kcnj8
C31	3.99176e-78	0.589742	0.89	0.609	7.98352e-75	VSMCs	C3
Igfbp41	1.00605e-77	0.80047	0.912	0.729	2.01209e-74	VSMCs	Igfbp4
Sult1e11	1.58452e-75	0.711291	0.468	0.233	3.16903e-72	VSMCs	Sult1e1
Col6a31	2.95405e-74	0.640711	0.737	0.413	5.90809e-71	VSMCs	Col6a3
Oaf1	8.58374e-74	0.357351	0.653	0.368	1.71675e-70	VSMCs	Oaf
Col5a31	5.58785e-73	0.771811	0.523	0.245	1.11757e-69	VSMCs	Col5a3
Ildr21	5.91004e-72	0.318639	0.65	0.35	1.18201e-68	VSMCs	Ildr2
C4b2	6.29367e-72	0.844435	0.89	0.736	1.25873e-68	VSMCs	C4b
Fam107a1	7.41246e-72	0.264401	0.485	0.221	1.48249e-68	VSMCs	Fam107a
Il1r21	9.42223e-71	0.403285	0.786	0.476	1.88445e-67	VSMCs	Il1r2
Colec121	1.99784e-70	0.429763	0.644	0.395	3.99568e-67	VSMCs	Colec12
Abcc9	3.60453e-70	0.542083	0.452	0.165	7.20905e-67	VSMCs	Abcc9
Amotl21	8.49594e-70	0.423236	0.585	0.305	1.69919e-66	VSMCs	Amotl2
Hopx	8.82181e-70	0.314693	0.476	0.214	1.76436e-66	VSMCs	Hopx
Eln1	1.81574e-69	0.682321	0.552	0.257	3.63149e-66	VSMCs	Eln
Bmper	3.73763e-69	0.378053	0.349	0.079	7.47526e-66	VSMCs	Bmper
Igf11	3.88052e-66	0.644066	0.851	0.645	7.76104e-63	VSMCs	Igf1
Tmem119	7.48163e-66	0.509205	0.406	0.132	1.49633e-62	VSMCs	Tmem119
Plac81	2.99544e-65	0.493154	0.758	0.524	5.99088e-62	VSMCs	Plac8
Sdc21	4.46748e-64	0.364272	0.725	0.409	8.93497e-61	VSMCs	Sdc2
Hspa1a	5.66827e-62	0.353632	0.525	0.285	1.13365e-58	VSMCs	Hspa1a
Col4a41	9.34293e-62	0.375039	0.484	0.242	1.86859e-58	VSMCs	Col4a4
Akap121	1.64483e-61	0.506097	0.594	0.307	3.28967e-58	VSMCs	Akap12
Tmeff21	1.37304e-59	0.416346	0.594	0.324	2.74607e-56	VSMCs	Tmeff2
Crip21	1.90676e-59	0.4091	0.652	0.394	3.81352e-56	VSMCs	Crip2
Auts2	6.89416e-58	0.431125	0.521	0.246	1.37883e-54	VSMCs	Auts2
Cdkn1c1	1.36697e-56	0.394471	0.537	0.304	2.73394e-53	VSMCs	Cdkn1c
Fhl11	5.53941e-54	0.321572	0.579	0.322	1.10788e-50	VSMCs	Fhl1
Adamts12	3.33121e-53	0.373119	0.428	0.165	6.66241e-50	VSMCs	Adamts12
Arhgap201	4.41279e-53	0.315803	0.651	0.355	8.82557e-50	VSMCs	Arhgap20
Id4	4.94658e-53	0.460402	0.322	0.057	9.89316e-50	VSMCs	Id4
Adamtsl3	3.81933e-52	0.440416	0.378	0.112	7.63865e-49	VSMCs	Adamtsl3
Cebpd1	5.27677e-52	0.485844	0.908	0.812	1.05535e-48	VSMCs	Cebpd
Pdgfrl	6.73999e-52	0.636373	0.373	0.129	1.348e-48	VSMCs	Pdgfrl
Gngt21	1.57251e-51	0.27114	0.676	0.437	3.14503e-48	VSMCs	Gngt2
Gja11	7.78237e-49	0.450155	0.683	0.444	1.55647e-45	VSMCs	Gja1
En1	1.73033e-47	0.389743	0.461	0.246	3.46066e-44	VSMCs	En1
Cyp26b1	1.16426e-46	0.485822	0.298	0.085	2.32853e-43	VSMCs	Cyp26b1
Dclk11	1.74482e-46	0.261578	0.501	0.264	3.48964e-43	VSMCs	Dclk1
Abca8b1	1.13603e-45	0.253705	0.49	0.268	2.27205e-42	VSMCs	Abca8b
Pcdh7	2.3387e-45	0.364192	0.499	0.267	4.6774e-42	VSMCs	Pcdh7
Cyp1b1	3.10277e-44	0.318806	0.294	0.051	6.20555e-41	VSMCs	Cyp1b1
Sgk11	1.00537e-43	0.521428	0.626	0.422	2.01073e-40	VSMCs	Sgk1
Enc1	2.90264e-43	0.315438	0.451	0.247	5.80528e-40	VSMCs	Enc1
Fst1	2.01734e-42	0.634153	0.496	0.254	4.03469e-39	VSMCs	Fst
Fzd41	3.73658e-42	0.661725	0.498	0.279	7.47316e-39	VSMCs	Fzd4
Rbms31	5.1192e-41	0.362454	0.548	0.316	1.02384e-37	VSMCs	Rbms3
Cd200	7.53994e-41	0.598455	0.368	0.153	1.50799e-37	VSMCs	Cd200
Tnfaip61	1.0648e-39	0.270235	0.51	0.251	2.12961e-36	VSMCs	Tnfaip6
Gpm6b	5.16149e-37	0.298664	0.373	0.159	1.0323e-33	VSMCs	Gpm6b
Slc16a91	1.40802e-36	0.281455	0.585	0.374	2.81604e-33	VSMCs	Slc16a9
Hes1	4.19794e-36	0.517998	0.459	0.232	8.39588e-33	VSMCs	Hes1
Tmem1581	5.42765e-36	0.370081	0.59	0.391	1.08553e-32	VSMCs	Tmem158
Kitl	1.99781e-35	0.692932	0.472	0.287	3.99562e-32	VSMCs	Kitl
Ntrk21	4.87875e-35	0.347448	0.575	0.363	9.7575e-32	VSMCs	Ntrk2
Pcdh181	6.42747e-35	0.360886	0.473	0.266	1.28549e-31	VSMCs	Pcdh18
Adamts11	1.62137e-34	0.437001	0.463	0.231	3.24274e-31	VSMCs	Adamts1
Cks1b1	1.06703e-33	0.27839	0.552	0.366	2.13405e-30	VSMCs	Cks1b
Nr4a1	5.58259e-33	0.545552	0.473	0.277	1.11652e-29	VSMCs	Nr4a1
Mir99ahg1	7.97395e-32	0.317026	0.615	0.428	1.59479e-28	VSMCs	Mir99ahg
Wnt5a1	2.21733e-31	0.404657	0.383	0.164	4.43467e-28	VSMCs	Wnt5a
Cpe	1.89066e-30	0.530414	0.387	0.198	3.78133e-27	VSMCs	Cpe
Cp1	1.33101e-27	0.329663	0.62	0.462	2.66202e-24	VSMCs	Cp
Pnp1	3.85304e-25	0.390662	0.815	0.733	7.70608e-22	VSMCs	Pnp
Adamts15	6.88033e-25	0.264433	0.261	0.076	1.37607e-21	VSMCs	Adamts15
Tubb2a	1.17391e-24	0.2528	0.73	0.606	2.34783e-21	VSMCs	Tubb2a
Ndufa4l2	1.79976e-21	0.303918	0.295	0.11	3.59953e-18	VSMCs	Ndufa4l2
Thbd1	3.22898e-21	0.493696	0.576	0.422	6.45796e-18	VSMCs	Thbd
Adh11	5.16232e-18	0.468549	0.448	0.292	1.03246e-14	VSMCs	Adh1
Gpx31	2.69934e-14	0.405708	0.67	0.551	5.39869e-11	VSMCs	Gpx3
Cdkn1a1	1.14138e-13	0.331352	0.628	0.505	2.28275e-10	VSMCs	Cdkn1a
Tppp32	1.19715e-13	0.25331	0.697	0.604	2.3943e-10	VSMCs	Tppp3
Sox9	1.25738e-11	0.270991	0.279	0.137	2.51477e-08	VSMCs	Sox9
Zfp5031	1.78944e-11	0.325194	0.363	0.21	3.57889e-08	VSMCs	Zfp503
Dkk3	2.75317e-10	0.498703	0.334	0.179	5.50634e-07	VSMCs	Dkk3
Mme	3.23419e-10	0.364909	0.308	0.14	6.46837e-07	VSMCs	Mme
Grem2	9.21686e-09	0.489543	0.326	0.159	1.84337e-05	VSMCs	Grem2
Nrep	8.80953e-07	0.391681	0.329	0.205	0.00176191	VSMCs	Nrep
H1f0	2.21392e-05	0.273478	0.483	0.413	0.0442784	VSMCs	H1f0
Cyp2f21	0.000204637	0.400135	0.357	0.265	0.409275	VSMCs	Cyp2f2
Acvr2a	0.00335309	0.256362	0.296	0.202	1	VSMCs	Acvr2a
Fcgr11	2.85787e-284	1.28074	0.794	0.222	5.71575e-281	M1 Macrophages	Fcgr1
Aif11	1.67713e-282	1.80759	0.963	0.448	3.35425e-279	M1 Macrophages	Aif1
Apoe1	1.05545e-274	2.47544	1	0.888	2.11089e-271	M1 Macrophages	Apoe
Ms4a6c1	8.89668e-266	1.7479	0.991	0.501	1.77934e-262	M1 Macrophages	Ms4a6c
Ms4a6b1	1.34824e-265	1.59409	0.97	0.429	2.69648e-262	M1 Macrophages	Ms4a6b
C1qb1	2.6644e-263	2.23421	0.991	0.594	5.3288e-260	M1 Macrophages	C1qb
Ms4a71	1.69058e-256	1.81486	0.947	0.422	3.38117e-253	M1 Macrophages	Ms4a7
Unc93b11	3.38125e-253	1.57933	0.994	0.605	6.76249e-250	M1 Macrophages	Unc93b1
Csf1r1	6.58281e-250	1.75281	0.995	0.538	1.31656e-246	M1 Macrophages	Csf1r
Ly861	1.47678e-248	1.57025	0.98	0.466	2.95355e-245	M1 Macrophages	Ly86
C3ar11	2.0946e-246	1.29196	0.881	0.332	4.1892e-243	M1 Macrophages	C3ar1
Ctsc1	3.34788e-242	1.7713	1	0.532	6.69575e-239	M1 Macrophages	Ctsc
Cbr21	3.13371e-241	1.76142	0.956	0.476	6.26741e-238	M1 Macrophages	Cbr2
C1qc1	4.722e-241	2.0232	0.986	0.54	9.444e-238	M1 Macrophages	C1qc
C1qa1	2.85018e-239	2.08705	0.986	0.578	5.70035e-236	M1 Macrophages	C1qa
Trem21	8.90399e-227	1.17827	0.688	0.19	1.7808e-223	M1 Macrophages	Trem2
H2-Aa1	3.37808e-226	2.0813	0.983	0.626	6.75616e-223	M1 Macrophages	H2-Aa
Adgre11	4.9954e-225	1.25624	0.939	0.408	9.9908e-222	M1 Macrophages	Adgre1
Mrc11	2.14577e-224	1.75027	0.997	0.536	4.29155e-221	M1 Macrophages	Mrc1
Fcgr2b1	3.62238e-223	1.57652	0.991	0.562	7.24476e-220	M1 Macrophages	Fcgr2b
F13a11	3.08768e-222	1.66837	0.998	0.533	6.17537e-219	M1 Macrophages	F13a1
Lyz21	2.80156e-221	1.7617	1	0.761	5.60313e-218	M1 Macrophages	Lyz2
Ms4a6d1	8.50069e-220	1.32501	0.933	0.477	1.70014e-216	M1 Macrophages	Ms4a6d
Clec4a11	2.67222e-219	1.20463	0.947	0.462	5.34443e-216	M1 Macrophages	Clec4a1
Lgmn1	4.24144e-219	1.52966	0.995	0.708	8.48288e-216	M1 Macrophages	Lgmn
Ptpn181	3.90381e-217	1.49815	0.983	0.592	7.80762e-214	M1 Macrophages	Ptpn18
Cd741	1.26434e-213	1.86331	0.997	0.737	2.52867e-210	M1 Macrophages	Cd74
H2-Eb1	4.57251e-213	2.08567	0.97	0.591	9.14502e-210	M1 Macrophages	H2-Eb1
Tmem176b1	1.29448e-212	1.52427	0.984	0.535	2.58896e-209	M1 Macrophages	Tmem176b
Pld41	7.68169e-211	1.30777	0.969	0.515	1.53634e-207	M1 Macrophages	Pld4
Ehd41	1.28082e-210	1.28994	0.938	0.529	2.56164e-207	M1 Macrophages	Ehd4
Clec10a1	1.2953e-210	1.55482	0.994	0.557	2.5906e-207	M1 Macrophages	Clec10a
Epsti11	2.21492e-210	1.10159	0.887	0.378	4.42984e-207	M1 Macrophages	Epsti1
Ly6e1	3.17687e-208	1.5526	0.997	0.856	6.35374e-205	M1 Macrophages	Ly6e
H2-Ab1	4.18135e-207	1.94777	0.978	0.65	8.3627e-204	M1 Macrophages	H2-Ab1
Dab21	1.39892e-206	1.51841	0.978	0.597	2.79784e-203	M1 Macrophages	Dab2
Maf1	5.01001e-206	1.58891	0.991	0.669	1.002e-202	M1 Macrophages	Maf
Cd93	5.29425e-204	1.11623	0.62	0.139	1.05885e-200	M1 Macrophages	Cd93
Cybb1	8.1333e-203	1.31572	0.939	0.415	1.62666e-199	M1 Macrophages	Cybb
Mafb1	1.54021e-202	1.52452	0.992	0.517	3.08043e-199	M1 Macrophages	Mafb
Cfp1	1.83162e-202	1.42504	0.984	0.552	3.66324e-199	M1 Macrophages	Cfp
Serinc31	1.49163e-201	1.40345	1	0.845	2.98326e-198	M1 Macrophages	Serinc3
Ctss1	2.93778e-201	1.49985	0.997	0.581	5.87556e-198	M1 Macrophages	Ctss
Trf1	1.2737e-199	1.39085	0.989	0.611	2.54739e-196	M1 Macrophages	Trf
Ctsb1	3.21446e-199	1.48697	1	0.894	6.42892e-196	M1 Macrophages	Ctsb
Tmem176a1	5.44847e-199	1.3882	0.963	0.508	1.08969e-195	M1 Macrophages	Tmem176a
Pf41	5.55013e-197	1.57595	0.978	0.575	1.11003e-193	M1 Macrophages	Pf4
Rgs101	4.21015e-196	1.25902	0.945	0.576	8.42031e-193	M1 Macrophages	Rgs10
Fcgr31	3.51477e-194	1.3188	0.984	0.561	7.02955e-191	M1 Macrophages	Fcgr3
Wwp11	5.73399e-193	1.30991	0.952	0.613	1.1468e-189	M1 Macrophages	Wwp1
Ninj11	1.18332e-192	1.41493	0.944	0.477	2.36663e-189	M1 Macrophages	Ninj1
Clec4a21	1.19177e-192	1.25079	0.903	0.447	2.38353e-189	M1 Macrophages	Clec4a2
Pla2g71	2.45012e-189	1.17568	0.967	0.54	4.90024e-186	M1 Macrophages	Pla2g7
Stard81	3.00176e-189	1.10521	0.869	0.353	6.00351e-186	M1 Macrophages	Stard8
Bst21	1.64049e-187	1.41406	0.959	0.738	3.28098e-184	M1 Macrophages	Bst2
Ap1b11	3.39939e-187	1.18907	0.908	0.481	6.79878e-184	M1 Macrophages	Ap1b1
Folr21	7.16257e-187	1.5398	0.905	0.453	1.43251e-183	M1 Macrophages	Folr2
Ighm1	7.74193e-187	1.08449	0.898	0.426	1.54839e-183	M1 Macrophages	Ighm
Pltp1	5.56156e-186	1.42721	0.991	0.71	1.11231e-182	M1 Macrophages	Pltp
Fyb1	8.03219e-186	1.17362	0.961	0.527	1.60644e-182	M1 Macrophages	Fyb
Mgl21	8.32256e-186	1.73315	0.898	0.492	1.66451e-182	M1 Macrophages	Mgl2
Marcksl11	1.61262e-185	1.26431	0.825	0.374	3.22524e-182	M1 Macrophages	Marcksl1
Cd141	2.54221e-185	1.17571	0.917	0.471	5.08442e-182	M1 Macrophages	Cd14
Stab11	1.33023e-184	1.30557	0.88	0.436	2.66045e-181	M1 Macrophages	Stab1
Ccl91	5.65958e-184	1.314	0.992	0.573	1.13192e-180	M1 Macrophages	Ccl9
Clec4a31	3.04547e-183	1.07394	0.917	0.438	6.09093e-180	M1 Macrophages	Clec4a3
Sdc31	1.43719e-181	1.23335	0.872	0.398	2.87437e-178	M1 Macrophages	Sdc3
Fcer1g1	8.04046e-179	1.38647	0.998	0.677	1.60809e-175	M1 Macrophages	Fcer1g
Selenop1	1.51411e-177	1.29221	1	0.876	3.02823e-174	M1 Macrophages	Selenop
C5ar11	1.22514e-171	0.963058	0.906	0.406	2.45029e-168	M1 Macrophages	C5ar1
Clec4n1	3.36226e-170	0.854518	0.622	0.189	6.72453e-167	M1 Macrophages	Clec4n
Rassf41	4.68958e-167	1.02468	0.931	0.444	9.37916e-164	M1 Macrophages	Rassf4
Gm211881	7.37031e-166	0.934072	0.773	0.318	1.47406e-162	M1 Macrophages	Gm21188
Smagp1	5.61879e-165	0.88508	0.759	0.312	1.12376e-161	M1 Macrophages	Smagp
Fcrls1	6.40659e-165	1.1256	0.88	0.445	1.28132e-161	M1 Macrophages	Fcrls
Nrros1	1.60006e-164	1.06309	0.909	0.501	3.20013e-161	M1 Macrophages	Nrros
Ccl61	4.88095e-164	1.34142	0.998	0.668	9.7619e-161	M1 Macrophages	Ccl6
Pepd1	1.3585e-163	0.996337	0.911	0.508	2.717e-160	M1 Macrophages	Pepd
Cd681	3.90355e-161	1.1767	0.9	0.481	7.8071e-158	M1 Macrophages	Cd68
Lst11	6.57319e-159	0.94154	0.895	0.491	1.31464e-155	M1 Macrophages	Lst1
Tlr71	1.52446e-157	0.797411	0.664	0.219	3.04892e-154	M1 Macrophages	Tlr7
Lifr1	2.68061e-156	0.944493	0.892	0.419	5.36122e-153	M1 Macrophages	Lifr
Ifi301	1.64802e-155	1.02698	0.941	0.61	3.29605e-152	M1 Macrophages	Ifi30
H2-DMa	1.66997e-155	0.985986	0.917	0.495	3.33993e-152	M1 Macrophages	H2-DMa
Tmem371	2.59873e-155	0.962887	0.769	0.368	5.19746e-152	M1 Macrophages	Tmem37
Laptm51	1.81251e-154	1.13687	1	0.603	3.62502e-151	M1 Macrophages	Laptm5
Mpeg1	1.75353e-153	1.00157	0.906	0.491	3.50706e-150	M1 Macrophages	Mpeg1
Tnfaip8l21	5.29637e-153	0.882767	0.853	0.446	1.05927e-149	M1 Macrophages	Tnfaip8l2
Ccl21	2.72675e-151	1.96184	0.764	0.316	5.4535e-148	M1 Macrophages	Ccl2
Dhrs31	9.00978e-151	0.92317	0.831	0.443	1.80196e-147	M1 Macrophages	Dhrs3
Sema4a1	2.80943e-150	0.887584	0.878	0.452	5.61885e-147	M1 Macrophages	Sema4a
Gpr341	1.16209e-148	0.827206	0.608	0.203	2.32417e-145	M1 Macrophages	Gpr34
Fxyd21	2.35638e-148	1.10733	0.872	0.473	4.71276e-145	M1 Macrophages	Fxyd2
Hmox11	2.38076e-148	0.895613	0.887	0.481	4.76152e-145	M1 Macrophages	Hmox1
Slfn21	1.54151e-145	0.963802	0.945	0.582	3.08302e-142	M1 Macrophages	Slfn2
Ctsh1	2.74681e-144	0.976395	0.988	0.797	5.49363e-141	M1 Macrophages	Ctsh
Plekho11	1.48032e-142	0.85192	0.88	0.44	2.96064e-139	M1 Macrophages	Plekho1
Tm6sf11	4.82249e-142	0.936706	0.906	0.488	9.64498e-139	M1 Macrophages	Tm6sf1
Cd481	6.57461e-140	0.790572	0.878	0.408	1.31492e-136	M1 Macrophages	Cd48
Ccl71	3.03068e-139	1.8004	0.728	0.301	6.06137e-136	M1 Macrophages	Ccl7
Oasl2	1.91166e-138	1.05322	0.734	0.376	3.82332e-135	M1 Macrophages	Oasl2
Gltp1	8.86108e-136	0.879154	0.934	0.606	1.77222e-132	M1 Macrophages	Gltp
Rnf1501	1.5221e-134	0.804203	0.713	0.294	3.04419e-131	M1 Macrophages	Rnf150
Itgam1	3.07111e-134	0.84763	0.923	0.475	6.14222e-131	M1 Macrophages	Itgam
Mtss11	5.80415e-133	0.873959	0.802	0.328	1.16083e-129	M1 Macrophages	Mtss1
B4galt61	1.6324e-132	0.757604	0.731	0.331	3.26479e-129	M1 Macrophages	B4galt6
H2-DMb1	1.27755e-131	0.962649	0.842	0.457	2.55511e-128	M1 Macrophages	H2-DMb1
Apobec31	1.8518e-131	0.773928	0.797	0.367	3.7036e-128	M1 Macrophages	Apobec3
Lrrc251	5.12732e-131	0.799612	0.795	0.418	1.02546e-127	M1 Macrophages	Lrrc25
Ccl121	7.38117e-131	1.94749	0.623	0.27	1.47623e-127	M1 Macrophages	Ccl12
Fermt31	4.37992e-130	0.824225	0.855	0.503	8.75984e-127	M1 Macrophages	Fermt3
Ucp21	1.28496e-129	0.905895	0.978	0.608	2.56992e-126	M1 Macrophages	Ucp2
Slc43a21	1.28457e-128	0.920219	0.817	0.477	2.56914e-125	M1 Macrophages	Slc43a2
Cd531	2.93664e-128	0.752609	0.938	0.5	5.87328e-125	M1 Macrophages	Cd53
Gmfg1	1.82166e-126	0.82004	0.955	0.558	3.64332e-123	M1 Macrophages	Gmfg
Ltc4s1	1.12023e-125	0.997102	0.697	0.325	2.24046e-122	M1 Macrophages	Ltc4s
Mertk1	2.02197e-125	0.685223	0.656	0.265	4.04393e-122	M1 Macrophages	Mertk
Ifi209	8.94748e-125	0.801168	0.683	0.314	1.7895e-121	M1 Macrophages	Ifi209
Cd1631	8.13469e-124	1.54783	0.803	0.483	1.62694e-120	M1 Macrophages	Cd163
Wfdc171	5.81019e-123	0.885729	0.98	0.641	1.16204e-119	M1 Macrophages	Wfdc17
Ncf11	9.89785e-123	0.751869	0.822	0.433	1.97957e-119	M1 Macrophages	Ncf1
Cd331	3.08093e-122	0.510421	0.697	0.286	6.16185e-119	M1 Macrophages	Cd33
Prcp1	6.68602e-122	0.774689	0.88	0.536	1.3372e-118	M1 Macrophages	Prcp
Tyrobp1	8.77032e-122	0.684957	0.992	0.663	1.75406e-118	M1 Macrophages	Tyrobp
Spi11	1.7093e-119	0.706584	0.93	0.541	3.4186e-116	M1 Macrophages	Spi1
Npl1	2.34582e-119	0.789194	0.688	0.314	4.69164e-116	M1 Macrophages	Npl
Kctd121	6.89066e-118	0.815823	0.97	0.649	1.37813e-114	M1 Macrophages	Kctd12
Pirb1	1.10364e-117	0.772989	0.917	0.538	2.20728e-114	M1 Macrophages	Pirb
Irf81	3.16798e-117	0.50142	0.67	0.281	6.33596e-114	M1 Macrophages	Irf8
Cyth41	2.07188e-116	0.713981	0.875	0.499	4.14375e-113	M1 Macrophages	Cyth4
Cysltr11	1.81298e-114	0.686824	0.7	0.314	3.62597e-111	M1 Macrophages	Cysltr1
Msr11	5.81427e-114	0.69918	0.637	0.275	1.16285e-110	M1 Macrophages	Msr1
Tpd521	3.58138e-113	0.447151	0.884	0.512	7.16277e-110	M1 Macrophages	Tpd52
Lyl11	2.37579e-112	0.715956	0.697	0.367	4.75158e-109	M1 Macrophages	Lyl1
Ccl241	2.47025e-112	0.96738	0.759	0.397	4.94051e-109	M1 Macrophages	Ccl24
Ifi27l2a1	4.76615e-112	1.20897	0.977	0.812	9.5323e-109	M1 Macrophages	Ifi27l2a
Ccl81	9.18204e-110	1.20278	0.934	0.784	1.83641e-106	M1 Macrophages	Ccl8
Prxl2b1	9.21476e-110	0.781024	0.767	0.467	1.84295e-106	M1 Macrophages	Prxl2b
Dusp61	3.2762e-109	0.933203	0.758	0.444	6.5524e-106	M1 Macrophages	Dusp6
Mndal	3.83196e-109	0.920878	0.833	0.553	7.66392e-106	M1 Macrophages	Mndal
Ptafr1	4.62336e-109	0.814087	0.791	0.446	9.24673e-106	M1 Macrophages	Ptafr
Rnasel1	1.67063e-108	0.744707	0.8	0.471	3.34126e-105	M1 Macrophages	Rnasel
Alox5ap1	4.54296e-108	0.684552	0.981	0.598	9.08593e-105	M1 Macrophages	Alox5ap
Fam43a1	9.2507e-108	0.819991	0.703	0.376	1.85014e-104	M1 Macrophages	Fam43a
Pip4k2a1	2.14572e-107	0.644199	0.867	0.484	4.29144e-104	M1 Macrophages	Pip4k2a
Arhgdib1	2.10499e-106	0.740815	0.984	0.681	4.20997e-103	M1 Macrophages	Arhgdib
Arhgap301	6.71955e-106	0.633378	0.822	0.404	1.34391e-102	M1 Macrophages	Arhgap30
Arhgef61	1.01424e-105	0.698167	0.741	0.367	2.02847e-102	M1 Macrophages	Arhgef6
Lcp11	7.26282e-105	0.45461	0.955	0.568	1.45256e-101	M1 Macrophages	Lcp1
Gprc5c1	1.21853e-104	0.606917	0.619	0.273	2.43707e-101	M1 Macrophages	Gprc5c
Rtp41	3.65037e-103	0.837376	0.677	0.386	7.30074e-100	M1 Macrophages	Rtp4
Tgfb11	3.4956e-102	0.730494	0.845	0.562	6.9912e-99	M1 Macrophages	Tgfb1
Fam49b1	1.00748e-100	0.709382	0.873	0.527	2.01496e-97	M1 Macrophages	Fam49b
Lyn	2.43856e-100	0.602115	0.902	0.557	4.87712e-97	M1 Macrophages	Lyn
Hck	7.24546e-100	0.421405	0.534	0.189	1.44909e-96	M1 Macrophages	Hck
P2ry121	1.46079e-98	0.533397	0.523	0.201	2.92158e-95	M1 Macrophages	P2ry12
Shtn11	2.11661e-98	0.639797	0.722	0.362	4.23322e-95	M1 Macrophages	Shtn1
Dok21	4.20224e-97	0.607272	0.691	0.342	8.40447e-94	M1 Macrophages	Dok2
Cyp4f18	1.02609e-96	0.763306	0.623	0.294	2.05218e-93	M1 Macrophages	Cyp4f18
Ifi47	2.71831e-96	0.794879	0.655	0.368	5.43663e-93	M1 Macrophages	Ifi47
Cotl11	5.68688e-96	0.624096	0.933	0.619	1.13738e-92	M1 Macrophages	Cotl1
Cebpa1	6.2656e-96	0.74487	0.714	0.411	1.25312e-92	M1 Macrophages	Cebpa
Irf7	9.71143e-96	1.09134	0.667	0.407	1.94229e-92	M1 Macrophages	Irf7
Slfn1	1.48237e-95	0.502325	0.583	0.246	2.96473e-92	M1 Macrophages	Slfn1
Fcgr4	6.05718e-95	0.544867	0.425	0.136	1.21144e-91	M1 Macrophages	Fcgr4
Ifi2031	3.2521e-94	0.925951	0.834	0.627	6.5042e-91	M1 Macrophages	Ifi203
Rnf213	1.60965e-93	0.820732	0.719	0.464	3.21929e-90	M1 Macrophages	Rnf213
Arl4c	2.94524e-93	0.666787	0.625	0.303	5.89049e-90	M1 Macrophages	Arl4c
March11	3.38862e-93	0.656354	0.695	0.33	6.77724e-90	M1 Macrophages	March1
Siglec11	5.28732e-93	0.515075	0.484	0.187	1.05746e-89	M1 Macrophages	Siglec1
Ptprc	8.94831e-91	0.320773	0.963	0.583	1.78966e-87	M1 Macrophages	Ptprc
Eps81	1.74799e-90	0.624678	0.842	0.497	3.49598e-87	M1 Macrophages	Eps8
Otulinl1	1.77889e-90	0.590516	0.714	0.439	3.55779e-87	M1 Macrophages	Otulinl
Il4ra1	3.9093e-90	0.742172	0.72	0.375	7.81861e-87	M1 Macrophages	Il4ra
Cd300a1	7.4452e-90	0.618201	0.722	0.384	1.48904e-86	M1 Macrophages	Cd300a
Ifi206	3.08125e-89	0.628617	0.414	0.132	6.16249e-86	M1 Macrophages	Ifi206
Fgd21	1.27547e-88	0.618669	0.637	0.337	2.55094e-85	M1 Macrophages	Fgd2
Ednrb1	1.35516e-88	0.772955	0.713	0.378	2.71033e-85	M1 Macrophages	Ednrb
Prkcd1	1.72319e-88	0.665312	0.769	0.439	3.44637e-85	M1 Macrophages	Prkcd
Ciita	2.5248e-88	0.62932	0.528	0.191	5.0496e-85	M1 Macrophages	Ciita
Hcls11	3.2849e-88	0.597502	0.806	0.467	6.56979e-85	M1 Macrophages	Hcls1
Ifit3	3.44243e-88	1.00336	0.481	0.214	6.88486e-85	M1 Macrophages	Ifit3
Ncf21	2.11538e-87	0.437143	0.836	0.474	4.23076e-84	M1 Macrophages	Ncf2
Ifi213	2.93675e-87	0.653967	0.469	0.197	5.8735e-84	M1 Macrophages	Ifi213
Ms4a4c	6.29899e-87	0.900089	0.464	0.169	1.2598e-83	M1 Macrophages	Ms4a4c
Evi2a1	7.69348e-87	0.718385	0.769	0.503	1.5387e-83	M1 Macrophages	Evi2a
Serpinb81	2.16541e-86	0.752733	0.666	0.404	4.33082e-83	M1 Macrophages	Serpinb8
Ccr1	2.3023e-86	0.505902	0.588	0.273	4.60459e-83	M1 Macrophages	Ccr1
Plekhg51	4.46713e-86	0.634313	0.627	0.328	8.93425e-83	M1 Macrophages	Plekhg5
Etv11	1.07839e-85	0.558868	0.602	0.291	2.15677e-82	M1 Macrophages	Etv1
Emb	1.35827e-85	0.487097	0.869	0.511	2.71654e-82	M1 Macrophages	Emb
Pycard1	8.3359e-85	0.631904	0.83	0.573	1.66718e-81	M1 Macrophages	Pycard
Ptpn11	2.3375e-83	0.68722	0.856	0.601	4.675e-80	M1 Macrophages	Ptpn1
Hfe1	1.12238e-82	0.638057	0.75	0.497	2.24476e-79	M1 Macrophages	Hfe
Itga41	2.42909e-82	0.515582	0.719	0.372	4.85819e-79	M1 Macrophages	Itga4
Ddx601	2.97454e-82	0.655931	0.548	0.253	5.94909e-79	M1 Macrophages	Ddx60
Stk17b1	6.27918e-82	0.450982	0.912	0.634	1.25584e-78	M1 Macrophages	Stk17b
Cd381	7.68258e-81	0.611333	0.566	0.274	1.53652e-77	M1 Macrophages	Cd38
Sh3bgrl31	3.38437e-80	0.588868	0.983	0.861	6.76875e-77	M1 Macrophages	Sh3bgrl3
AI6622701	1.30022e-79	0.561318	0.714	0.423	2.60043e-76	M1 Macrophages	AI662270
Plk21	2.80849e-79	0.600664	0.544	0.245	5.61698e-76	M1 Macrophages	Plk2
Dock21	2.85413e-79	0.483908	0.783	0.43	5.70826e-76	M1 Macrophages	Dock2
Cebpb1	3.04934e-79	0.516702	0.991	0.838	6.09868e-76	M1 Macrophages	Cebpb
Plxnd11	3.23578e-79	0.597906	0.722	0.423	6.47155e-76	M1 Macrophages	Plxnd1
Chp21	9.88125e-79	0.598627	0.594	0.293	1.97625e-75	M1 Macrophages	Chp2
Mcub1	2.18537e-77	0.527447	0.783	0.537	4.37074e-74	M1 Macrophages	Mcub
Cd300ld	7.131e-76	0.462572	0.672	0.361	1.4262e-72	M1 Macrophages	Cd300ld
Runx11	2.32673e-75	0.594379	0.719	0.434	4.65346e-72	M1 Macrophages	Runx1
Trps11	2.9737e-75	0.564332	0.706	0.416	5.94741e-72	M1 Macrophages	Trps1
Cst32	5.26998e-75	0.411515	1	0.955	1.054e-71	M1 Macrophages	Cst3
Ptpn6	2.12927e-74	0.420019	0.719	0.419	4.25853e-71	M1 Macrophages	Ptpn6
Nfam11	3.7683e-74	0.409913	0.775	0.448	7.5366e-71	M1 Macrophages	Nfam1
Pou2f21	7.13046e-74	0.764049	0.561	0.274	1.42609e-70	M1 Macrophages	Pou2f2
Cd84	8.68823e-74	0.387576	0.661	0.352	1.73765e-70	M1 Macrophages	Cd84
Gm34084	2.31234e-73	0.563492	0.55	0.292	4.62468e-70	M1 Macrophages	Gm34084
Il10ra1	1.30211e-72	0.598619	0.584	0.31	2.60421e-69	M1 Macrophages	Il10ra
Tmsb4x	4.86891e-71	0.301973	1	0.985	9.73782e-68	M1 Macrophages	Tmsb4x
Itgb21	5.19299e-71	0.461792	0.823	0.514	1.0386e-67	M1 Macrophages	Itgb2
Btg21	6.58197e-71	0.666587	0.861	0.579	1.31639e-67	M1 Macrophages	Btg2
Psmb9	1.89787e-70	0.573694	0.783	0.58	3.79575e-67	M1 Macrophages	Psmb9
Lbh	1.99864e-70	0.57329	0.669	0.407	3.99728e-67	M1 Macrophages	Lbh
Tbxas11	1.00299e-69	0.548786	0.616	0.346	2.00599e-66	M1 Macrophages	Tbxas1
Tep11	2.42738e-69	0.534191	0.728	0.466	4.85477e-66	M1 Macrophages	Tep1
Plbd1	8.44029e-69	0.447921	0.677	0.353	1.68806e-65	M1 Macrophages	Plbd1
Cd861	4.5058e-68	0.483914	0.505	0.211	9.01161e-65	M1 Macrophages	Cd86
Efhd21	9.71376e-68	0.508262	0.902	0.72	1.94275e-64	M1 Macrophages	Efhd2
Cxcl161	3.1149e-67	0.604421	0.597	0.371	6.22979e-64	M1 Macrophages	Cxcl16
Il2rg	4.68029e-67	0.367094	0.533	0.261	9.36057e-64	M1 Macrophages	Il2rg
Nfkbiz1	1.25218e-66	0.560932	0.695	0.412	2.50435e-63	M1 Macrophages	Nfkbiz
Hcst	1.53328e-66	0.272594	0.681	0.387	3.06656e-63	M1 Macrophages	Hcst
Stat1	1.96916e-66	0.697203	0.655	0.433	3.93831e-63	M1 Macrophages	Stat1
Ncf4	1.18801e-65	0.431282	0.592	0.313	2.37603e-62	M1 Macrophages	Ncf4
Sat11	2.8064e-65	0.489566	0.97	0.805	5.61279e-62	M1 Macrophages	Sat1
Cd361	4.74311e-65	0.754002	0.667	0.4	9.48622e-62	M1 Macrophages	Cd36
Nfatc21	8.51801e-65	0.390683	0.517	0.277	1.7036e-61	M1 Macrophages	Nfatc2
Igf12	3.0507e-63	0.537227	0.912	0.657	6.10141e-60	M1 Macrophages	Igf1
Ptger41	9.62869e-63	0.514433	0.475	0.241	1.92574e-59	M1 Macrophages	Ptger4
Themis21	3.20956e-61	0.453745	0.594	0.346	6.41911e-58	M1 Macrophages	Themis2
Irgm1	1.44836e-60	0.564378	0.589	0.379	2.89671e-57	M1 Macrophages	Irgm1
Igsf6	4.39982e-60	0.335982	0.592	0.312	8.79963e-57	M1 Macrophages	Igsf6
Adrb21	1.47575e-59	0.46163	0.555	0.3	2.9515e-56	M1 Macrophages	Adrb2
St8sia41	9.29986e-58	0.401299	0.63	0.334	1.85997e-54	M1 Macrophages	St8sia4
Gpr65	9.73157e-58	0.369614	0.495	0.244	1.94631e-54	M1 Macrophages	Gpr65
Syk1	1.40895e-57	0.410262	0.841	0.66	2.8179e-54	M1 Macrophages	Syk
Plek1	2.77519e-56	0.271063	0.695	0.421	5.55038e-53	M1 Macrophages	Plek
Csf2rb	4.18717e-56	0.275607	0.67	0.438	8.37433e-53	M1 Macrophages	Csf2rb
Oasl1	3.67156e-55	0.420442	0.347	0.145	7.34312e-52	M1 Macrophages	Oasl1
Nrp21	2.0407e-54	0.507278	0.683	0.456	4.0814e-51	M1 Macrophages	Nrp2
Skap21	1.78448e-53	0.376008	0.767	0.543	3.56896e-50	M1 Macrophages	Skap2
S1pr11	1.20002e-52	0.304409	0.433	0.21	2.40004e-49	M1 Macrophages	S1pr1
Ctla2b1	3.32122e-52	0.541991	0.527	0.29	6.64245e-49	M1 Macrophages	Ctla2b
Ccr2	3.50313e-52	0.96579	0.603	0.376	7.00626e-49	M1 Macrophages	Ccr2
Glul1	7.45387e-52	0.476366	0.953	0.796	1.49077e-48	M1 Macrophages	Glul
Cd831	1.19382e-51	0.574892	0.389	0.188	2.38764e-48	M1 Macrophages	Cd83
Irf51	9.3412e-51	0.393132	0.567	0.335	1.86824e-47	M1 Macrophages	Irf5
Fh11	1.55749e-50	0.541475	0.692	0.538	3.11497e-47	M1 Macrophages	Fh1
Clec12a	2.97467e-50	0.623515	0.467	0.229	5.94934e-47	M1 Macrophages	Clec12a
BC0285281	3.99608e-50	0.347146	0.616	0.385	7.99216e-47	M1 Macrophages	BC028528
Cited21	5.84318e-50	0.6766	0.786	0.639	1.16864e-46	M1 Macrophages	Cited2
Myo1f	1.61254e-48	0.366412	0.589	0.359	3.22507e-45	M1 Macrophages	Myo1f
Etv31	1.69161e-47	0.574179	0.564	0.356	3.38323e-44	M1 Macrophages	Etv3
Lyve11	3.19369e-47	0.562533	0.605	0.386	6.38738e-44	M1 Macrophages	Lyve1
Isg15	6.15551e-47	0.949133	0.527	0.363	1.2311e-43	M1 Macrophages	Isg15
Slc16a61	2.20934e-46	0.343006	0.459	0.266	4.41868e-43	M1 Macrophages	Slc16a6
Zbp1	3.58696e-46	0.734729	0.577	0.427	7.17391e-43	M1 Macrophages	Zbp1
Fcna1	6.5805e-45	0.603483	0.562	0.362	1.3161e-41	M1 Macrophages	Fcna
Cracr2b1	5.94513e-44	0.331002	0.406	0.217	1.18903e-40	M1 Macrophages	Cracr2b
Lair1	9.79116e-44	0.370244	0.291	0.106	1.95823e-40	M1 Macrophages	Lair1
Trpv41	1.21034e-41	0.309286	0.417	0.24	2.42068e-38	M1 Macrophages	Trpv4
Csf2ra1	2.94801e-41	0.250333	0.691	0.469	5.89601e-38	M1 Macrophages	Csf2ra
Daglb1	4.04565e-40	0.306339	0.623	0.43	8.09129e-37	M1 Macrophages	Daglb
Gm49511	4.72118e-40	0.561459	0.433	0.278	9.44235e-37	M1 Macrophages	Gm4951
Dck	9.70238e-40	0.287951	0.416	0.241	1.94048e-36	M1 Macrophages	Dck
Gpr183	1.77022e-39	0.294669	0.384	0.181	3.54044e-36	M1 Macrophages	Gpr183
Rasa4	1.23592e-38	0.387683	0.333	0.19	2.47184e-35	M1 Macrophages	Rasa4
Pim1	5.31414e-38	0.308156	0.744	0.521	1.06283e-34	M1 Macrophages	Pim1
Hpgds1	6.87306e-38	0.344029	0.434	0.245	1.37461e-34	M1 Macrophages	Hpgds
Arhgap26	7.58947e-38	0.332406	0.477	0.301	1.51789e-34	M1 Macrophages	Arhgap26
Rilpl2	5.87721e-37	0.503475	0.48	0.322	1.17544e-33	M1 Macrophages	Rilpl2
Rnd3	1.18045e-36	0.62119	0.723	0.574	2.3609e-33	M1 Macrophages	Rnd3
Rsad2	1.74941e-36	0.659204	0.33	0.184	3.49882e-33	M1 Macrophages	Rsad2
Sec11c1	1.81371e-36	0.306503	0.842	0.716	3.62742e-33	M1 Macrophages	Sec11c
Abcg1	2.12777e-36	0.390132	0.43	0.28	4.25555e-33	M1 Macrophages	Abcg1
Mkrn1	4.08748e-36	0.306603	0.728	0.582	8.17496e-33	M1 Macrophages	Mkrn1
Parvb	5.28961e-36	0.314665	0.4	0.222	1.05792e-32	M1 Macrophages	Parvb
Olfm1	5.92062e-36	0.425071	0.681	0.534	1.18412e-32	M1 Macrophages	Olfm1
Ms4a8a1	1.15219e-35	0.343097	0.462	0.27	2.30437e-32	M1 Macrophages	Ms4a8a
Sdc41	1.75937e-35	0.489778	0.675	0.529	3.51875e-32	M1 Macrophages	Sdc4
Tfrc1	2.89975e-35	0.383182	0.325	0.183	5.79951e-32	M1 Macrophages	Tfrc
S100a41	9.71363e-35	0.302156	0.866	0.733	1.94273e-31	M1 Macrophages	S100a4
Egr11	1.01301e-34	0.689555	0.839	0.71	2.02602e-31	M1 Macrophages	Egr1
Ahr	1.30747e-32	0.323694	0.431	0.296	2.61494e-29	M1 Macrophages	Ahr
Jun1	3.63023e-32	0.531048	0.927	0.824	7.26047e-29	M1 Macrophages	Jun
Rasgrp2	6.9312e-32	0.333935	0.472	0.327	1.38624e-28	M1 Macrophages	Rasgrp2
Gpx1	1.14695e-31	0.318804	0.984	0.907	2.2939e-28	M1 Macrophages	Gpx1
Vcam11	1.84481e-30	0.603668	0.317	0.204	3.68961e-27	M1 Macrophages	Vcam1
Rhob1	4.07178e-30	0.50596	0.82	0.666	8.14357e-27	M1 Macrophages	Rhob
Cbfa2t3	4.2601e-30	0.29498	0.488	0.324	8.5202e-27	M1 Macrophages	Cbfa2t3
Cd300c2	4.9524e-30	0.464832	0.473	0.313	9.90479e-27	M1 Macrophages	Cd300c2
Phf11d	8.8546e-29	0.488022	0.416	0.309	1.77092e-25	M1 Macrophages	Phf11d
Ifit1	1.52042e-28	0.567168	0.356	0.23	3.04083e-25	M1 Macrophages	Ifit1
Sept9	4.21098e-27	0.265643	0.6	0.461	8.42196e-24	M1 Macrophages	Sept9
Oas3	7.98974e-27	0.355233	0.32	0.177	1.59795e-23	M1 Macrophages	Oas3
Batf3	1.06359e-26	0.270101	0.477	0.337	2.12719e-23	M1 Macrophages	Batf3
Slc15a3	1.40263e-26	0.286092	0.402	0.24	2.80525e-23	M1 Macrophages	Slc15a3
Gm63771	1.77097e-26	0.279434	0.273	0.113	3.54194e-23	M1 Macrophages	Gm6377
Ikzf1	1.35739e-25	0.279676	0.469	0.301	2.71477e-22	M1 Macrophages	Ikzf1
Pcna1	1.39816e-25	0.316999	0.62	0.529	2.79632e-22	M1 Macrophages	Pcna
Rgs2	3.07903e-25	0.286601	0.505	0.35	6.15807e-22	M1 Macrophages	Rgs2
Syngr2	7.47226e-25	0.282047	0.623	0.515	1.49445e-21	M1 Macrophages	Syngr2
Ptpre	2.75048e-24	0.31366	0.606	0.484	5.50096e-21	M1 Macrophages	Ptpre
Tbc1d41	1.09482e-23	0.291807	0.548	0.447	2.18964e-20	M1 Macrophages	Tbc1d4
Clec4b1	2.08459e-23	0.332658	0.433	0.29	4.16919e-20	M1 Macrophages	Clec4b1
Ier31	2.3068e-21	0.293943	0.481	0.358	4.6136e-18	M1 Macrophages	Ier3
Ccr5	3.22194e-21	0.276492	0.384	0.247	6.44388e-18	M1 Macrophages	Ccr5
Ciao2a	8.58784e-21	0.277951	0.62	0.548	1.71757e-17	M1 Macrophages	Ciao2a
Tanc21	5.34121e-20	0.275069	0.364	0.283	1.06824e-16	M1 Macrophages	Tanc2
Twf2	7.36207e-20	0.277102	0.572	0.486	1.47241e-16	M1 Macrophages	Twf2
Ifit3b	1.29721e-19	0.310264	0.255	0.183	2.59442e-16	M1 Macrophages	Ifit3b
Cp2	5.5674e-19	0.384822	0.573	0.48	1.11348e-15	M1 Macrophages	Cp
Atf3	4.21735e-18	0.263331	0.569	0.447	8.43471e-15	M1 Macrophages	Atf3
Phf11b	1.27382e-17	0.403636	0.395	0.328	2.54765e-14	M1 Macrophages	Phf11b
Tslp1	1.41715e-17	0.273326	0.445	0.366	2.83431e-14	M1 Macrophages	Tslp
Acer3	1.77561e-16	0.279068	0.498	0.428	3.55123e-13	M1 Macrophages	Acer3
Cfh2	7.77206e-16	0.40115	0.65	0.598	1.55441e-12	M1 Macrophages	Cfh
Tifab	3.08555e-14	0.265248	0.323	0.223	6.17109e-11	M1 Macrophages	Tifab
Fabp5	9.9713e-14	0.263454	0.408	0.351	1.99426e-10	M1 Macrophages	Fabp5
Hpgd1	6.62241e-13	0.463013	0.481	0.44	1.32448e-09	M1 Macrophages	Hpgd
Gm344551	9.26734e-13	0.370496	0.444	0.403	1.85347e-09	M1 Macrophages	Gm34455
C61	9.31774e-11	0.267165	0.348	0.266	1.86355e-07	M1 Macrophages	C6
Gm42418	2.33373e-87	1.48195	0.989	0.993	4.66746e-84	Dying	Gm42418
Acta2	6.50522e-43	1.09187	0.313	0.094	1.30104e-39	Dying	Acta2
Ier32	2.55295e-37	0.358186	0.116	0.385	5.1059e-34	Dying	Ier3
Igkc	3.48696e-36	3.34948	0.291	0.089	6.97391e-33	Dying	Igkc
Lilr4b	1.21973e-30	0.380178	0.164	0.381	2.43946e-27	Dying	Lilr4b
Cd69	1.66666e-29	0.563475	0.315	0.104	3.33332e-26	Dying	Cd69
Hk2	8.21382e-29	0.352894	0.103	0.326	1.64276e-25	Dying	Hk2
Ccl3	1.82147e-28	1.48415	0.287	0.082	3.64294e-25	Dying	Ccl3
Trps12	3.38471e-26	0.281656	0.197	0.457	6.76943e-23	Dying	Trps1
AY0361181	2.11094e-15	0.280535	0.464	0.806	4.22187e-12	Dying	AY036118
S1pr12	4.10864e-14	0.312877	0.359	0.221	8.21728e-11	Dying	S1pr1
Cd209g1	2.24991e-10	0.552893	0.495	0.398	4.49982e-07	Dying	Cd209g
Ccr51	8.4909e-09	0.848799	0.398	0.25	1.69818e-05	Dying	Ccr5
Runx12	7.04949e-06	0.287385	0.352	0.465	0.014099	Dying	Runx1
Ralgps21	2.98168e-05	0.278308	0.352	0.432	0.0596335	Dying	Ralgps2
F13a12	3.37317e-05	0.251693	0.639	0.569	0.0674635	Dying	F13a1
Stab12	0.00866755	0.629204	0.508	0.472	1	Dying	Stab1
S100a8	0	8.79116	1	0.333	0	Neutrophils	S100a8
Retnlg	0	6.61597	0.929	0.199	0	Neutrophils	Retnlg
Il1b	0	5.72034	0.992	0.169	0	Neutrophils	Il1b
Slpi	0	5.13092	0.965	0.097	0	Neutrophils	Slpi
Wfdc21	0	4.59126	0.861	0.1	0	Neutrophils	Wfdc21
Csf3r	0	4.1918	0.98	0.242	0	Neutrophils	Csf3r
Cxcr2	0	4.15199	0.965	0.112	0	Neutrophils	Cxcr2
Cstdc4	0	3.78375	0.477	0.029	0	Neutrophils	Cstdc4
Sell	0	3.42195	0.879	0.104	0	Neutrophils	Sell
Clec4e	0	3.02534	0.854	0.129	0	Neutrophils	Clec4e
Mcemp1	0	2.84575	0.823	0.086	0	Neutrophils	Mcemp1
Arg2	0	2.47451	0.732	0.039	0	Neutrophils	Arg2
Il1f9	0	2.13437	0.657	0.037	0	Neutrophils	Il1f9
Trem3	0	1.83768	0.563	0.022	0	Neutrophils	Trem3
Acod1	0	1.71547	0.422	0.005	0	Neutrophils	Acod1
Ly6g	0	1.11513	0.318	0.005	0	Neutrophils	Ly6g
Hdc	9.82972e-308	3.78052	0.975	0.273	1.96594e-304	Neutrophils	Hdc
Hp	5.09063e-307	4.34043	0.962	0.263	1.01813e-303	Neutrophils	Hp
Mmp8	6.15602e-307	2.97397	0.692	0.097	1.2312e-303	Neutrophils	Mmp8
S100a9	1.15617e-306	9.00763	1	0.372	2.31234e-303	Neutrophils	S100a9
Mxd1	1.8206e-305	4.36819	0.987	0.253	3.64121e-302	Neutrophils	Mxd1
Sorl1	1.86854e-305	3.44803	0.937	0.184	3.73708e-302	Neutrophils	Sorl1
Trem1	5.06545e-303	2.31868	0.667	0.032	1.01309e-299	Neutrophils	Trem1
Pglyrp1	6.29303e-302	3.57806	0.917	0.126	1.25861e-298	Neutrophils	Pglyrp1
Clec4d	7.72064e-301	3.18379	0.894	0.172	1.54413e-297	Neutrophils	Clec4d
Gm16556	3.18213e-287	1.40799	0.465	0.033	6.36425e-284	Neutrophils	Gm16556
Lrg1	9.02969e-287	3.64133	0.904	0.227	1.80594e-283	Neutrophils	Lrg1
Stfa2l1	5.95053e-282	3.82838	0.533	0.054	1.19011e-278	Neutrophils	Stfa2l1
Chil1	5.55695e-277	1.50609	0.452	0.026	1.11139e-273	Neutrophils	Chil1
Trim30b	1.00886e-274	2.52173	0.76	0.104	2.01772e-271	Neutrophils	Trim30b
Asprv1	2.81663e-273	2.27726	0.449	0.028	5.63326e-270	Neutrophils	Asprv1
Gcnt2	2.1469e-271	2.89504	0.846	0.148	4.2938e-268	Neutrophils	Gcnt2
Cd300lf	5.68811e-266	2.49731	0.79	0.084	1.13762e-262	Neutrophils	Cd300lf
Gsr	6.88936e-263	3.38943	0.955	0.311	1.37787e-259	Neutrophils	Gsr
Srgn	3.21397e-248	4.07843	1	0.604	6.42794e-245	Neutrophils	Srgn
Ccr11	9.78073e-245	3.02196	0.919	0.265	1.95615e-241	Neutrophils	Ccr1
Msrb1	6.75265e-241	4.1039	0.985	0.64	1.35053e-237	Neutrophils	Msrb1
Lcn2	7.82221e-238	4.52547	0.838	0.233	1.56444e-234	Neutrophils	Lcn2
Slfn11	7.43356e-237	2.79799	0.843	0.243	1.48671e-233	Neutrophils	Slfn1
Tyrobp2	1.00418e-231	3.0902	0.99	0.674	2.00835e-228	Neutrophils	Tyrobp
Mrgpra2b	5.30079e-230	0.979724	0.333	0.016	1.06016e-226	Neutrophils	Mrgpra2b
Ifitm1	3.00057e-228	5.27301	0.838	0.218	6.00115e-225	Neutrophils	Ifitm1
Fxyd5	8.63589e-228	2.9941	0.997	0.709	1.72718e-224	Neutrophils	Fxyd5
Rdh12	2.66978e-227	2.02194	0.553	0.059	5.33956e-224	Neutrophils	Rdh12
Lcp12	1.7173e-225	2.89475	0.982	0.58	3.4346e-222	Neutrophils	Lcp1
Btg1	3.29734e-225	3.26119	0.992	0.695	6.59469e-222	Neutrophils	Btg1
Tpd522	8.40479e-222	2.93163	0.967	0.521	1.68096e-218	Neutrophils	Tpd52
Cd52	3.69574e-218	2.87911	0.995	0.541	7.39148e-215	Neutrophils	Cd52
Cebpb2	2.10468e-215	2.74399	0.995	0.843	4.20936e-212	Neutrophils	Cebpb
Gm5150	4.46603e-215	1.97861	0.649	0.107	8.93207e-212	Neutrophils	Gm5150
Taldo1	2.0222e-212	2.94434	0.967	0.727	4.04441e-209	Neutrophils	Taldo1
Hmgb2	1.53666e-210	3.12334	0.962	0.582	3.07331e-207	Neutrophils	Hmgb2
Lmnb1	3.07842e-209	2.85709	0.856	0.277	6.15684e-206	Neutrophils	Lmnb1
Mmp91	7.43532e-209	2.84282	0.899	0.365	1.48706e-205	Neutrophils	Mmp9
Ptprc1	6.9909e-204	2.77472	0.977	0.596	1.39818e-200	Neutrophils	Ptprc
Alox5ap2	1.79021e-203	2.39925	0.987	0.611	3.58042e-200	Neutrophils	Alox5ap
Pilra	7.06028e-203	2.46454	0.77	0.163	1.41206e-199	Neutrophils	Pilra
Stk17b2	6.28423e-201	2.47361	0.98	0.64	1.25685e-197	Neutrophils	Stk17b
Tnfaip2	2.04217e-199	2.84522	0.942	0.504	4.08434e-196	Neutrophils	Tnfaip2
Selplg	2.10773e-199	2.61785	0.932	0.463	4.21546e-196	Neutrophils	Selplg
H2-Q10	3.45972e-194	2.67944	0.735	0.13	6.91943e-191	Neutrophils	H2-Q10
Slc40a1	2.19549e-187	2.15582	0.641	0.082	4.39099e-184	Neutrophils	Slc40a1
Cd300ld1	4.8302e-186	2.42377	0.869	0.36	9.6604e-183	Neutrophils	Cd300ld
Adgre5	6.42426e-186	2.73969	0.876	0.35	1.28485e-182	Neutrophils	Adgre5
Slc16a3	4.00543e-185	2.46337	0.737	0.165	8.01085e-182	Neutrophils	Slc16a3
Slc7a11	7.36914e-184	2.38988	0.591	0.067	1.47383e-180	Neutrophils	Slc7a11
Fgr	1.38076e-182	2.21527	0.768	0.213	2.76152e-179	Neutrophils	Fgr
Rac2	1.48161e-178	2.39552	0.914	0.525	2.96323e-175	Neutrophils	Rac2
Slfn4	8.17918e-177	2.44226	0.624	0.105	1.63584e-173	Neutrophils	Slfn4
Cd332	8.82359e-170	2.25803	0.793	0.295	1.76472e-166	Neutrophils	Cd33
Ncf22	2.35959e-169	2.29114	0.896	0.483	4.71917e-166	Neutrophils	Ncf2
Cd44	1.24514e-166	2.28948	0.914	0.551	2.49028e-163	Neutrophils	Cd44
Btg22	1.18394e-165	2.25381	0.947	0.584	2.36788e-162	Neutrophils	Btg2
Tmsb4x1	1.39874e-164	1.67213	1	0.986	2.79747e-161	Neutrophils	Tmsb4x
Spi12	2.19773e-164	2.23721	0.919	0.555	4.39545e-161	Neutrophils	Spi1
Tacstd2	6.24273e-164	1.57371	0.472	0.058	1.24855e-160	Neutrophils	Tacstd2
2310001H17Rik	8.0534e-164	2.48448	0.813	0.361	1.61068e-160	Neutrophils	2310001H17Rik
Lilrb4a	1.78547e-161	2.508	0.846	0.428	3.57095e-158	Neutrophils	Lilrb4a
Cxcl2	7.79624e-161	3.98559	0.758	0.188	1.55925e-157	Neutrophils	Cxcl2
Nlrp3	1.295e-158	2.01832	0.649	0.11	2.59e-155	Neutrophils	Nlrp3
Lst12	1.6801e-155	2.54638	0.904	0.504	3.3602e-152	Neutrophils	Lst1
Ltb	4.62194e-155	1.62856	0.556	0.07	9.24388e-152	Neutrophils	Ltb
Coro1a	3.98709e-153	1.87739	0.957	0.544	7.97418e-150	Neutrophils	Coro1a
Gmfg2	1.18621e-150	1.90835	0.939	0.573	2.37242e-147	Neutrophils	Gmfg
Jaml	1.04464e-149	2.1818	0.722	0.245	2.08929e-146	Neutrophils	Jaml
Lsp1	2.58442e-149	1.90986	0.955	0.646	5.16885e-146	Neutrophils	Lsp1
Rab11fip1	2.25498e-147	1.83154	0.619	0.128	4.50996e-144	Neutrophils	Rab11fip1
Lilr4b1	1.33806e-144	2.41406	0.788	0.344	2.67612e-141	Neutrophils	Lilr4b
Osm	2.55803e-141	2.00497	0.571	0.098	5.11606e-138	Neutrophils	Osm
Slfn22	1.89337e-138	2.08014	0.912	0.596	3.78673e-135	Neutrophils	Slfn2
Sirpb1b	2.25148e-136	1.68934	0.586	0.154	4.50297e-133	Neutrophils	Sirpb1b
Bmx	5.21944e-132	1.34492	0.394	0.042	1.04389e-128	Neutrophils	Bmx
Cytip	8.32912e-132	2.01285	0.793	0.368	1.66582e-128	Neutrophils	Cytip
Adam8	9.23103e-129	2.23465	0.667	0.22	1.84621e-125	Neutrophils	Adam8
Glipr1	5.71299e-128	1.71987	0.611	0.143	1.1426e-124	Neutrophils	Glipr1
Il1rn	1.1034e-126	1.4033	0.439	0.069	2.20679e-123	Neutrophils	Il1rn
Plek2	1.22376e-123	2.09394	0.811	0.424	2.44751e-120	Neutrophils	Plek
Nfam12	1.87007e-123	2.02054	0.811	0.457	3.74014e-120	Neutrophils	Nfam1
Samsn1	3.17839e-123	1.97304	0.722	0.285	6.35677e-120	Neutrophils	Samsn1
Emb1	1.29404e-120	1.72393	0.881	0.523	2.58807e-117	Neutrophils	Emb
Cxcr4	2.03751e-120	2.26142	0.641	0.186	4.07501e-117	Neutrophils	Cxcr4
Il18rap	5.61965e-119	1.24359	0.412	0.065	1.12393e-115	Neutrophils	Il18rap
Hcst1	4.06156e-114	1.87479	0.768	0.392	8.12312e-111	Neutrophils	Hcst
Prdx5	8.99479e-113	1.90954	0.879	0.824	1.79896e-109	Neutrophils	Prdx5
Lyn1	2.70162e-112	1.75542	0.859	0.571	5.40324e-109	Neutrophils	Lyn
Pla2g72	1.90435e-109	1.94658	0.864	0.561	3.8087e-106	Neutrophils	Pla2g7
Itgal	6.97797e-109	1.82482	0.598	0.16	1.39559e-105	Neutrophils	Itgal
Ier5	1.47386e-108	1.82023	0.798	0.465	2.94772e-105	Neutrophils	Ier5
Gadd45a	3.42768e-108	1.75185	0.553	0.143	6.85536e-105	Neutrophils	Gadd45a
Rgs21	2.16303e-106	2.00615	0.745	0.341	4.32606e-103	Neutrophils	Rgs2
Gm340841	1.031e-104	1.98182	0.667	0.295	2.062e-101	Neutrophils	Gm34084
A530064D06Rik	8.5609e-104	0.902935	0.359	0.06	1.71218e-100	Neutrophils	A530064D06Rik
Dck1	6.3483e-103	1.67577	0.631	0.234	1.26966e-99	Neutrophils	Dck
Fcer1g2	8.17269e-103	1.4109	0.992	0.689	1.63454e-99	Neutrophils	Fcer1g
Lpcat2	2.74888e-98	1.67272	0.568	0.188	5.49776e-95	Neutrophils	Lpcat2
Fgl2	9.1778e-98	2.09488	0.795	0.544	1.83556e-94	Neutrophils	Fgl2
Rnf149	7.16119e-96	1.79268	0.639	0.263	1.43224e-92	Neutrophils	Rnf149
Pirb2	7.83811e-96	1.67343	0.838	0.556	1.56762e-92	Neutrophils	Pirb
Tspan13	3.04289e-95	1.58071	0.586	0.216	6.08578e-92	Neutrophils	Tspan13
Slc2a3	7.17734e-95	1.87982	0.548	0.168	1.43547e-91	Neutrophils	Slc2a3
Pim11	4.10669e-94	1.82764	0.798	0.526	8.21337e-91	Neutrophils	Pim1
Actn1	4.74267e-90	1.54664	0.53	0.17	9.48534e-87	Neutrophils	Actn1
G0s2	3.27129e-89	2.65868	0.538	0.171	6.54258e-86	Neutrophils	G0s2
Slc15a31	3.47332e-85	1.7175	0.578	0.236	6.94664e-82	Neutrophils	Slc15a3
Cyp4f181	3.14546e-80	1.60694	0.639	0.304	6.29091e-77	Neutrophils	Cyp4f18
Sirpb1c	3.4226e-80	1.29169	0.444	0.097	6.84519e-77	Neutrophils	Sirpb1c
Itgb22	6.64735e-80	1.60968	0.755	0.528	1.32947e-76	Neutrophils	Itgb2
Skap22	1.62614e-78	1.52836	0.763	0.551	3.25228e-75	Neutrophils	Skap2
Csf2rb1	1.46227e-77	1.64935	0.694	0.445	2.92453e-74	Neutrophils	Csf2rb
Cd532	5.01132e-77	1.49452	0.78	0.524	1.00226e-73	Neutrophils	Cd53
Cd24a	8.39663e-76	1.53083	0.528	0.173	1.67933e-72	Neutrophils	Cd24a
Igsf61	1.57601e-74	1.59133	0.626	0.32	3.15202e-71	Neutrophils	Igsf6
AB124611	3.77963e-73	1.52332	0.581	0.25	7.55926e-70	Neutrophils	AB124611
Dhrs9	6.83096e-72	1.63764	0.556	0.27	1.36619e-68	Neutrophils	Dhrs9
Ptpn61	1.56512e-70	1.60418	0.677	0.432	3.13024e-67	Neutrophils	Ptpn6
Cd300c21	1.77857e-70	1.63403	0.619	0.31	3.55714e-67	Neutrophils	Cd300c2
Adrb22	1.10803e-69	1.45985	0.601	0.306	2.21606e-66	Neutrophils	Adrb2
Il1r22	7.27467e-69	1.24214	0.828	0.509	1.45493e-65	Neutrophils	Il1r2
Ezr	1.59449e-68	1.60775	0.601	0.31	3.18899e-65	Neutrophils	Ezr
Sat12	3.67028e-68	1.19058	0.869	0.817	7.34056e-65	Neutrophils	Sat1
Socs3	2.35279e-66	1.40815	0.76	0.548	4.70558e-63	Neutrophils	Socs3
Neat1	7.70156e-66	1.21452	0.904	0.843	1.54031e-62	Neutrophils	Neat1
Wfdc172	3.70746e-64	1.95117	0.861	0.66	7.41491e-61	Neutrophils	Wfdc17
Syk2	3.30251e-61	1.50639	0.755	0.671	6.60503e-58	Neutrophils	Syk
Snx20	5.78644e-60	1.6043	0.639	0.433	1.15729e-56	Neutrophils	Snx20
F630028O10Rik	1.24315e-57	1.65482	0.482	0.182	2.4863e-54	Neutrophils	F630028O10Rik
Padi4	8.35037e-57	1.34294	0.356	0.083	1.67007e-53	Neutrophils	Padi4
Arhgdib2	1.14201e-56	0.983772	0.879	0.697	2.28402e-53	Neutrophils	Arhgdib
Ccl62	1.34714e-56	1.17501	0.902	0.685	2.69428e-53	Neutrophils	Ccl6
Gm9733	1.43272e-56	0.960537	0.364	0.093	2.86545e-53	Neutrophils	Gm9733
Hcar2	1.46584e-56	1.11963	0.28	0.013	2.93168e-53	Neutrophils	Hcar2
Hcls12	4.87402e-56	1.21205	0.687	0.486	9.74804e-53	Neutrophils	Hcls1
Fyb2	1.75784e-55	1.30951	0.75	0.554	3.51567e-52	Neutrophils	Fyb
Hist1h2bc1	2.40361e-55	1.92508	0.725	0.654	4.80722e-52	Neutrophils	Hist1h2bc
C5ar12	1.1295e-54	1.16478	0.697	0.435	2.259e-51	Neutrophils	C5ar1
Klra2	1.49817e-53	0.71148	0.308	0.072	2.99634e-50	Neutrophils	Klra2
Sh3bgrl32	2.54114e-50	0.743787	0.934	0.868	5.08229e-47	Neutrophils	Sh3bgrl3
Klra17	1.54253e-48	0.659577	0.288	0.084	3.08506e-45	Neutrophils	Klra17
Cd841	8.81277e-47	1.61773	0.586	0.367	1.76255e-43	Neutrophils	Cd84
Plbd11	2.01949e-46	0.880212	0.634	0.367	4.03897e-43	Neutrophils	Plbd1
Fcgr32	2.83222e-44	0.954965	0.811	0.585	5.66444e-41	Neutrophils	Fcgr3
Cotl12	5.49416e-43	1.04938	0.745	0.64	1.09883e-39	Neutrophils	Cotl1
Myo1f1	2.63309e-41	1.36206	0.558	0.368	5.26619e-38	Neutrophils	Myo1f
Fam49b2	4.69244e-41	1.13591	0.684	0.55	9.38488e-38	Neutrophils	Fam49b
Atp1a3	5.21495e-40	1.14582	0.442	0.25	1.04299e-36	Neutrophils	Atp1a3
Trib1	1.87226e-39	1.38182	0.619	0.489	3.74453e-36	Neutrophils	Trib1
Bin2	2.44075e-39	1.25952	0.439	0.195	4.88149e-36	Neutrophils	Bin2
Fam107b	7.10055e-39	1.14848	0.51	0.333	1.42011e-35	Neutrophils	Fam107b
Rflnb	2.24863e-37	0.727985	0.298	0.128	4.49727e-34	Neutrophils	Rflnb
Itgam2	1.04635e-36	1.04108	0.687	0.504	2.09269e-33	Neutrophils	Itgam
Hmgn2	1.96712e-36	1.36466	0.593	0.487	3.93423e-33	Neutrophils	Hmgn2
Ncf41	2.89267e-36	1.32641	0.525	0.327	5.78534e-33	Neutrophils	Ncf4
Csf2ra2	6.07926e-36	1.12908	0.624	0.481	1.21585e-32	Neutrophils	Csf2ra
Nfkbiz2	1.28329e-35	1.29093	0.576	0.429	2.56658e-32	Neutrophils	Nfkbiz
Acta21	1.77195e-35	0.704655	0.29	0.097	3.5439e-32	Neutrophils	Acta2
Prr5l	8.65769e-35	1.13727	0.386	0.216	1.73154e-31	Neutrophils	Prr5l
Stat4	3.73556e-33	0.593882	0.278	0.095	7.47112e-30	Neutrophils	Stat4
Themis22	6.4466e-33	1.21482	0.51	0.359	1.28932e-29	Neutrophils	Themis2
Cebpd2	5.74652e-32	0.666911	0.902	0.823	1.1493e-28	Neutrophils	Cebpd
Id1	5.86851e-32	1.03277	0.303	0.149	1.1737e-28	Neutrophils	Id1
Thbs1	1.41765e-31	1.38833	0.301	0.114	2.83529e-28	Neutrophils	Thbs1
Cd142	5.02759e-31	1.55468	0.611	0.504	1.00552e-27	Neutrophils	Cd14
Lilra6	1.02279e-30	1.06643	0.333	0.117	2.04558e-27	Neutrophils	Lilra6
Hck1	1.39899e-30	1.0505	0.417	0.207	2.79798e-27	Neutrophils	Hck
Tmem154	7.70746e-29	1.30069	0.457	0.3	1.54149e-25	Neutrophils	Tmem154
Cks2	8.68334e-29	1.724	0.427	0.257	1.73667e-25	Neutrophils	Cks2
Pde4b1	1.35838e-28	0.979084	0.391	0.215	2.71677e-25	Neutrophils	Pde4b
St3gal6	1.29099e-27	1.17336	0.422	0.28	2.58197e-24	Neutrophils	St3gal6
F5	3.16331e-27	0.860755	0.283	0.128	6.32663e-24	Neutrophils	F5
Ptgs21	5.02523e-27	1.52708	0.376	0.206	1.00505e-23	Neutrophils	Ptgs2
Cd82	7.293e-27	1.06445	0.437	0.28	1.4586e-23	Neutrophils	Cd82
Arhgap302	7.6758e-27	0.962851	0.553	0.433	1.53516e-23	Neutrophils	Arhgap30
St8sia42	2.00363e-26	1.22368	0.5	0.352	4.00726e-23	Neutrophils	St8sia4
Cd300a2	3.27434e-26	1.16846	0.538	0.406	6.54867e-23	Neutrophils	Cd300a
Fabp51	9.39101e-26	1.34373	0.475	0.35	1.8782e-22	Neutrophils	Fabp5
Dock8	3.42696e-25	0.869592	0.457	0.333	6.85392e-22	Neutrophils	Dock8
Cyfip2	5.24047e-25	0.640484	0.316	0.172	1.04809e-21	Neutrophils	Cyfip2
Kif23	8.84484e-25	1.09442	0.379	0.23	1.76897e-21	Neutrophils	Kif23
Lrrfip1	1.11329e-24	1.20435	0.563	0.51	2.22659e-21	Neutrophils	Lrrfip1
Pilrb2	8.61058e-22	1.07268	0.346	0.165	1.72212e-18	Neutrophils	Pilrb2
Ppt1	1.22031e-21	1.15185	0.621	0.636	2.44063e-18	Neutrophils	Ppt1
Cnn2	6.71246e-21	0.984348	0.556	0.498	1.34249e-17	Neutrophils	Cnn2
Plaur	8.86716e-21	1.34602	0.417	0.281	1.77343e-17	Neutrophils	Plaur
Gadd45b	1.46878e-19	0.928263	0.288	0.156	2.93756e-16	Neutrophils	Gadd45b
Ptpre1	2.73481e-19	1.18336	0.538	0.492	5.46962e-16	Neutrophils	Ptpre
Rsad21	1.11304e-18	1.20865	0.275	0.192	2.22607e-15	Neutrophils	Rsad2
Ptpn12	2.8423e-18	0.959184	0.621	0.623	5.68459e-15	Neutrophils	Ptpn1
Pira2	5.40141e-17	1.03319	0.379	0.242	1.08028e-13	Neutrophils	Pira2
Gngt22	5.4162e-17	0.319132	0.22	0.49	1.08324e-13	Neutrophils	Gngt2
Ifitm6	6.66893e-17	1.21702	0.442	0.369	1.33379e-13	Neutrophils	Ifitm6
Oas31	2.69722e-16	0.742548	0.306	0.183	5.39444e-13	Neutrophils	Oas3
Kctd122	1.95193e-15	0.81066	0.684	0.676	3.90386e-12	Neutrophils	Kctd12
Sema4d	4.61685e-15	0.443088	0.25	0.169	9.2337e-12	Neutrophils	Sema4d
Prkcd2	3.39455e-14	0.847992	0.5	0.466	6.78909e-11	Neutrophils	Prkcd
Gm26532	1.35066e-13	0.730879	0.432	0.379	2.70133e-10	Neutrophils	Gm26532
Rel	1.33378e-12	0.602301	0.301	0.242	2.66756e-09	Neutrophils	Rel
Gpr141	2.28517e-12	0.667229	0.255	0.122	4.57033e-09	Neutrophils	Gpr141
Ier33	3.54584e-12	1.00817	0.429	0.365	7.09168e-09	Neutrophils	Ier3
AI4676061	4.52424e-12	0.840213	0.402	0.332	9.04848e-09	Neutrophils	AI467606
Relt	9.56771e-12	0.607333	0.29	0.184	1.91354e-08	Neutrophils	Relt
Cyth42	1.63627e-11	0.850587	0.54	0.531	3.27253e-08	Neutrophils	Cyth4
Gm344552	1.45957e-10	1.00878	0.429	0.406	2.91914e-07	Neutrophils	Gm34455
Irf71	4.29144e-10	0.347413	0.215	0.441	8.58288e-07	Neutrophils	Irf7
Fcgr41	5.00858e-10	0.823796	0.298	0.154	1.00172e-06	Neutrophils	Fcgr4
Limd2	5.32879e-10	1.03609	0.447	0.423	1.06576e-06	Neutrophils	Limd2
Sla	1.53729e-09	0.630467	0.298	0.214	3.07458e-06	Neutrophils	Sla
Letm2	1.84693e-09	0.605258	0.275	0.236	3.69385e-06	Neutrophils	Letm2
Rgs1	4.16655e-09	0.433062	0.081	0.25	8.33311e-06	Neutrophils	Rgs1
Tuba1c	4.40895e-09	0.264049	0.232	0.484	8.81791e-06	Neutrophils	Tuba1c
Ly6c2	1.23796e-08	0.634589	0.278	0.218	2.47593e-05	Neutrophils	Ly6c2
Mpeg11	3.55194e-08	0.823161	0.533	0.527	7.10389e-05	Neutrophils	Mpeg1
Arrdc31	5.96249e-08	0.643827	0.442	0.434	0.00011925	Neutrophils	Arrdc3
Twf21	1.01778e-07	0.310859	0.27	0.506	0.000203555	Neutrophils	Twf2
Ptafr2	1.12661e-07	0.761276	0.475	0.475	0.000225322	Neutrophils	Ptafr
Ncf12	2.51356e-07	0.868618	0.452	0.468	0.000502711	Neutrophils	Ncf1
Ucp22	2.28757e-06	0.327862	0.692	0.637	0.00457513	Neutrophils	Ucp2
Crispld21	2.68906e-06	0.502345	0.356	0.331	0.00537812	Neutrophils	Crispld2
Dock22	2.8277e-06	0.475981	0.455	0.461	0.0056554	Neutrophils	Dock2
Atf31	5.65688e-06	0.759411	0.429	0.459	0.0113138	Neutrophils	Atf3
Oasl21	1.1412e-05	1.19405	0.396	0.407	0.022824	Neutrophils	Oasl2
Hist1h2be	1.7828e-05	0.696012	0.293	0.281	0.035656	Neutrophils	Hist1h2be
Ppp1r15a	1.86969e-05	0.876113	0.402	0.455	0.0373938	Neutrophils	Ppp1r15a
Smim3	2.23023e-05	0.629219	0.265	0.249	0.0446045	Neutrophils	Smim3
Tnfaip8l22	9.06711e-05	0.569742	0.457	0.482	0.181342	Neutrophils	Tnfaip8l2
Tgm2	0.000137009	0.313949	0.157	0.287	0.274017	Neutrophils	Tgm2
Vrk1	0.000149882	0.445543	0.207	0.377	0.299764	Neutrophils	Vrk1
Phyh	0.000179814	0.513178	0.237	0.423	0.359628	Neutrophils	Phyh
Stat11	0.00035982	0.4685	0.265	0.463	0.71964	Neutrophils	Stat1
Gng121	0.000385831	0.581055	0.543	0.655	0.771662	Neutrophils	Gng12
Basp11	0.000390805	0.649079	0.404	0.414	0.78161	Neutrophils	Basp1
Rnasel2	0.000565317	0.48936	0.449	0.502	1	Neutrophils	Rnasel
Rhob2	0.000587474	0.582354	0.566	0.686	1	Neutrophils	Rhob
Mbp	0.00330807	0.653719	0.278	0.309	1	Neutrophils	Mbp
Itga42	0.0044472	0.761115	0.361	0.404	1	Neutrophils	Itga4
Lrrc252	0.00477546	0.594529	0.396	0.454	1	Neutrophils	Lrrc25
Evi2a2	0.00518283	0.441505	0.341	0.536	1	Neutrophils	Evi2a
Flna	0.00601329	0.262383	0.455	0.716	1	Neutrophils	Flna
Cdc42ep3	0.00675108	0.478741	0.263	0.403	1	Neutrophils	Cdc42ep3
Ltb4r1	0.00722758	0.47704	0.273	0.288	1	Neutrophils	Ltb4r1
Pde11a	1.87483e-135	0.368601	0.731	0.147	3.74965e-132	Fibroblasts	Pde11a
Gm171671	1.9857e-123	0.310426	0.806	0.241	3.97141e-120	Fibroblasts	Gm17167
Mir99ahg2	2.67346e-101	0.721029	0.864	0.438	5.34691e-98	Fibroblasts	Mir99ahg
Mir100hg1	2.47407e-96	0.716564	0.875	0.378	4.94815e-93	Fibroblasts	Mir100hg
Angpt11	7.31751e-82	0.311148	0.795	0.261	1.4635e-78	Fibroblasts	Angpt1
Fmo11	5.83107e-80	0.44587	0.792	0.273	1.16621e-76	Fibroblasts	Fmo1
Lpar41	1.2569e-76	0.263008	0.787	0.248	2.51379e-73	Fibroblasts	Lpar4
Emx21	7.77132e-73	0.658712	0.823	0.325	1.55426e-69	Fibroblasts	Emx2
Lsamp	8.26782e-73	0.381837	0.673	0.151	1.65356e-69	Fibroblasts	Lsamp
Gm424181	3.1407e-71	1.60666	0.994	0.993	6.2814e-68	Fibroblasts	Gm42418
Plcxd31	1.22516e-66	0.307677	0.709	0.194	2.45032e-63	Fibroblasts	Plcxd3
Col6a61	2.85637e-65	0.417432	0.751	0.228	5.71274e-62	Fibroblasts	Col6a6
Icam1	5.15639e-65	0.70856	0.152	0.251	1.03128e-61	Fibroblasts	Icam1
Atp8b11	3.02444e-64	0.47353	0.798	0.272	6.04887e-61	Fibroblasts	Atp8b1
Thsd7a2	8.89415e-62	0.779336	0.82	0.312	1.77883e-58	Fibroblasts	Thsd7a
Vegfa2	1.6023e-60	1.61553	0.861	0.398	3.20459e-57	Fibroblasts	Vegfa
Clic51	2.02363e-60	0.277467	0.798	0.304	4.04725e-57	Fibroblasts	Clic5
Gmcl1	2.46086e-56	0.264068	0.726	0.25	4.92172e-53	Fibroblasts	Gmcl1
Has22	4.30104e-56	1.34238	0.837	0.364	8.60207e-53	Fibroblasts	Has2
Ccn12	1.91895e-52	0.373945	0.806	0.388	3.83791e-49	Fibroblasts	Ccn1
Plau1	6.4859e-51	0.298798	0.249	0.392	1.29718e-47	Fibroblasts	Plau
Sema3e1	2.68998e-50	0.300024	0.704	0.22	5.37997e-47	Fibroblasts	Sema3e
Tmem261	1.52594e-48	0.310917	0.809	0.351	3.05188e-45	Fibroblasts	Tmem26
Daglb2	1.38336e-47	0.272614	0.224	0.458	2.76672e-44	Fibroblasts	Daglb
Flnc1	6.82203e-46	0.44847	0.238	0.255	1.36441e-42	Fibroblasts	Flnc
Tnxb2	8.7471e-46	0.958023	0.964	0.54	1.74942e-42	Fibroblasts	Tnxb
Chka	6.09608e-45	0.450275	0.676	0.209	1.21922e-41	Fibroblasts	Chka
Col14a11	6.31476e-44	0.509791	0.881	0.384	1.26295e-40	Fibroblasts	Col14a1
Atp13a3	1.11149e-43	0.445626	0.238	0.443	2.22299e-40	Fibroblasts	Atp13a3
Lamc12	2.05948e-43	1.00191	0.925	0.535	4.11895e-40	Fibroblasts	Lamc1
Kitl1	1.46441e-40	0.358955	0.756	0.295	2.92882e-37	Fibroblasts	Kitl
Neat11	3.63147e-40	1.47712	0.82	0.848	7.26295e-37	Fibroblasts	Neat1
Tdo22	4.8212e-40	0.260249	0.839	0.389	9.64239e-37	Fibroblasts	Tdo2
Pxdn1	1.55301e-38	0.333072	0.274	0.302	3.10603e-35	Fibroblasts	Pxdn
Dpt1	5.20532e-38	0.751267	0.964	0.539	1.04106e-34	Fibroblasts	Dpt
Col3a12	1.14494e-37	0.402066	0.958	0.594	2.28989e-34	Fibroblasts	Col3a1
Igfbp52	3.14168e-37	0.752643	0.892	0.475	6.28337e-34	Fibroblasts	Igfbp5
Hmgcs1	3.81454e-37	0.311548	0.244	0.259	7.62909e-34	Fibroblasts	Hmgcs1
Abi3bp2	1.56763e-36	0.983485	0.903	0.501	3.13526e-33	Fibroblasts	Abi3bp
Prss231	2.47959e-36	0.702293	0.889	0.455	4.95917e-33	Fibroblasts	Prss23
Spsb11	3.25999e-36	0.252228	0.759	0.297	6.51998e-33	Fibroblasts	Spsb1
Col1a12	1.38789e-34	0.55503	0.989	0.592	2.77579e-31	Fibroblasts	Col1a1
Ifi2052	2.28305e-34	1.07331	0.884	0.526	4.5661e-31	Fibroblasts	Ifi205
Sned11	3.3402e-34	1.41133	0.729	0.354	6.6804e-31	Fibroblasts	Sned1
Ccdc802	4.19657e-34	0.650876	0.97	0.544	8.39313e-31	Fibroblasts	Ccdc80
C32	6.07046e-34	0.836008	0.972	0.638	1.21409e-30	Fibroblasts	C3
Iigp11	7.26713e-33	0.343399	0.803	0.358	1.45343e-29	Fibroblasts	Iigp1
Slco3a11	8.49439e-33	0.956413	0.867	0.469	1.69888e-29	Fibroblasts	Slco3a1
Galnt152	1.10962e-32	0.96332	0.906	0.508	2.21924e-29	Fibroblasts	Galnt15
Myoc1	2.02487e-32	0.311065	0.85	0.426	4.04975e-29	Fibroblasts	Myoc
Lurap1l1	3.9742e-32	0.357785	0.67	0.245	7.9484e-29	Fibroblasts	Lurap1l
Mgll1	5.6243e-32	0.327775	0.803	0.342	1.12486e-28	Fibroblasts	Mgll
Timp32	9.84994e-32	1.27156	0.873	0.482	1.96999e-28	Fibroblasts	Timp3
Lama41	1.31984e-31	1.10494	0.825	0.433	2.63968e-28	Fibroblasts	Lama4
Tek1	1.7782e-31	0.57703	0.787	0.345	3.5564e-28	Fibroblasts	Tek
Gpx32	6.60068e-31	0.668504	0.922	0.553	1.32014e-27	Fibroblasts	Gpx3
Cpxm12	6.95277e-31	0.367581	0.839	0.404	1.39055e-27	Fibroblasts	Cpxm1
Pcdh71	9.69313e-31	0.622004	0.693	0.285	1.93863e-27	Fibroblasts	Pcdh7
Aspn1	1.71617e-30	0.381262	0.828	0.383	3.43234e-27	Fibroblasts	Aspn
Col4a11	2.06592e-30	0.800132	0.856	0.451	4.13185e-27	Fibroblasts	Col4a1
Vegfd1	1.93065e-29	0.373451	0.837	0.402	3.8613e-26	Fibroblasts	Vegfd
Egfr2	4.94621e-29	1.20995	0.9	0.61	9.89242e-26	Fibroblasts	Egfr
Ppl2	2.94713e-28	0.593643	0.834	0.423	5.89426e-25	Fibroblasts	Ppl
Fbn11	3.36737e-28	1.02372	0.806	0.494	6.73475e-25	Fibroblasts	Fbn1
Lgi22	5.42664e-28	0.760883	0.828	0.424	1.08533e-24	Fibroblasts	Lgi2
Enpp21	8.10572e-28	0.302086	0.632	0.226	1.62114e-24	Fibroblasts	Enpp2
Procr2	1.44357e-27	1.12968	0.845	0.471	2.88715e-24	Fibroblasts	Procr
Vasn1	3.03475e-27	0.713158	0.803	0.374	6.0695e-24	Fibroblasts	Vasn
Osr21	4.68066e-27	0.640309	0.665	0.243	9.36132e-24	Fibroblasts	Osr2
Bhlhe40	4.90229e-27	0.629605	0.252	0.177	9.80458e-24	Fibroblasts	Bhlhe40
G2e3	7.77178e-27	0.446226	0.307	0.281	1.55436e-23	Fibroblasts	G2e3
Lvrn2	9.05636e-27	0.423293	0.828	0.388	1.81127e-23	Fibroblasts	Lvrn
Nmb1	1.49092e-26	0.404566	0.828	0.39	2.98183e-23	Fibroblasts	Nmb
Gan1	1.69868e-26	0.97615	0.247	0.259	3.39737e-23	Fibroblasts	Gan
Adamts51	2.80174e-26	1.10718	0.801	0.457	5.60348e-23	Fibroblasts	Adamts5
Vcan1	1.10729e-25	1.07499	0.814	0.447	2.21459e-22	Fibroblasts	Vcan
Efemp11	3.18059e-25	0.524281	0.873	0.459	6.36118e-22	Fibroblasts	Efemp1
C72	3.59111e-25	0.261778	0.839	0.441	7.18222e-22	Fibroblasts	C7
Ndrg11	6.00734e-25	0.591204	0.812	0.403	1.20147e-21	Fibroblasts	Ndrg1
Tmem1002	8.15856e-25	0.875819	0.85	0.451	1.63171e-21	Fibroblasts	Tmem100
Gem1	9.75439e-25	0.54893	0.274	0.283	1.95088e-21	Fibroblasts	Gem
Pcolce22	1.08362e-24	0.597763	0.936	0.516	2.16724e-21	Fibroblasts	Pcolce2
Osr12	1.23598e-24	0.43381	0.828	0.418	2.47196e-21	Fibroblasts	Osr1
Arrdc32	1.48295e-24	0.975611	0.332	0.44	2.9659e-21	Fibroblasts	Arrdc3
Smoc22	1.80882e-24	0.254913	0.745	0.344	3.61765e-21	Fibroblasts	Smoc2
Cygb1	2.30815e-24	0.485446	0.853	0.489	4.6163e-21	Fibroblasts	Cygb
Rhou1	7.72945e-24	0.709619	0.773	0.37	1.54589e-20	Fibroblasts	Rhou
Taf1d	8.82705e-24	0.476328	0.302	0.46	1.76541e-20	Fibroblasts	Taf1d
Loxl11	9.59432e-24	0.506584	0.853	0.446	1.91886e-20	Fibroblasts	Loxl1
Dnm3os	9.75858e-24	0.987265	0.294	0.19	1.95172e-20	Fibroblasts	Dnm3os
Mfap51	1.28619e-23	0.421489	0.911	0.521	2.57238e-20	Fibroblasts	Mfap5
Twist12	1.34677e-23	0.59929	0.867	0.471	2.69353e-20	Fibroblasts	Twist1
Aebp12	3.33632e-23	0.390018	0.95	0.536	6.67264e-20	Fibroblasts	Aebp1
Ppp1r15a1	6.79042e-23	0.372231	0.294	0.46	1.35808e-19	Fibroblasts	Ppp1r15a
Zfhx42	1.60201e-22	1.58297	0.668	0.415	3.20402e-19	Fibroblasts	Zfhx4
Oaf2	2.27598e-22	0.293217	0.801	0.394	4.55197e-19	Fibroblasts	Oaf
Gfpt21	5.4265e-22	1.46776	0.701	0.461	1.0853e-18	Fibroblasts	Gfpt2
Tgfb21	8.20975e-22	0.467819	0.33	0.305	1.64195e-18	Fibroblasts	Tgfb2
Scn7a2	1.07892e-21	1.04269	0.773	0.446	2.15783e-18	Fibroblasts	Scn7a
Cdh132	1.23532e-21	0.29623	0.831	0.386	2.47065e-18	Fibroblasts	Cdh13
Ace2	1.2602e-21	0.562711	0.903	0.513	2.5204e-18	Fibroblasts	Ace
Adgrd12	3.29168e-21	1.40086	0.709	0.48	6.58336e-18	Fibroblasts	Adgrd1
Ltbp11	4.09092e-21	0.424937	0.82	0.406	8.18185e-18	Fibroblasts	Ltbp1
Axl1	1.22873e-20	0.833465	0.859	0.527	2.45746e-17	Fibroblasts	Axl
Amotl22	1.80603e-20	0.534311	0.737	0.331	3.61205e-17	Fibroblasts	Amotl2
Meg31	1.98045e-20	1.56312	0.28	0.157	3.9609e-17	Fibroblasts	Meg3
Enc11	2.36938e-20	0.259954	0.651	0.262	4.73877e-17	Fibroblasts	Enc1
Zfp5032	3.15339e-20	0.330993	0.618	0.215	6.30678e-17	Fibroblasts	Zfp503
Gm265321	6.11436e-20	0.826162	0.299	0.386	1.22287e-16	Fibroblasts	Gm26532
Il1r23	9.25727e-20	0.300105	0.881	0.508	1.85145e-16	Fibroblasts	Il1r2
Errfi12	3.21844e-19	1.1515	0.74	0.54	6.43688e-16	Fibroblasts	Errfi1
Plpp32	3.4966e-19	0.588349	0.87	0.525	6.9932e-16	Fibroblasts	Plpp3
Pamr11	4.12655e-19	0.47603	0.778	0.392	8.25311e-16	Fibroblasts	Pamr1
Phlda12	4.52552e-19	0.810111	0.859	0.474	9.05103e-16	Fibroblasts	Phlda1
Col4a42	5.4575e-19	0.370525	0.346	0.278	1.0915e-15	Fibroblasts	Col4a4
Col4a21	7.54997e-19	0.329271	0.751	0.391	1.50999e-15	Fibroblasts	Col4a2
Col5a22	1.09139e-18	0.653906	0.806	0.487	2.18278e-15	Fibroblasts	Col5a2
Cyr61	2.12426e-18	1.11252	0.252	0.092	4.24852e-15	Fibroblasts	Cyr61
Cadm32	2.6309e-18	0.475674	0.861	0.477	5.2618e-15	Fibroblasts	Cadm3
Cxcl11	3.84692e-18	0.792567	0.26	0.149	7.69384e-15	Fibroblasts	Cxcl1
Ebf12	3.88013e-18	0.97652	0.734	0.474	7.76027e-15	Fibroblasts	Ebf1
Nbl12	6.36889e-18	0.432842	0.856	0.489	1.27378e-14	Fibroblasts	Nbl1
Adam331	7.32145e-18	1.85373	0.607	0.374	1.46429e-14	Fibroblasts	Adam33
Gadd45g1	7.4623e-18	0.345034	0.842	0.454	1.49246e-14	Fibroblasts	Gadd45g
Fstl12	8.08747e-18	0.596609	0.861	0.51	1.61749e-14	Fibroblasts	Fstl1
Socs1	1.5438e-17	0.256535	0.601	0.218	3.08761e-14	Fibroblasts	Socs1
Fst2	8.8545e-17	0.53915	0.349	0.291	1.7709e-13	Fibroblasts	Fst
Gria3	9.87589e-17	0.699536	0.56	0.197	1.97518e-13	Fibroblasts	Gria3
Smpd31	1.91615e-16	0.764418	0.729	0.387	3.8323e-13	Fibroblasts	Smpd3
Aox31	2.20786e-16	0.645556	0.651	0.298	4.41572e-13	Fibroblasts	Aox3
Pim12	2.31434e-16	0.362606	0.391	0.548	4.62868e-13	Fibroblasts	Pim1
Prdm81	6.77708e-16	0.25579	0.319	0.196	1.35542e-12	Fibroblasts	Prdm8
Tgfbr32	7.24851e-16	0.722872	0.823	0.492	1.4497e-12	Fibroblasts	Tgfbr3
Ntrk22	7.39164e-16	1.01486	0.701	0.382	1.47833e-12	Fibroblasts	Ntrk2
Adamts13	3.77637e-15	1.15725	0.316	0.267	7.55275e-12	Fibroblasts	Adamts1
Ugdh1	5.34716e-15	1.40205	0.706	0.55	1.06943e-11	Fibroblasts	Ugdh
Fbln22	7.67737e-15	0.442301	0.853	0.489	1.53547e-11	Fibroblasts	Fbln2
Serpine22	8.1009e-15	0.796481	0.831	0.486	1.62018e-11	Fibroblasts	Serpine2
Entpd22	1.06922e-14	0.260449	0.873	0.505	2.13845e-11	Fibroblasts	Entpd2
Rora1	1.88762e-14	0.4914	0.385	0.418	3.77523e-11	Fibroblasts	Rora
Lrrn4cl1	1.99691e-14	0.589967	0.77	0.429	3.99382e-11	Fibroblasts	Lrrn4cl
Rbms32	2.39888e-14	0.480279	0.385	0.352	4.79776e-11	Fibroblasts	Rbms3
Car81	4.08081e-14	0.339392	0.332	0.196	8.16161e-11	Fibroblasts	Car8
Svep12	4.3327e-14	0.40958	0.407	0.417	8.66541e-11	Fibroblasts	Svep1
AY0361182	5.98641e-14	1.15898	0.925	0.778	1.19728e-10	Fibroblasts	AY036118
Prrx12	9.13836e-14	0.973089	0.695	0.481	1.82767e-10	Fibroblasts	Prrx1
Abca8b2	3.15408e-13	0.433206	0.385	0.3	6.30817e-10	Fibroblasts	Abca8b
Engase1	3.24207e-13	1.03148	0.343	0.345	6.48415e-10	Fibroblasts	Engase
Gja12	7.75862e-13	0.689855	0.418	0.486	1.55172e-09	Fibroblasts	Gja1
Crip22	1.01367e-12	0.264348	0.773	0.419	2.02733e-09	Fibroblasts	Crip2
Hspb82	1.08268e-12	0.771993	0.745	0.419	2.16535e-09	Fibroblasts	Hspb8
Col6a32	1.86261e-12	0.986647	0.698	0.454	3.72522e-09	Fibroblasts	Col6a3
Fn11	4.92096e-12	0.309423	0.917	0.651	9.84192e-09	Fibroblasts	Fn1
Creb51	6.47462e-12	1.36515	0.609	0.412	1.29492e-08	Fibroblasts	Creb5
Adgrg21	1.54728e-11	0.484158	0.374	0.294	3.09456e-08	Fibroblasts	Adgrg2
Abca8a2	1.68927e-11	0.525318	0.391	0.387	3.37853e-08	Fibroblasts	Abca8a
Loxl21	2.46666e-11	0.482944	0.765	0.434	4.93331e-08	Fibroblasts	Loxl2
Fhl12	4.60252e-11	0.323374	0.687	0.348	9.20503e-08	Fibroblasts	Fhl1
Itih51	5.40149e-11	0.383798	0.726	0.392	1.0803e-07	Fibroblasts	Itih5
Shox22	5.54039e-11	0.791048	0.679	0.36	1.10808e-07	Fibroblasts	Shox2
Hk21	6.34037e-11	0.908786	0.332	0.311	1.26807e-07	Fibroblasts	Hk2
Ghr2	9.02131e-11	0.525442	0.41	0.356	1.80426e-07	Fibroblasts	Ghr
Dact11	1.57752e-10	0.777457	0.687	0.366	3.15504e-07	Fibroblasts	Dact1
Socs21	7.11627e-10	0.450693	0.416	0.317	1.42325e-06	Fibroblasts	Socs2
Ism11	1.90499e-09	0.384149	0.385	0.242	3.80997e-06	Fibroblasts	Ism1
Cd552	3.29643e-09	0.74887	0.776	0.503	6.59287e-06	Fibroblasts	Cd55
Ackr31	5.74582e-09	1.21773	0.657	0.425	1.14916e-05	Fibroblasts	Ackr3
Auts21	7.13906e-09	1.09598	0.352	0.287	1.42781e-05	Fibroblasts	Auts2
Dlc11	1.29691e-08	1.21477	0.59	0.41	2.59381e-05	Fibroblasts	Dlc1
Fermt22	1.55085e-08	0.507837	0.748	0.445	3.10171e-05	Fibroblasts	Fermt2
Pde3a	1.82228e-08	0.433658	0.454	0.103	3.64457e-05	Fibroblasts	Pde3a
Col6a12	1.93799e-08	0.446089	0.795	0.495	3.87598e-05	Fibroblasts	Col6a1
Ccdc88a	2.18307e-08	0.305337	0.524	0.533	4.36613e-05	Fibroblasts	Ccdc88a
Letm21	2.36704e-08	0.255775	0.56	0.221	4.73409e-05	Fibroblasts	Letm2
Anxa31	6.04944e-08	0.929247	0.704	0.598	0.000120989	Fibroblasts	Anxa3
Col5a12	9.43903e-08	0.559644	0.731	0.479	0.000188781	Fibroblasts	Col5a1
Dclk12	1.65608e-07	0.607517	0.404	0.298	0.000331217	Fibroblasts	Dclk1
Fndc11	2.10425e-07	0.587768	0.712	0.466	0.000420851	Fibroblasts	Fndc1
Col5a32	5.08451e-07	1.04839	0.363	0.287	0.0010169	Fibroblasts	Col5a3
1700019D03Rik1	5.15054e-07	0.285875	0.684	0.373	0.00103011	Fibroblasts	1700019D03Rik
Eln2	5.64423e-07	0.765701	0.382	0.301	0.00112885	Fibroblasts	Eln
Hes11	9.04699e-07	0.726536	0.363	0.265	0.0018094	Fibroblasts	Hes1
Nid11	3.79894e-06	0.485693	0.723	0.487	0.00759787	Fibroblasts	Nid1
Plat1	5.00773e-06	0.829723	0.44	0.385	0.0100155	Fibroblasts	Plat
Tmeff22	6.22677e-06	0.542796	0.651	0.354	0.0124535	Fibroblasts	Tmeff2
Cyp1b11	7.506e-06	0.252321	0.33	0.078	0.015012	Fibroblasts	Cyp1b1
Gnpnat11	8.69959e-06	0.287683	0.709	0.429	0.0173992	Fibroblasts	Gnpnat1
Col6a22	1.24443e-05	0.269797	0.759	0.483	0.0248886	Fibroblasts	Col6a2
Atf32	2.09804e-05	0.501169	0.41	0.459	0.0419608	Fibroblasts	Atf3
Sgk12	2.21644e-05	0.446026	0.499	0.453	0.0443288	Fibroblasts	Sgk1
Has11	3.00016e-05	1.42044	0.346	0.182	0.0600033	Fibroblasts	Has1
Postn1	6.80077e-05	0.852618	0.368	0.193	0.136015	Fibroblasts	Postn
Mmp142	8.27985e-05	0.714469	0.657	0.45	0.165597	Fibroblasts	Mmp14
Podn1	8.86747e-05	0.361281	0.623	0.339	0.177349	Fibroblasts	Podn
Map1b2	0.000105333	1.25136	0.601	0.371	0.210667	Fibroblasts	Map1b
Sema3c1	0.000107421	1.15831	0.604	0.42	0.214843	Fibroblasts	Sema3c
Mt22	0.000181469	0.769772	0.789	0.651	0.362938	Fibroblasts	Mt2
Frmd61	0.000351008	0.727921	0.452	0.459	0.702016	Fibroblasts	Frmd6
Pi161	0.000385246	0.441615	0.684	0.527	0.770493	Fibroblasts	Pi16
Ptgs22	0.000405931	1.44745	0.368	0.207	0.811861	Fibroblasts	Ptgs2
Tnfsf9	0.000612157	0.501861	0.454	0.159	1	Fibroblasts	Tnfsf9
Nr4a11	0.00106692	0.874802	0.38	0.305	1	Fibroblasts	Nr4a1
Nova11	0.00112099	1.07793	0.551	0.38	1	Fibroblasts	Nova1
Heg11	0.00145288	1.04411	0.573	0.452	1	Fibroblasts	Heg1
Arl4d1	0.00201998	0.378286	0.598	0.325	1	Fibroblasts	Arl4d
Id32	0.0022576	0.649433	0.637	0.475	1	Fibroblasts	Id3
Socs31	0.00458507	0.471631	0.593	0.558	1	Fibroblasts	Socs3
Lamb11	0.0047845	0.308613	0.571	0.299	1	Fibroblasts	Lamb1
Slc4a41	0.00705064	1.05589	0.565	0.349	1	Fibroblasts	Slc4a4
Cd226	0	1.56523	0.884	0.149	0	Dendritic Cells 1	Cd226
Tnip3	1.4262e-290	1.31145	0.742	0.055	2.8524e-287	Dendritic Cells 1	Tnip3
Ear2	8.70423e-289	3.31818	0.958	0.246	1.74085e-285	Dendritic Cells 1	Ear2
Ccr21	5.22706e-229	2.82649	1	0.365	1.04541e-225	Dendritic Cells 1	Ccr2
Slamf9	1.00068e-228	1.39568	0.853	0.157	2.00136e-225	Dendritic Cells 1	Slamf9
Clec4b11	1.20914e-220	2.03324	0.949	0.27	2.41829e-217	Dendritic Cells 1	Clec4b1
Upb1	7.68652e-207	0.962673	0.629	0.07	1.5373e-203	Dendritic Cells 1	Upb1
Ciita1	9.13622e-204	1.01026	0.875	0.187	1.82724e-200	Dendritic Cells 1	Ciita
H2-DMa1	4.11549e-198	2.34786	0.986	0.509	8.23099e-195	Dendritic Cells 1	H2-DMa
Hopx1	6.60322e-196	1.38771	0.867	0.226	1.32064e-192	Dendritic Cells 1	Hopx
H2-DMb11	4.27847e-195	2.15478	0.997	0.465	8.55694e-192	Dendritic Cells 1	H2-DMb1
Batf31	2.7707e-192	1.53852	0.921	0.321	5.54141e-189	Dendritic Cells 1	Batf3
Dok22	7.12287e-189	1.47164	0.941	0.343	1.42457e-185	Dendritic Cells 1	Dok2
Plxnd12	1.8815e-185	1.68226	0.986	0.422	3.763e-182	Dendritic Cells 1	Plxnd1
Mcub2	1.04415e-180	1.63406	0.972	0.538	2.0883e-177	Dendritic Cells 1	Mcub
Sh2d1b1	1.24367e-180	0.519629	0.547	0.059	2.48733e-177	Dendritic Cells 1	Sh2d1b1
Fcrls2	1.35352e-179	1.98786	0.972	0.458	2.70704e-176	Dendritic Cells 1	Fcrls
Socs6	7.53714e-176	1.77647	0.915	0.406	1.50743e-172	Dendritic Cells 1	Socs6
Unc119	3.16553e-174	1.59362	0.907	0.361	6.33106e-171	Dendritic Cells 1	Unc119
Csf2ra3	1.77762e-173	1.61651	0.975	0.464	3.55523e-170	Dendritic Cells 1	Csf2ra
Retnla1	9.3389e-173	4.14088	0.96	0.584	1.86778e-169	Dendritic Cells 1	Retnla
Adssl1	1.11503e-172	0.964919	0.833	0.25	2.23006e-169	Dendritic Cells 1	Adssl1
Bcl2a1d	3.32629e-168	0.636483	0.637	0.1	6.65258e-165	Dendritic Cells 1	Bcl2a1d
Ahcyl2	2.3973e-166	1.30547	0.912	0.39	4.7946e-163	Dendritic Cells 1	Ahcyl2
Alcam	1.69325e-164	1.24911	0.89	0.289	3.38649e-161	Dendritic Cells 1	Alcam
Olfm11	3.10076e-161	1.66212	0.966	0.525	6.20153e-158	Dendritic Cells 1	Olfm1
Gpx11	4.51822e-161	1.53532	0.994	0.91	9.03644e-158	Dendritic Cells 1	Gpx1
H2-Ab11	7.05207e-160	2.21733	1	0.662	1.41041e-156	Dendritic Cells 1	H2-Ab1
Tifab1	9.64797e-160	0.841819	0.782	0.204	1.92959e-156	Dendritic Cells 1	Tifab
F10	1.03856e-159	0.569294	0.453	0.058	2.07712e-156	Dendritic Cells 1	F10
Crip11	2.4883e-158	1.52817	1	0.931	4.9766e-155	Dendritic Cells 1	Crip1
Cotl13	1.07849e-156	1.60681	0.986	0.629	2.15697e-153	Dendritic Cells 1	Cotl1
Ryr1	8.66098e-156	0.678263	0.561	0.069	1.7322e-152	Dendritic Cells 1	Ryr1
Rassf42	2.98271e-155	1.47351	0.977	0.461	5.96541e-152	Dendritic Cells 1	Rassf4
Naaa	7.39893e-155	1.64181	0.975	0.608	1.47979e-151	Dendritic Cells 1	Naaa
Cd742	4.05607e-153	2.09651	1	0.747	8.11215e-150	Dendritic Cells 1	Cd74
H2-Eb11	6.53178e-153	2.06624	1	0.605	1.30636e-149	Dendritic Cells 1	H2-Eb1
Mpeg12	1.12181e-151	1.56145	0.989	0.504	2.24362e-148	Dendritic Cells 1	Mpeg1
Lyz22	2.66102e-150	2.06085	1	0.771	5.32203e-147	Dendritic Cells 1	Lyz2
Cd842	6.37825e-150	1.10105	0.929	0.351	1.27565e-146	Dendritic Cells 1	Cd84
Cd200r11	6.96462e-150	1.05113	0.836	0.301	1.39292e-146	Dendritic Cells 1	Cd200r1
Plbd12	9.36698e-149	1.21807	0.963	0.352	1.8734e-145	Dendritic Cells 1	Plbd1
Ank	9.48496e-149	0.994857	0.833	0.273	1.89699e-145	Dendritic Cells 1	Ank
Gm2a	2.00015e-148	1.62125	0.986	0.679	4.00031e-145	Dendritic Cells 1	Gm2a
Ccr52	3.61452e-148	0.92144	0.785	0.233	7.22905e-145	Dendritic Cells 1	Ccr5
Sept11	3.89062e-147	1.25856	0.943	0.444	7.78125e-144	Dendritic Cells 1	Sept11
Lat2	7.38958e-147	0.834523	0.813	0.212	1.47792e-143	Dendritic Cells 1	Lat2
H2-Aa2	1.1086e-145	1.98497	1	0.64	2.2172e-142	Dendritic Cells 1	H2-Aa
Cd2	2.50815e-142	0.885896	0.666	0.136	5.01629e-139	Dendritic Cells 1	Cd2
Shtn12	3.86564e-142	1.12677	0.921	0.367	7.73128e-139	Dendritic Cells 1	Shtn1
Ndnf	6.9336e-141	1.11325	0.669	0.128	1.38672e-137	Dendritic Cells 1	Ndnf
Chn2	1.66169e-140	0.69683	0.632	0.133	3.32338e-137	Dendritic Cells 1	Chn2
H2-DMb2	2.92204e-140	0.776788	0.652	0.109	5.84408e-137	Dendritic Cells 1	H2-DMb2
Cd521	1.3308e-139	1.76901	0.994	0.544	2.66161e-136	Dendritic Cells 1	Cd52
Plekho12	3.22869e-139	1.20571	0.966	0.453	6.45738e-136	Dendritic Cells 1	Plekho1
Blnk1	5.69644e-139	0.757977	0.742	0.191	1.13929e-135	Dendritic Cells 1	Blnk
Dock23	1.70324e-136	1.14649	0.963	0.435	3.40648e-133	Dendritic Cells 1	Dock2
Lgals3	8.34845e-136	1.46653	0.992	0.849	1.66969e-132	Dendritic Cells 1	Lgals3
Clec4a22	1.45638e-135	1.21671	0.966	0.462	2.91277e-132	Dendritic Cells 1	Clec4a2
Id2	2.24099e-135	1.71213	0.921	0.395	4.48198e-132	Dendritic Cells 1	Id2
S100a42	3.26409e-135	1.58206	0.994	0.732	6.52819e-132	Dendritic Cells 1	S100a4
Ltb4r11	4.58276e-134	1.14256	0.785	0.263	9.16551e-131	Dendritic Cells 1	Ltb4r1
Sdc32	4.89501e-134	1.27035	0.938	0.414	9.79002e-131	Dendritic Cells 1	Sdc3
Tmsb4x2	9.93264e-134	1.41899	1	0.986	1.98653e-130	Dendritic Cells 1	Tmsb4x
Tnfrsf21	6.87931e-133	0.832513	0.81	0.283	1.37586e-129	Dendritic Cells 1	Tnfrsf21
Ptpn22	1.24976e-132	0.733463	0.711	0.207	2.49952e-129	Dendritic Cells 1	Ptpn22
Fgr1	2.33507e-131	0.688383	0.785	0.216	4.67014e-128	Dendritic Cells 1	Fgr
Sh3bgrl33	2.759e-131	1.42059	0.997	0.865	5.518e-128	Dendritic Cells 1	Sh3bgrl3
Tep12	3.0662e-131	1.13799	0.938	0.466	6.13241e-128	Dendritic Cells 1	Tep1
Cybb2	8.48253e-131	1.36424	0.972	0.434	1.69651e-127	Dendritic Cells 1	Cybb
Cd300lg	1.45463e-130	0.687007	0.705	0.187	2.90926e-127	Dendritic Cells 1	Cd300lg
Kctd123	1.31265e-129	1.4286	0.992	0.661	2.6253e-126	Dendritic Cells 1	Kctd12
Lyz1	7.31446e-129	4.46613	0.765	0.334	1.46289e-125	Dendritic Cells 1	Lyz1
Efhd22	5.24347e-126	1.21174	0.975	0.724	1.04869e-122	Dendritic Cells 1	Efhd2
Sept91	9.10594e-126	1.0829	0.909	0.451	1.82119e-122	Dendritic Cells 1	Sept9
Fxyd51	3.54547e-125	1.30531	0.994	0.711	7.09095e-122	Dendritic Cells 1	Fxyd5
Dock81	3.60866e-125	0.930916	0.864	0.314	7.21733e-122	Dendritic Cells 1	Dock8
Abcg11	1.32255e-124	0.924775	0.807	0.267	2.6451e-121	Dendritic Cells 1	Abcg1
Arhgap261	4.09234e-123	0.854189	0.833	0.291	8.18468e-120	Dendritic Cells 1	Arhgap26
Lsp11	5.10968e-123	1.38454	0.983	0.646	1.02194e-119	Dendritic Cells 1	Lsp1
Plcg2	7.86302e-123	0.688596	0.756	0.225	1.5726e-119	Dendritic Cells 1	Plcg2
Alox5ap3	1.05783e-122	1.34245	0.992	0.613	2.11566e-119	Dendritic Cells 1	Alox5ap
Nfam13	1.37881e-122	1.00776	0.955	0.452	2.75762e-119	Dendritic Cells 1	Nfam1
Laptm52	1.81382e-122	1.40502	1	0.619	3.62765e-119	Dendritic Cells 1	Laptm5
Flna1	5.60832e-122	1.22451	0.96	0.69	1.12166e-118	Dendritic Cells 1	Flna
Parvb1	6.5009e-122	0.779709	0.737	0.212	1.30018e-118	Dendritic Cells 1	Parvb
Ptpre2	1.20574e-121	1.12866	0.918	0.474	2.41147e-118	Dendritic Cells 1	Ptpre
Cd180	1.59064e-121	0.518975	0.609	0.128	3.18129e-118	Dendritic Cells 1	Cd180
Ccl92	9.35759e-121	1.42187	1	0.59	1.87152e-117	Dendritic Cells 1	Ccl9
Mpp6	8.46105e-119	1.10494	0.907	0.544	1.69221e-115	Dendritic Cells 1	Mpp6
Ifitm61	9.33012e-119	1.14931	0.824	0.35	1.86602e-115	Dendritic Cells 1	Ifitm6
Coro1a1	5.6964e-118	1.32693	0.983	0.545	1.13928e-114	Dendritic Cells 1	Coro1a
Ptpn7	1.11683e-117	0.688984	0.669	0.207	2.23365e-114	Dendritic Cells 1	Ptpn7
Lpl1	1.55853e-117	2.07321	0.921	0.481	3.11706e-114	Dendritic Cells 1	Lpl
Ly862	1.95332e-117	1.23527	0.975	0.487	3.90663e-114	Dendritic Cells 1	Ly86
Irf52	2.57901e-117	0.929794	0.85	0.33	5.15802e-114	Dendritic Cells 1	Irf5
Ccdc88a1	8.80548e-117	1.28213	0.921	0.513	1.7611e-113	Dendritic Cells 1	Ccdc88a
Cytip1	1.2309e-116	0.916206	0.892	0.366	2.46181e-113	Dendritic Cells 1	Cytip
Cyth43	1.95402e-116	1.05407	0.966	0.51	3.90804e-113	Dendritic Cells 1	Cyth4
Prcp2	2.38497e-116	1.07094	0.972	0.546	4.76994e-113	Dendritic Cells 1	Prcp
Pip4k2a2	2.726e-116	0.987388	0.969	0.495	5.45199e-113	Dendritic Cells 1	Pip4k2a
Ptprc2	3.29769e-116	1.18866	0.989	0.597	6.59537e-113	Dendritic Cells 1	Ptprc
Smim5	4.52338e-116	0.476453	0.533	0.118	9.04677e-113	Dendritic Cells 1	Smim5
Dpep2	5.08864e-116	0.506026	0.547	0.09	1.01773e-112	Dendritic Cells 1	Dpep2
Pycard2	1.80418e-115	1.18729	0.932	0.578	3.60835e-112	Dendritic Cells 1	Pycard
Itgam3	2.37286e-115	1.20135	0.969	0.491	4.74571e-112	Dendritic Cells 1	Itgam
Ctss2	4.632e-115	1.48382	1	0.597	9.26399e-112	Dendritic Cells 1	Ctss
Kcnn4	3.12323e-114	0.577735	0.547	0.12	6.24646e-111	Dendritic Cells 1	Kcnn4
Prelid2	3.94671e-114	0.573483	0.603	0.176	7.89343e-111	Dendritic Cells 1	Prelid2
Me2	4.68004e-114	0.967706	0.878	0.455	9.36008e-111	Dendritic Cells 1	Me2
Cbfa2t31	2.59196e-113	0.981242	0.844	0.313	5.18392e-110	Dendritic Cells 1	Cbfa2t3
Cysltr12	2.81742e-113	0.822292	0.85	0.322	5.63484e-110	Dendritic Cells 1	Cysltr1
Bcl2a1b	7.35691e-113	0.52927	0.538	0.098	1.47138e-109	Dendritic Cells 1	Bcl2a1b
Ucp23	4.78107e-110	1.27126	0.975	0.623	9.56214e-107	Dendritic Cells 1	Ucp2
Twf22	2.57937e-108	0.856094	0.892	0.474	5.15874e-105	Dendritic Cells 1	Twf2
Dna2	4.14132e-108	0.673879	0.652	0.186	8.28263e-105	Dendritic Cells 1	Dna2
Tiam1	5.33861e-108	0.886539	0.824	0.338	1.06772e-104	Dendritic Cells 1	Tiam1
Ccl63	8.05727e-108	1.474	0.997	0.681	1.61145e-104	Dendritic Cells 1	Ccl6
H2afz	2.14109e-107	1.14343	0.986	0.87	4.28219e-104	Dendritic Cells 1	H2afz
Grap2	2.27924e-106	0.327983	0.467	0.081	4.55848e-103	Dendritic Cells 1	Grap2
Rab11fip11	5.47918e-105	0.488121	0.635	0.13	1.09584e-101	Dendritic Cells 1	Rab11fip1
Relt1	7.49694e-105	0.508082	0.62	0.168	1.49939e-101	Dendritic Cells 1	Relt
Eps82	7.73645e-105	1.0096	0.969	0.504	1.54729e-101	Dendritic Cells 1	Eps8
Myo1g	3.8806e-104	0.723727	0.771	0.287	7.7612e-101	Dendritic Cells 1	Myo1g
Slc38a1	9.72854e-104	0.614565	0.657	0.146	1.94571e-100	Dendritic Cells 1	Slc38a1
Gpr35	1.25382e-103	0.534959	0.584	0.14	2.50764e-100	Dendritic Cells 1	Gpr35
Cfp2	2.19282e-103	1.21833	0.997	0.569	4.38564e-100	Dendritic Cells 1	Cfp
Lilrb4a1	3.89333e-102	0.761742	0.887	0.428	7.78666e-99	Dendritic Cells 1	Lilrb4a
Itgb23	1.02065e-101	0.957138	0.938	0.52	2.04129e-98	Dendritic Cells 1	Itgb2
Tmem176a2	5.95468e-101	1.17995	0.966	0.526	1.19094e-97	Dendritic Cells 1	Tmem176a
Clec4a32	6.75344e-101	0.924666	0.938	0.457	1.35069e-97	Dendritic Cells 1	Clec4a3
Ptpn13	9.30961e-101	0.956915	0.96	0.606	1.86192e-97	Dendritic Cells 1	Ptpn1
Adam81	1.84288e-100	0.69283	0.705	0.221	3.68576e-97	Dendritic Cells 1	Adam8
Lyn2	2.6396e-100	0.938262	0.963	0.568	5.2792e-97	Dendritic Cells 1	Lyn
Srgn1	1.08802e-99	0.271074	0.986	0.607	2.17604e-96	Dendritic Cells 1	Srgn
Itga43	2.53553e-99	0.837012	0.904	0.377	5.07106e-96	Dendritic Cells 1	Itga4
Adgre51	6.5699e-99	0.639403	0.875	0.353	1.31398e-95	Dendritic Cells 1	Adgre5
Prkcd3	9.70436e-99	0.819209	0.918	0.445	1.94087e-95	Dendritic Cells 1	Prkcd
Napsa	2.13249e-98	0.642046	0.751	0.266	4.26497e-95	Dendritic Cells 1	Napsa
Samsn11	3.24222e-98	0.502224	0.785	0.285	6.48445e-95	Dendritic Cells 1	Samsn1
Ms4a8a2	6.93304e-98	0.637332	0.762	0.263	1.38661e-94	Dendritic Cells 1	Ms4a8a
Nrros2	8.49996e-98	0.999802	0.943	0.516	1.69999e-94	Dendritic Cells 1	Nrros
Lactb	2.5726e-97	0.796355	0.788	0.365	5.14519e-94	Dendritic Cells 1	Lactb
Arhgdib3	7.63087e-97	1.06337	0.989	0.693	1.52617e-93	Dendritic Cells 1	Arhgdib
Tm6sf12	3.1789e-96	0.932295	0.955	0.502	6.35779e-93	Dendritic Cells 1	Tm6sf1
Gm36486	4.30162e-96	0.413373	0.521	0.135	8.60324e-93	Dendritic Cells 1	Gm36486
Ncf23	5.72734e-95	0.750205	0.955	0.482	1.14547e-91	Dendritic Cells 1	Ncf2
Ciao2a1	2.0572e-94	0.762965	0.881	0.538	4.11439e-91	Dendritic Cells 1	Ciao2a
Rnase6	2.86576e-94	0.509903	0.652	0.18	5.73151e-91	Dendritic Cells 1	Rnase6
Emb2	7.80906e-94	0.885189	0.969	0.521	1.56181e-90	Dendritic Cells 1	Emb
Tbxas12	8.49757e-93	0.767951	0.813	0.347	1.69951e-89	Dendritic Cells 1	Tbxas1
Atp1a31	1.11024e-92	0.590643	0.654	0.24	2.22047e-89	Dendritic Cells 1	Atp1a3
Furin	1.17466e-92	1.10039	0.836	0.429	2.34931e-89	Dendritic Cells 1	Furin
Selplg1	1.82798e-92	0.602627	0.955	0.465	3.65596e-89	Dendritic Cells 1	Selplg
Skint3	2.4701e-92	0.596191	0.445	0.048	4.9402e-89	Dendritic Cells 1	Skint3
Ikzf11	2.71629e-92	0.697297	0.776	0.292	5.43258e-89	Dendritic Cells 1	Ikzf1
Fam49b3	7.10452e-92	0.902371	0.952	0.537	1.4209e-88	Dendritic Cells 1	Fam49b
Tmem176b2	9.44114e-92	1.1027	0.983	0.554	1.88823e-88	Dendritic Cells 1	Tmem176b
Acer31	1.81938e-91	0.819007	0.827	0.414	3.63876e-88	Dendritic Cells 1	Acer3
Gltp2	2.21568e-91	0.884608	0.952	0.618	4.43135e-88	Dendritic Cells 1	Gltp
Cd441	1.2054e-90	0.869722	0.938	0.552	2.4108e-87	Dendritic Cells 1	Cd44
Daglb3	1.87768e-90	0.766675	0.898	0.424	3.75536e-87	Dendritic Cells 1	Daglb
Lilr4b2	3.53701e-90	0.639676	0.816	0.345	7.07403e-87	Dendritic Cells 1	Lilr4b
Ptafr3	6.56864e-90	0.852241	0.892	0.455	1.31373e-86	Dendritic Cells 1	Ptafr
Tyrobp3	6.45928e-89	0.907958	0.992	0.676	1.29186e-85	Dendritic Cells 1	Tyrobp
Themis23	1.9228e-88	0.62366	0.81	0.345	3.8456e-85	Dendritic Cells 1	Themis2
Clec12a1	3.93698e-87	0.6262	0.688	0.227	7.87397e-84	Dendritic Cells 1	Clec12a
Klrk1	1.0208e-86	0.445086	0.462	0.067	2.04159e-83	Dendritic Cells 1	Klrk1
Lbh1	5.37799e-86	0.8115	0.83	0.41	1.0756e-82	Dendritic Cells 1	Lbh
Map4k1	1.25331e-85	0.457189	0.538	0.116	2.50661e-82	Dendritic Cells 1	Map4k1
Cd482	1.88414e-85	0.748651	0.938	0.425	3.76828e-82	Dendritic Cells 1	Cd48
Dock10	2.39145e-85	0.720894	0.776	0.29	4.7829e-82	Dendritic Cells 1	Dock10
Il1rl1	2.98114e-85	0.443937	0.623	0.22	5.96227e-82	Dendritic Cells 1	Il1rl1
Cd300ld2	3.47464e-85	0.462113	0.844	0.365	6.94928e-82	Dendritic Cells 1	Cd300ld
AI6622702	7.57096e-85	0.752574	0.83	0.429	1.51419e-81	Dendritic Cells 1	AI662270
Snx201	1.46535e-84	0.5874	0.85	0.424	2.9307e-81	Dendritic Cells 1	Snx20
Evi2a3	8.72625e-84	0.737393	0.898	0.507	1.74525e-80	Dendritic Cells 1	Evi2a
BC0285282	2.36052e-83	0.663429	0.819	0.384	4.72105e-80	Dendritic Cells 1	BC028528
Cebpa2	2.82553e-82	0.705961	0.836	0.417	5.65107e-79	Dendritic Cells 1	Cebpa
Cnn21	3.45187e-82	0.763205	0.864	0.483	6.90373e-79	Dendritic Cells 1	Cnn2
Sirpb1c1	4.01022e-82	0.267742	0.465	0.098	8.02044e-79	Dendritic Cells 1	Sirpb1c
Cd533	1.33505e-81	0.81668	0.958	0.516	2.6701e-78	Dendritic Cells 1	Cd53
Rac21	3.53796e-81	0.565136	0.924	0.527	7.07592e-78	Dendritic Cells 1	Rac2
Plaur1	3.92818e-81	0.601561	0.674	0.269	7.85635e-78	Dendritic Cells 1	Plaur
Pld42	4.67534e-81	0.816239	0.972	0.533	9.35068e-78	Dendritic Cells 1	Pld4
Ezr1	3.18252e-80	0.682907	0.748	0.304	6.36503e-77	Dendritic Cells 1	Ezr
Sla1	4.12235e-80	0.382183	0.629	0.198	8.24469e-77	Dendritic Cells 1	Sla
Arhgap303	4.19829e-80	0.676026	0.912	0.416	8.39657e-77	Dendritic Cells 1	Arhgap30
St3gal5	7.63829e-80	0.581901	0.677	0.274	1.52766e-76	Dendritic Cells 1	St3gal5
Coro2a	9.45002e-80	0.49946	0.518	0.108	1.89e-76	Dendritic Cells 1	Coro2a
Arhgef62	7.03308e-78	0.625233	0.833	0.377	1.40662e-74	Dendritic Cells 1	Arhgef6
Hcls13	7.0488e-78	0.643835	0.909	0.476	1.40976e-74	Dendritic Cells 1	Hcls1
Pilra1	1.91319e-77	0.415966	0.589	0.176	3.82638e-74	Dendritic Cells 1	Pilra
Spink2	4.24256e-77	0.463892	0.382	0.073	8.48512e-74	Dendritic Cells 1	Spink2
Rgs22	8.12557e-77	0.637537	0.805	0.341	1.62511e-73	Dendritic Cells 1	Rgs2
Fermt32	2.62984e-75	0.666717	0.907	0.515	5.25969e-72	Dendritic Cells 1	Fermt3
Tgfb12	3.63284e-75	0.690439	0.926	0.569	7.26568e-72	Dendritic Cells 1	Tgfb1
Syk3	1.07596e-74	0.666364	0.943	0.662	2.15192e-71	Dendritic Cells 1	Syk
Syngr21	1.23651e-73	0.663739	0.856	0.508	2.47302e-70	Dendritic Cells 1	Syngr2
Bcam	2.60511e-73	0.420803	0.411	0.097	5.21022e-70	Dendritic Cells 1	Bcam
Rem1	4.80402e-73	0.588446	0.465	0.091	9.60805e-70	Dendritic Cells 1	Rem1
Bri3bp	7.77504e-73	0.54467	0.68	0.294	1.55501e-69	Dendritic Cells 1	Bri3bp
Spi13	7.22555e-72	0.621465	0.969	0.555	1.44511e-68	Dendritic Cells 1	Spi1
Pltp2	7.35055e-72	1.06795	0.994	0.721	1.47011e-68	Dendritic Cells 1	Pltp
Cd682	1.83415e-70	0.556779	0.958	0.495	3.66829e-67	Dendritic Cells 1	Cd68
Lsr	2.09295e-70	0.544722	0.558	0.21	4.1859e-67	Dendritic Cells 1	Lsr
Hr	2.55836e-70	0.661017	0.586	0.255	5.11672e-67	Dendritic Cells 1	Hr
Krt80	1.33893e-69	0.520353	0.652	0.267	2.67785e-66	Dendritic Cells 1	Krt80
Sec11c2	2.51256e-69	0.689414	0.946	0.716	5.02512e-66	Dendritic Cells 1	Sec11c
Bin21	1.07947e-68	0.274117	0.586	0.189	2.15893e-65	Dendritic Cells 1	Bin2
Ifi302	3.80697e-68	0.717377	0.941	0.623	7.61393e-65	Dendritic Cells 1	Ifi30
AB1246111	4.48418e-68	0.34777	0.68	0.247	8.96835e-65	Dendritic Cells 1	AB124611
B4galnt1	1.97071e-67	0.497814	0.598	0.21	3.94141e-64	Dendritic Cells 1	B4galnt1
Sdf2l1	4.62884e-67	0.834368	0.867	0.606	9.25767e-64	Dendritic Cells 1	Sdf2l1
Csf2rb2	8.50049e-67	0.432297	0.822	0.44	1.7001e-63	Dendritic Cells 1	Csf2rb
Ptpn62	1.15636e-66	0.452007	0.861	0.424	2.31271e-63	Dendritic Cells 1	Ptpn6
Pira21	1.54185e-66	0.42601	0.618	0.231	3.0837e-63	Dendritic Cells 1	Pira2
Pirb3	1.81414e-66	0.611264	0.955	0.552	3.62828e-63	Dendritic Cells 1	Pirb
Igsf62	2.21111e-66	0.377598	0.737	0.316	4.42221e-63	Dendritic Cells 1	Igsf6
Mras	5.05759e-66	0.508972	0.603	0.238	1.01152e-62	Dendritic Cells 1	Mras
H2afy	8.8435e-66	0.643829	0.935	0.661	1.7687e-62	Dendritic Cells 1	H2afy
Rhoh	9.95038e-66	0.259742	0.521	0.141	1.99008e-62	Dendritic Cells 1	Rhoh
Cyp4f182	3.17639e-65	0.436309	0.711	0.303	6.35277e-62	Dendritic Cells 1	Cyp4f18
Atp8b4	3.29824e-65	0.43198	0.524	0.147	6.59647e-62	Dendritic Cells 1	Atp8b4
Anp32b	4.24228e-65	0.679498	0.926	0.725	8.48456e-62	Dendritic Cells 1	Anp32b
Lrrc253	1.43308e-64	0.477265	0.856	0.431	2.86615e-61	Dendritic Cells 1	Lrrc25
Tmem1541	1.06182e-63	0.474366	0.615	0.293	2.12364e-60	Dendritic Cells 1	Tmem154
A530064D06Rik1	1.52357e-63	0.263103	0.346	0.063	3.04713e-60	Dendritic Cells 1	A530064D06Rik
Fcgr33	1.62383e-63	0.752618	0.972	0.578	3.24766e-60	Dendritic Cells 1	Fcgr3
Adgre12	4.4512e-63	0.512571	0.898	0.432	8.90239e-60	Dendritic Cells 1	Adgre1
Unc93b12	2.63708e-62	0.704734	0.983	0.622	5.27416e-59	Dendritic Cells 1	Unc93b1
Stk10	3.17191e-62	0.363692	0.603	0.228	6.34382e-59	Dendritic Cells 1	Stk10
Itgax	1.08377e-61	0.391986	0.346	0.049	2.16754e-58	Dendritic Cells 1	Itgax
March12	1.68734e-61	0.460098	0.768	0.341	3.37467e-58	Dendritic Cells 1	March1
Tpd523	2.57363e-61	0.262334	0.935	0.525	5.14727e-58	Dendritic Cells 1	Tpd52
Skap23	5.05565e-61	0.562304	0.89	0.546	1.01113e-57	Dendritic Cells 1	Skap2
Otof	8.95905e-61	0.292829	0.32	0.053	1.79181e-57	Dendritic Cells 1	Otof
St8sia43	1.42076e-60	0.495731	0.771	0.339	2.84152e-57	Dendritic Cells 1	St8sia4
Hepacam2	1.59801e-60	0.359652	0.357	0.062	3.19601e-57	Dendritic Cells 1	Hepacam2
Cd300c22	2.16389e-60	0.479404	0.683	0.309	4.32777e-57	Dendritic Cells 1	Cd300c2
Clec4a12	1.06124e-59	0.516595	0.887	0.484	2.12249e-56	Dendritic Cells 1	Clec4a1
Ubash3b	1.66744e-59	0.612329	0.603	0.253	3.33489e-56	Dendritic Cells 1	Ubash3b
Mbp1	1.87204e-59	0.450921	0.666	0.289	3.74409e-56	Dendritic Cells 1	Mbp
Btg11	5.44719e-59	0.347616	0.98	0.697	1.08944e-55	Dendritic Cells 1	Btg1
Fcgr2b2	7.69711e-59	0.659475	0.98	0.579	1.53942e-55	Dendritic Cells 1	Fcgr2b
Ctsc2	4.47132e-58	0.620398	0.989	0.552	8.94264e-55	Dendritic Cells 1	Ctsc
Mgl22	1.03828e-57	0.980983	0.841	0.512	2.07657e-54	Dendritic Cells 1	Mgl2
Ncf13	5.68859e-57	0.450866	0.85	0.448	1.13772e-53	Dendritic Cells 1	Ncf1
Tubb2a1	1.04895e-56	0.693983	0.861	0.614	2.09789e-53	Dendritic Cells 1	Tubb2a
Wdfy4	1.46147e-55	0.257247	0.521	0.154	2.92293e-52	Dendritic Cells 1	Wdfy4
Fabp52	1.06522e-54	0.503243	0.654	0.341	2.13043e-51	Dendritic Cells 1	Fabp5
Slc15a32	2.70756e-53	0.371838	0.586	0.237	5.41513e-50	Dendritic Cells 1	Slc15a3
AI4676062	3.05709e-53	0.420111	0.683	0.318	6.11418e-50	Dendritic Cells 1	AI467606
Etv32	2.52564e-52	0.550066	0.728	0.356	5.05127e-49	Dendritic Cells 1	Etv3
Myo1f2	1.05565e-51	0.302982	0.737	0.361	2.11131e-48	Dendritic Cells 1	Myo1f
Gpr651	1.062e-51	0.329358	0.606	0.249	2.12399e-48	Dendritic Cells 1	Gpr65
Slamf7	3.20959e-51	0.369295	0.507	0.179	6.41918e-48	Dendritic Cells 1	Slamf7
Kcne3	5.13045e-51	0.262265	0.416	0.152	1.02609e-47	Dendritic Cells 1	Kcne3
Itpr1	2.68402e-50	0.469364	0.603	0.274	5.36804e-47	Dendritic Cells 1	Itpr1
Runx13	6.19954e-50	0.434213	0.799	0.441	1.23991e-46	Dendritic Cells 1	Runx1
Hmox12	9.94576e-50	0.373272	0.87	0.498	1.98915e-46	Dendritic Cells 1	Hmox1
Ramp1	1.12715e-49	0.478322	0.819	0.509	2.25431e-46	Dendritic Cells 1	Ramp1
Lmo1	2.31243e-49	0.504437	0.697	0.399	4.62485e-46	Dendritic Cells 1	Lmo1
Cd24a1	3.48974e-49	0.600814	0.49	0.177	6.97949e-46	Dendritic Cells 1	Cd24a
Fcer1g3	4.7629e-49	0.775372	0.992	0.691	9.5258e-46	Dendritic Cells 1	Fcer1g
Slfn23	3.0349e-48	0.460846	0.952	0.596	6.0698e-45	Dendritic Cells 1	Slfn2
Cd300a3	4.0825e-47	0.359933	0.771	0.395	8.16501e-44	Dendritic Cells 1	Cd300a
Lifr2	4.66603e-47	0.299637	0.85	0.44	9.33205e-44	Dendritic Cells 1	Lifr
Gfra21	5.48583e-47	0.421006	0.629	0.313	1.09717e-43	Dendritic Cells 1	Gfra2
Rgs11	1.43911e-45	1.02564	0.51	0.227	2.87822e-42	Dendritic Cells 1	Rgs1
Ceacam1	7.93734e-45	0.264162	0.425	0.119	1.58747e-41	Dendritic Cells 1	Ceacam1
Trps13	1.72345e-44	0.443059	0.768	0.425	3.4469e-41	Dendritic Cells 1	Trps1
Ncf42	2.98175e-44	0.279186	0.671	0.321	5.9635e-41	Dendritic Cells 1	Ncf4
Gm211882	6.05333e-44	0.314963	0.703	0.34	1.21067e-40	Dendritic Cells 1	Gm21188
Net1	1.35183e-43	0.493069	0.47	0.199	2.70365e-40	Dendritic Cells 1	Net1
Ehd42	1.51154e-43	0.296626	0.884	0.548	3.02307e-40	Dendritic Cells 1	Ehd4
Atf33	3.79626e-43	0.440346	0.822	0.439	7.59251e-40	Dendritic Cells 1	Atf3
Cxcl21	9.83273e-42	0.747807	0.496	0.205	1.96655e-38	Dendritic Cells 1	Cxcl2
Tnfaip8l23	2.06934e-41	0.330809	0.807	0.465	4.13869e-38	Dendritic Cells 1	Tnfaip8l2
Lilra61	2.25786e-41	0.355394	0.385	0.116	4.51572e-38	Dendritic Cells 1	Lilra6
Btg23	1.05655e-39	0.663983	0.915	0.588	2.1131e-36	Dendritic Cells 1	Btg2
Ifi27l2a2	1.94425e-39	0.528196	0.98	0.818	3.8885e-36	Dendritic Cells 1	Ifi27l2a
B4galt62	3.37107e-39	0.319633	0.671	0.35	6.74214e-36	Dendritic Cells 1	B4galt6
Pilrb21	5.30256e-39	0.251768	0.442	0.161	1.06051e-35	Dendritic Cells 1	Pilrb2
Ldlr	7.10448e-39	0.34244	0.462	0.174	1.4209e-35	Dendritic Cells 1	Ldlr
Avpi1	8.89341e-38	0.42192	0.615	0.368	1.77868e-34	Dendritic Cells 1	Avpi1
Cd143	1.65939e-37	0.356104	0.807	0.495	3.31879e-34	Dendritic Cells 1	Cd14
[truncated: 2,372 more rows]
