# Supplementary material for: Single-cell transcriptomics of popliteal lymphatic vessels and peripheral veins reveals altered lymphatic muscle and immune cell populations in the TNF-Tg arthritis model
Source: Arthritis Res Ther. 2022 Mar 7;24:64. doi: 10.1186/s13075-022-02730-z (PMC8900348; doi:10.1186/s13075-022-02730-z)
Supplement: Supplementary file 2 — Additional file 2. [file 13075_2022_2730_MOESM2_ESM.zip › Supplementary Material - VSMCs TNF DEGs.xlsx]

## Sheet: Sheet1
	p_val	avg_log2FC	pct.1	pct.2	p_val_adj
Uba52	1.75706e-135	1.46	0.974	0.855	5.67301e-131
Lgals1	4.8496e-119	1.70181	0.971	0.924	1.56579e-114
Rpl41	4.76461e-104	1.01679	1	0.992	1.53835e-99
Rps2	2.45521e-103	1.14107	0.979	0.94	7.92714e-99
Gsn	9.29088e-103	-0.97597	0.998	1	2.99975e-98
Ppia	2.2693e-96	1.05589	0.978	0.948	7.32688e-92
Nme2	2.08118e-94	1.00515	0.993	0.947	6.7195e-90
Apod	1.23638e-91	-1.6065	0.833	0.977	3.99189e-87
Tmsb10	1.22439e-90	1.2637	0.998	0.973	3.95319e-86
Sec61g	2.43858e-90	1.25375	0.995	0.947	7.87343e-86
Timp2	3.12349e-90	-0.936778	0.979	0.993	1.00848e-85
Errfi1	3.60465e-90	-1.63312	0.548	0.877	1.16383e-85
S100a4	6.45862e-90	2.33989	0.867	0.553	2.0853e-85
Inmt	2.22724e-89	-1.77882	0.441	0.875	7.19108e-85
Rpsa	5.88176e-89	0.855718	0.99	0.957	1.89904e-84
Ccdc80	6.05146e-87	-1.689	0.829	0.94	1.95383e-82
Dpep1	3.45999e-85	-1.29758	0.76	0.945	1.11713e-80
Tsc22d3	3.33197e-84	-1.47788	0.26	0.743	1.07579e-79
Dcn	3.97977e-82	-0.813331	1	1	1.28495e-77
Rpl35	6.55603e-82	0.770794	0.997	0.967	2.11675e-77
Ifitm2	5.42061e-81	0.818002	0.979	0.948	1.75015e-76
Zbtb16	5.68796e-80	-1.06516	0.081	0.573	1.83647e-75
Il33	7.74043e-80	2.00749	0.526	0.077	2.49915e-75
Eif5a	2.23102e-78	1.17197	0.893	0.768	7.20329e-74
Ifitm3	8.57756e-77	0.752121	0.986	0.964	2.76944e-72
Rnase4	3.35737e-74	-0.880306	0.893	0.953	1.084e-69
Dbi	3.7689e-74	1.01763	0.948	0.822	1.21687e-69
Sec61b	5.08934e-74	1.02837	0.953	0.871	1.6432e-69
Atp5g1	5.23632e-72	1.12122	0.931	0.815	1.69065e-67
Ecm1	3.27862e-71	-0.98462	0.955	0.972	1.05857e-66
Rbm3	5.20072e-71	0.994644	0.917	0.839	1.67916e-66
Ccl19	6.36762e-71	2.11728	0.8	0.493	2.05591e-66
Sh3bgrl3	4.93152e-70	1.10418	0.907	0.735	1.59224e-65
Timp1	4.93722e-70	1.60522	0.86	0.619	1.59408e-65
Rpl22l1	2.92322e-68	0.853871	0.969	0.891	9.43819e-64
Itgbl1	7.86835e-68	-1.25825	0.309	0.744	2.54046e-63
C7	3.76687e-67	-1.67135	0.581	0.852	1.21621e-62
Galnt15	1.27245e-66	-1.27968	0.453	0.803	4.10837e-62
Mmp3	3.92674e-66	1.4119	0.9	0.553	1.26783e-61
Gas6	3.57006e-65	-1.68753	0.886	0.956	1.15267e-60
Atp5k	3.89817e-65	0.848521	0.94	0.802	1.2586e-60
Cox5b	7.09939e-65	0.884912	0.959	0.877	2.29218e-60
Ahnak	1.4176e-63	-0.827058	0.96	0.985	4.57702e-59
Myl6	3.20427e-63	0.78158	0.988	0.941	1.03456e-58
Ssr4	5.88979e-63	0.803769	0.972	0.885	1.90164e-58
Rps19	6.59989e-63	0.710219	0.979	0.935	2.13091e-58
Klf9	5.02286e-62	-1.07927	0.593	0.847	1.62173e-57
Mrpl52	6.9158e-62	0.791769	0.955	0.87	2.2329e-57
Calm1	1.0796e-61	0.900894	0.947	0.896	3.48569e-57
Atp5g2	1.8899e-61	0.894693	0.938	0.856	6.10191e-57
Tubb5	5.99443e-61	1.07134	0.864	0.719	1.93542e-56
Nme1	1.68921e-60	1.02417	0.824	0.631	5.45396e-56
Edf1	2.69535e-60	0.845398	0.938	0.852	8.70248e-56
Elob	2.99181e-60	0.871375	0.984	0.941	9.65965e-56
Cox6b1	2.6722e-59	0.836582	0.959	0.875	8.62772e-55
Atp5e	2.88081e-59	0.795288	0.99	0.952	9.30129e-55
Prnp	1.08221e-58	-0.983866	0.745	0.897	3.49414e-54
Gapdh	2.92564e-58	0.980241	0.914	0.82	9.44603e-54
Ndufa3	4.9186e-58	1.09379	0.941	0.798	1.58807e-53
Emp3	8.13183e-58	0.752482	0.955	0.907	2.62553e-53
Scara5	1.16025e-57	-1.04365	0.684	0.874	3.7461e-53
Uqcrq	2.66928e-57	0.859986	0.94	0.838	8.61829e-53
Ppp1r14b	1.37737e-56	1.03694	0.928	0.832	4.44711e-52
Atp5j2	1.50003e-56	0.671319	0.941	0.863	4.84315e-52
Cox6c	8.56299e-56	0.630477	0.99	0.94	2.76473e-51
Uqcr11	4.67187e-55	0.766278	0.943	0.844	1.50841e-50
Gdf10	1.92652e-54	-1.14894	0.769	0.911	6.22017e-50
Pfn1	2.2672e-54	0.911782	0.9	0.847	7.32012e-50
Itm2b	3.44578e-54	-0.682442	0.967	0.975	1.11254e-49
Atp5md	1.06045e-53	0.815429	0.938	0.83	3.42388e-49
Egfr	1.71448e-53	-1.41597	0.666	0.831	5.53554e-49
Clec3b	5.20757e-53	-0.658564	0.959	0.981	1.68137e-48
Hypk	6.3555e-53	0.826016	0.833	0.631	2.052e-48
Rpl11	8.66281e-53	0.626167	0.993	0.967	2.79696e-48
Arl4a	2.52236e-52	-0.959438	0.59	0.824	8.14395e-48
Snrpd2	3.63881e-52	0.813225	0.897	0.74	1.17486e-47
Cdkn1a	3.85703e-52	-1.09165	0.112	0.503	1.24532e-47
Cox7c	4.04111e-51	0.644449	0.978	0.935	1.30475e-46
Gstp1	1.82348e-50	0.976707	0.912	0.76	5.88747e-46
Lrp1	3.57048e-50	-0.796456	0.888	0.935	1.1528e-45
Gm11808	1.00826e-49	0.845682	0.867	0.698	3.25536e-45
Frmd6	2.15342e-49	-1.12639	0.636	0.848	6.95276e-45
Tspo	4.07835e-49	0.747445	0.926	0.842	1.31678e-44
Nrip1	6.00253e-49	-0.983897	0.412	0.74	1.93804e-44
Serping1	1.41546e-48	-0.607583	0.99	0.993	4.57009e-44
Selenow	1.93603e-48	0.718831	0.976	0.932	6.25087e-44
Atox1	2.11065e-48	0.714001	0.953	0.856	6.81465e-44
Rps18	2.74715e-48	0.564981	0.974	0.953	8.86972e-44
Prg4	3.34239e-48	1.4573	0.705	0.382	1.07916e-43
Ldha	3.35222e-48	0.917892	0.797	0.652	1.08233e-43
Pcolce2	4.16961e-48	-0.745129	0.864	0.932	1.34624e-43
Polr2l	1.45625e-47	0.834267	0.678	0.385	4.7018e-43
Atp5mpl	1.81055e-47	0.727097	0.9	0.802	5.84574e-43
Ndufa4	3.51454e-47	0.58974	0.941	0.912	1.13474e-42
Klf4	5.0884e-47	-1.00323	0.734	0.877	1.64289e-42
Ran	2.09593e-46	0.854731	0.852	0.715	6.76712e-42
Bloc1s1	2.49873e-46	0.766512	0.797	0.513	8.06763e-42
Anxa2	3.31642e-46	0.787332	0.947	0.893	1.07077e-41
Mif	4.00793e-46	0.859592	0.807	0.647	1.29404e-41
Ablim1	4.19393e-46	-0.903752	0.595	0.82	1.35409e-41
Snrpg	6.1037e-46	0.573261	0.969	0.896	1.9707e-41
S100a6	8.71872e-46	0.614059	0.998	0.996	2.81501e-41
Ssr2	3.04942e-45	0.829471	0.786	0.632	9.84566e-41
Cthrc1	4.29217e-45	1.0329	0.419	0.105	1.38581e-40
Ccl7	4.45256e-45	1.92872	0.41	0.099	1.4376e-40
Dad1	1.81709e-44	0.640807	0.938	0.874	5.86685e-40
Selenop	2.47962e-44	-0.64386	0.909	0.952	8.00595e-40
Tmem256	2.93153e-44	0.771492	0.943	0.85	9.46503e-40
Il11ra1	3.36475e-44	0.780088	0.917	0.871	1.08638e-39
Atp5g3	3.71924e-44	0.704951	0.893	0.758	1.20083e-39
Krtcap2	1.13133e-43	0.590998	0.971	0.913	3.65272e-39
Rpl10a	1.37145e-43	0.546038	0.974	0.931	4.42801e-39
Zbtb20	1.66484e-43	-0.983445	0.784	0.879	5.37526e-39
Nnmt	2.83135e-43	0.717003	0.564	0.234	9.14158e-39
Ndufa5	2.86506e-43	0.667292	0.929	0.819	9.25043e-39
Malat1	5.23908e-43	-1.10037	0.833	0.953	1.69154e-38
Neat1	3.73164e-42	-1.07936	0.419	0.75	1.20483e-37
Psme2	8.30358e-42	0.808786	0.848	0.703	2.68098e-37
Ecscr	1.05073e-41	0.545645	0.241	0.008	3.39248e-37
Ndufb9	2.90708e-41	0.58553	0.928	0.848	9.3861e-37
Eef1g	3.05875e-41	0.768051	0.81	0.68	9.87578e-37
Gpnmb	3.18884e-41	-0.837705	0.676	0.872	1.02958e-36
Erh	3.57003e-41	0.685742	0.79	0.618	1.15265e-36
Uqcr10	4.8874e-41	0.620076	0.909	0.816	1.57799e-36
Fn1	5.66286e-41	-1.26406	0.841	0.909	1.82837e-36
Selenom	8.80067e-41	0.606295	0.979	0.923	2.84147e-36
Antxr1	9.21608e-41	-0.747154	0.431	0.723	2.97559e-36
Igfbp6	1.01177e-40	-0.792413	0.984	0.988	3.26671e-36
Rplp0	1.60493e-40	0.582948	0.976	0.94	5.18185e-36
Tmem258	1.62288e-40	0.733234	0.89	0.78	5.23978e-36
Prdx1	3.67069e-40	0.671923	0.962	0.901	1.18516e-35
Lamb2	3.73229e-40	-0.720428	0.778	0.896	1.20505e-35
Slit3	4.75182e-40	-0.763495	0.781	0.888	1.53422e-35
Rps28	9.27255e-40	0.394041	0.995	0.989	2.99383e-35
Rpl27	1.51942e-39	0.495722	0.976	0.937	4.90574e-35
Timm10b	1.64408e-39	0.595247	0.845	0.715	5.30824e-35
Tomm6	1.84947e-39	0.685232	0.936	0.864	5.97139e-35
Txnip	3.76753e-39	-0.781043	0.614	0.844	1.21642e-34
Rpl14	6.34799e-39	0.544943	0.952	0.919	2.04958e-34
Has2	8.81293e-39	-1.01188	0.198	0.522	2.84543e-34
Tpt1	1.13204e-38	-0.565781	0.988	0.985	3.655e-34
Ecm2	1.9551e-38	-0.745529	0.374	0.704	6.31243e-34
Ramp2	3.80641e-38	-0.764846	0.636	0.812	1.22897e-33
Penk	4.61023e-38	-0.974189	0.616	0.835	1.48851e-33
Ctsl	8.22997e-38	-0.608329	0.893	0.937	2.65721e-33
Rsrp1	1.81114e-37	-0.730466	0.569	0.79	5.84764e-33
Procr	2.41644e-37	-0.887613	0.391	0.675	7.80197e-33
Atp5l	2.56143e-37	0.530484	0.972	0.931	8.27008e-33
Atpif1	4.73102e-37	0.675192	0.884	0.77	1.5275e-32
Park7	5.21645e-37	0.620394	0.874	0.78	1.68423e-32
Zfp36l1	5.52492e-37	-0.837936	0.753	0.885	1.78383e-32
Ramp1	7.73545e-37	-0.702499	0.14	0.463	2.49754e-32
Rpl38	8.68239e-37	0.436054	0.998	0.985	2.80328e-32
Ost4	1.08545e-36	0.602451	0.945	0.885	3.50461e-32
Cox8a	1.29368e-36	0.545271	0.978	0.92	4.17691e-32
Arf5	2.67875e-36	0.573518	0.903	0.858	8.64887e-32
Gja1	2.99063e-36	-0.911024	0.286	0.595	9.65585e-32
Akap13	3.5169e-36	-0.714987	0.481	0.726	1.1355e-31
Psmb3	4.40562e-36	0.640252	0.859	0.728	1.42244e-31
Cope	5.07809e-36	0.673729	0.816	0.666	1.63956e-31
Taf10	6.43355e-36	0.723276	0.821	0.654	2.0772e-31
Sem1	7.01101e-36	0.458523	0.983	0.928	2.26364e-31
Cfh	7.93741e-36	-1.24013	0.586	0.784	2.56275e-31
Scn7a	9.3365e-36	-0.916334	0.564	0.786	3.01447e-31
Psap	1.06573e-35	-0.593814	0.922	0.951	3.44091e-31
Slc16a9	1.34617e-35	-0.602845	0.09	0.389	4.34638e-31
Ndufa11	1.67308e-35	0.636883	0.898	0.798	5.40188e-31
Lpl	1.79729e-35	-0.881625	0.498	0.774	5.80292e-31
Romo1	2.30288e-35	0.536453	0.936	0.863	7.43532e-31
Arpc1b	2.65199e-35	0.639176	0.878	0.851	8.56247e-31
Uqcc2	3.10224e-35	0.791512	0.89	0.767	1.00162e-30
Gm42418	3.68897e-35	-1.06242	0.903	0.973	1.19106e-30
Abca1	4.25656e-35	-0.644243	0.334	0.658	1.37431e-30
Gas5	6.5942e-35	-0.726979	0.803	0.889	2.12907e-30
Ubl5	7.15243e-35	0.557414	0.921	0.822	2.3093e-30
Chl1	8.50032e-35	0.694069	0.24	0.023	2.7445e-30
Cox5a	9.67534e-35	0.733741	0.8	0.676	3.12388e-30
Eif3i	1.16393e-34	0.615303	0.821	0.675	3.75798e-30
Cenpx	1.66605e-34	0.681743	0.762	0.535	5.37917e-30
Prdx2	2.35078e-34	0.595697	0.886	0.816	7.58995e-30
Atp5d	2.64386e-34	0.60344	0.879	0.804	8.53624e-30
Chchd2	2.71753e-34	0.4857	0.984	0.937	8.77409e-30
Fxyd5	3.88778e-34	0.793178	0.71	0.465	1.25525e-29
Cox7a2	4.50409e-34	0.498677	0.926	0.863	1.45424e-29
Fmo2	4.65355e-34	-1.24088	0.31	0.614	1.50249e-29
Psmb6	4.93629e-34	0.61891	0.814	0.667	1.59378e-29
Ndufa2	8.93847e-34	0.588397	0.959	0.88	2.88596e-29
Tmem100	1.10889e-33	-0.958471	0.488	0.744	3.58028e-29
Tuba1b	1.21673e-33	0.709842	0.836	0.75	3.92845e-29
Lsm4	1.54259e-33	0.628157	0.774	0.595	4.98057e-29
Rps27l	1.61254e-33	0.626917	0.931	0.859	5.2064e-29
Ltbp4	1.71599e-33	-0.98642	0.759	0.891	5.54042e-29
Smpdl3a	2.32477e-33	-0.548676	0.281	0.605	7.50599e-29
Lsm7	2.84423e-33	0.775724	0.752	0.541	9.18316e-29
Spcs1	2.95727e-33	0.618609	0.905	0.799	9.54814e-29
Oaz1	4.63057e-33	0.511648	0.943	0.899	1.49507e-28
Nmb	6.10683e-33	-0.86295	0.4	0.658	1.97171e-28
Bola2	7.03228e-33	0.661936	0.816	0.659	2.27051e-28
Ndufb7	1.04006e-32	0.613485	0.822	0.694	3.35805e-28
Tspan4	1.07307e-32	0.676196	0.681	0.465	3.46463e-28
Fkbp11	1.84083e-32	0.645562	0.56	0.282	5.94349e-28
Camk2n1	2.3234e-32	-0.640001	0.362	0.647	7.50157e-28
Rpl7a	4.69693e-32	0.535537	0.945	0.899	1.5165e-27
Rbis	5.12486e-32	0.667569	0.867	0.75	1.65466e-27
Hint1	6.27142e-32	0.529004	0.964	0.895	2.02485e-27
Cfl1	7.26332e-32	0.700382	0.84	0.759	2.34511e-27
Prelid1	7.59295e-32	0.597225	0.774	0.635	2.45154e-27
Ndufb1-ps	8.99577e-32	0.479789	0.933	0.881	2.90447e-27
Ostc	9.55771e-32	0.587618	0.852	0.784	3.0859e-27
Ifi207	9.58275e-32	-0.719263	0.614	0.795	3.09398e-27
Tns1	1.10747e-31	-0.591527	0.471	0.704	3.57569e-27
Sulf2	1.34558e-31	-0.670612	0.283	0.578	4.34447e-27
Ndufb8	1.42346e-31	0.542965	0.833	0.724	4.59591e-27
Snrpd1	2.66603e-31	0.700498	0.79	0.611	8.60781e-27
9330159F19Rik	2.8892e-31	-0.476682	0.048	0.301	9.32836e-27
App	3.38611e-31	-0.688391	0.714	0.848	1.09327e-26
Fkbp5	3.4391e-31	-0.635083	0.336	0.621	1.11038e-26
Ace	7.12377e-31	-0.810973	0.722	0.83	2.30005e-26
Lox	8.41564e-31	-0.966608	0.264	0.543	2.71716e-26
Sash1	1.38858e-30	-0.702773	0.452	0.695	4.48329e-26
Cox6a1	1.65059e-30	0.5518	0.847	0.774	5.32925e-26
Fam107a	1.6558e-30	-0.409283	0.026	0.26	5.34608e-26
Pomp	2.41102e-30	0.510786	0.847	0.736	7.78447e-26
Uqcrb	3.62781e-30	0.467199	0.893	0.828	1.17131e-25
Aprt	4.70507e-30	0.629612	0.821	0.708	1.51913e-25
Nav1	4.78e-30	-0.765024	0.519	0.736	1.54332e-25
Rpl24	6.77005e-30	0.401651	0.995	0.975	2.18585e-25
Psma7	8.72186e-30	0.526865	0.869	0.795	2.81603e-25
S100a16	8.76175e-30	0.594076	0.834	0.767	2.82891e-25
Mrpl23	8.93814e-30	0.637586	0.8	0.628	2.88586e-25
Serf2	9.13428e-30	0.472434	0.986	0.959	2.94918e-25
Lvrn	1.23104e-29	-0.592426	0.172	0.461	3.97465e-25
Actb	1.54633e-29	0.545906	0.983	0.965	4.99263e-25
Ccpg1	1.55494e-29	-0.521504	0.284	0.554	5.02043e-25
Reep3	1.68738e-29	-0.655974	0.648	0.802	5.44805e-25
Txn1	1.78762e-29	0.564128	0.938	0.933	5.77169e-25
Nedd8	2.3995e-29	0.532924	0.895	0.796	7.74727e-25
Snrpf	3.03214e-29	0.639712	0.822	0.723	9.78987e-25
Ralgps2	3.13419e-29	-0.738539	0.281	0.566	1.01194e-24
Ahnak2	3.44302e-29	-0.790522	0.528	0.718	1.11165e-24
Mgst3	3.99217e-29	0.68208	0.536	0.278	1.28895e-24
Rplp2	4.83067e-29	0.367726	0.995	0.971	1.55968e-24
Tbca	7.90314e-29	0.529025	0.898	0.812	2.55169e-24
Hsd17b11	9.92255e-29	-0.633975	0.241	0.529	3.2037e-24
Rpl36	1.09206e-28	0.349362	0.997	0.987	3.52593e-24
Vit	1.22142e-28	-0.622534	0.631	0.822	3.94359e-24
Glul	1.61784e-28	-0.602042	0.621	0.786	5.2235e-24
Myl12a	1.69575e-28	0.536637	0.871	0.779	5.47507e-24
Atp5o	1.91832e-28	0.539688	0.847	0.738	6.19368e-24
Sf3b6	4.44563e-28	0.639542	0.745	0.599	1.43536e-23
Nhp2	6.11761e-28	0.628121	0.609	0.383	1.97519e-23
Rex1bd	6.23491e-28	0.564401	0.819	0.668	2.01306e-23
Lama2	6.74599e-28	-0.706616	0.559	0.747	2.17808e-23
Hexa	7.33632e-28	-0.615397	0.564	0.77	2.36868e-23
S100a11	7.77212e-28	0.472659	0.967	0.921	2.50939e-23
Gabarap	1.26103e-27	0.442872	0.96	0.928	4.0715e-23
Mrps24	1.45955e-27	0.489181	0.845	0.728	4.71246e-23
Rpl9	1.59279e-27	0.365653	0.986	0.961	5.14265e-23
Rps17	2.06648e-27	0.405375	0.962	0.933	6.67205e-23
Sumo2	2.3485e-27	0.485762	0.879	0.814	7.58262e-23
Wdr83os	4.23405e-27	0.594022	0.766	0.579	1.36705e-22
Pid1	5.13754e-27	-0.73853	0.398	0.663	1.65876e-22
Dpm3	5.70722e-27	0.487833	0.957	0.892	1.84269e-22
Jund	6.50287e-27	-0.607595	0.902	0.928	2.09958e-22
Reep5	9.41278e-27	0.465806	0.929	0.87	3.0391e-22
Cstb	1.12688e-26	0.617227	0.836	0.748	3.63834e-22
Cavin3	1.13567e-26	0.520255	0.909	0.887	3.66672e-22
Tbcb	1.66791e-26	0.585631	0.733	0.567	5.38519e-22
Tuba1a	1.76897e-26	0.555376	0.917	0.863	5.71148e-22
Ndufa7	2.00181e-26	0.533914	0.936	0.887	6.46324e-22
Timm13	2.01334e-26	0.506655	0.848	0.763	6.50047e-22
Snrpe	2.03903e-26	0.453457	0.876	0.78	6.58342e-22
Mettl7a1	2.26676e-26	-0.44346	0.134	0.402	7.31868e-22
Rpl3	2.6129e-26	0.455367	0.94	0.905	8.43628e-22
Serinc1	4.07552e-26	-0.602517	0.56	0.762	1.31586e-21
Irf2bp2	4.22875e-26	-0.58699	0.407	0.647	1.36534e-21
Sh3d19	4.33389e-26	-0.544297	0.353	0.619	1.39928e-21
Eno1	4.54924e-26	0.554202	0.621	0.43	1.46881e-21
Cuta	4.91673e-26	0.535354	0.812	0.684	1.58747e-21
Swi5	6.5737e-26	0.493247	0.909	0.863	2.12245e-21
Sdhb	6.77794e-26	0.563376	0.719	0.553	2.18839e-21
Nfix	7.81503e-26	-0.50475	0.838	0.892	2.52324e-21
Pbx1	9.26696e-26	-0.649257	0.421	0.651	2.99202e-21
Crebrf	9.83878e-26	-0.474877	0.184	0.453	3.17665e-21
Dapk1	1.02439e-25	-0.594351	0.645	0.811	3.30746e-21
Aebp1	1.16994e-25	-0.717363	0.945	0.933	3.7774e-21
Ndufc1	1.41138e-25	0.491656	0.888	0.824	4.55692e-21
Cxcl12	1.47609e-25	0.685683	0.94	0.904	4.76585e-21
Pet100	1.83347e-25	0.563607	0.728	0.531	5.91971e-21
Cd74	1.98817e-25	-0.700365	0.103	0.35	6.4192e-21
Mrps21	2.09262e-25	0.481807	0.916	0.788	6.75643e-21
Rpl36al	2.14016e-25	0.427292	0.964	0.931	6.90992e-21
Ndufs8	2.1483e-25	0.535741	0.657	0.447	6.9362e-21
Mrpl33	2.31574e-25	0.434107	0.91	0.836	7.47684e-21
Gem	2.66996e-25	-0.665063	0.309	0.551	8.6205e-21
Retnla	2.90094e-25	-0.471281	0.024	0.221	9.36625e-21
Pgls	3.10587e-25	0.538515	0.824	0.702	1.00279e-20
Flot1	3.16344e-25	0.573903	0.614	0.423	1.02138e-20
Camk2d	4.95694e-25	-0.662499	0.424	0.652	1.60045e-20
Mmp14	5.41315e-25	-0.770317	0.531	0.716	1.74774e-20
Rbx1	5.63197e-25	0.500677	0.879	0.823	1.81839e-20
Il6ra	6.33283e-25	-0.4197	0.153	0.401	2.04468e-20
Gm10115	8.34537e-25	-0.47332	0.1	0.336	2.69447e-20
Tiparp	8.74705e-25	-0.511989	0.141	0.39	2.82416e-20
Slc25a5	1.01463e-24	0.642095	0.7	0.573	3.27594e-20
Lamtor4	1.41866e-24	0.47123	0.807	0.658	4.58042e-20
Rps21	1.51571e-24	-0.559729	0.99	0.988	4.89377e-20
Dnajb9	1.57088e-24	-0.599486	0.297	0.547	5.07191e-20
Ifi27	1.80183e-24	0.48785	0.872	0.798	5.81757e-20
Mrpl17	1.93522e-24	0.585907	0.712	0.546	6.24826e-20
Cyp27a1	2.29631e-24	-0.383151	0.134	0.389	7.41411e-20
Zmiz1	2.58646e-24	-0.63178	0.391	0.623	8.3509e-20
Dnajc19	2.59907e-24	0.523292	0.767	0.606	8.39161e-20
Psma2	2.61338e-24	0.505842	0.828	0.719	8.43783e-20
Erp29	2.96808e-24	0.53677	0.772	0.65	9.58303e-20
Cst3	3.26139e-24	-0.654701	0.993	0.995	1.053e-19
Srrm2	4.56115e-24	-0.601846	0.614	0.778	1.47266e-19
Dynlrb1	8.16033e-24	0.493863	0.888	0.807	2.63472e-19
Yif1b	9.48466e-24	0.547029	0.633	0.439	3.06231e-19
Dctpp1	9.89819e-24	0.4481	0.455	0.21	3.19583e-19
Serpinh1	1.05394e-23	0.480458	0.931	0.917	3.40285e-19
Qpct	1.08494e-23	-0.480701	0.383	0.631	3.50294e-19
Atp5h	1.12619e-23	0.387135	0.941	0.909	3.63612e-19
Eif4ebp1	1.18886e-23	0.57009	0.752	0.617	3.83846e-19
Thbs3	1.32423e-23	-0.492111	0.497	0.715	4.27554e-19
Rpl15	1.3981e-23	0.355293	0.966	0.94	4.51404e-19
Entpd2	2.18464e-23	-0.45253	0.866	0.911	7.05354e-19
Ndufb4	3.17747e-23	0.493148	0.871	0.775	1.02591e-18
Ogn	3.22911e-23	-0.664422	0.647	0.806	1.04258e-18
Lamc1	3.80263e-23	-0.680613	0.638	0.784	1.22776e-18
Timp3	4.10175e-23	-0.743875	0.593	0.787	1.32433e-18
C4b	4.23673e-23	-0.917124	0.822	0.83	1.36791e-18
Npdc1	4.36699e-23	0.46782	0.8	0.679	1.40997e-18
Atp5c1	4.58871e-23	0.47862	0.841	0.74	1.48156e-18
Klf13	5.90411e-23	-0.539967	0.576	0.742	1.90626e-18
Rpl37	6.85609e-23	0.380895	0.997	0.984	2.21363e-18
Mrpl54	7.75557e-23	0.5405	0.716	0.567	2.50404e-18
Sap18	7.89711e-23	0.488226	0.791	0.651	2.54974e-18
Islr	9.56812e-23	-0.56978	0.328	0.567	3.08926e-18
Psmb2	9.67861e-23	0.488768	0.774	0.671	3.12493e-18
Gas1	1.05056e-22	-0.757804	0.598	0.788	3.39194e-18
Cdh13	1.07966e-22	-0.624076	0.333	0.558	3.4859e-18
Ndufb6	1.41862e-22	0.507732	0.752	0.632	4.58029e-18
Tgfbi	1.42817e-22	-0.574659	0.528	0.734	4.61112e-18
Dleu2	1.51337e-22	-0.426865	0.134	0.373	4.88621e-18
Ndufs5	1.75371e-22	0.383599	0.831	0.72	5.6622e-18
Alyref	1.83566e-22	0.454964	0.676	0.502	5.92679e-18
Ap2s1	2.15258e-22	0.528167	0.702	0.542	6.95003e-18
Hspe1	2.33365e-22	0.489428	0.843	0.759	7.53465e-18
Tnxb	2.46284e-22	-0.502951	0.929	0.949	7.95176e-18
Dbp	3.13711e-22	0.369122	0.217	0.047	1.01288e-17
Ddx17	3.23921e-22	-0.50481	0.424	0.648	1.04584e-17
Bgn	3.35096e-22	-0.688913	0.883	0.904	1.08192e-17
Tgfbr3	3.59343e-22	-0.683155	0.755	0.83	1.16021e-17
Ndufc2	4.43875e-22	0.419762	0.814	0.711	1.43314e-17
Kdm7a	4.44462e-22	-0.471982	0.134	0.356	1.43503e-17
Hspb8	4.68704e-22	-0.544429	0.393	0.601	1.51331e-17
Plac9b	5.0072e-22	0.587419	0.757	0.598	1.61667e-17
Smdt1	5.64799e-22	0.466074	0.929	0.839	1.82357e-17
Spag9	5.68733e-22	-0.55923	0.602	0.768	1.83627e-17
Lamtor2	5.9038e-22	0.485761	0.821	0.727	1.90616e-17
Ndufa13	5.96706e-22	0.404381	0.959	0.905	1.92658e-17
Gng5	6.40551e-22	0.378571	0.966	0.921	2.06815e-17
Pdcd5	6.65366e-22	0.479512	0.872	0.775	2.14827e-17
Cygb	6.90769e-22	-0.523089	0.891	0.932	2.23028e-17
Fdps	7.19496e-22	0.579605	0.36	0.157	2.32304e-17
Rps11	7.20648e-22	0.353153	0.993	0.973	2.32676e-17
Serpinf1	7.34181e-22	-0.426702	0.943	0.961	2.37045e-17
Ppib	8.14278e-22	0.330149	0.95	0.925	2.62906e-17
Abat	8.54242e-22	-0.262133	0.04	0.229	2.75809e-17
Hnrnpdl	8.91187e-22	0.464475	0.641	0.457	2.87738e-17
Ndufv2	9.2558e-22	0.473589	0.738	0.597	2.98842e-17
1810037I17Rik	9.90323e-22	0.412804	0.841	0.722	3.19746e-17
Jak1	1.12772e-21	-0.621805	0.702	0.814	3.64108e-17
Map4k4	1.16448e-21	-0.539593	0.445	0.652	3.75975e-17
Tspan5	1.1879e-21	-0.412417	0.247	0.503	3.83538e-17
Phlda1	1.35105e-21	-0.66944	0.519	0.73	4.36213e-17
Clic1	1.39866e-21	0.494139	0.886	0.807	4.51586e-17
B2m	1.44495e-21	-0.448298	0.9	0.939	4.6653e-17
Plpp3	1.4809e-21	-0.720863	0.857	0.913	4.78137e-17
Kcnq1ot1	1.63314e-21	-0.634838	0.172	0.406	5.27293e-17
H2-D1	1.92498e-21	-0.452594	0.86	0.892	6.2152e-17
Cdc42ep5	3.46214e-21	0.445021	0.578	0.365	1.11782e-16
Rab4b	3.48346e-21	0.378198	0.531	0.312	1.12471e-16
Gfpt2	3.82686e-21	-0.665731	0.559	0.731	1.23558e-16
Lgals3	4.20943e-21	0.614829	0.9	0.834	1.3591e-16
Tnrc6c	4.53337e-21	-0.4873	0.4	0.626	1.46369e-16
Rhob	5.46634e-21	-0.558072	0.324	0.558	1.76492e-16
Tcf4	5.46671e-21	-0.509627	0.529	0.716	1.76504e-16
E130102H24Rik	6.13733e-21	-0.395179	0.143	0.369	1.98156e-16
Tmem176a	6.90016e-21	0.469868	0.298	0.1	2.22786e-16
Chchd1	7.07893e-21	0.446105	0.772	0.634	2.28557e-16
Tmem14c	7.4065e-21	0.461876	0.729	0.591	2.39134e-16
Ctsf	8.98771e-21	-0.363212	0.198	0.439	2.90186e-16
Timm17b	9.74338e-21	0.442131	0.578	0.366	3.14585e-16
Sqle	1.05718e-20	0.269563	0.183	0.032	3.41332e-16
Ldlr	1.12477e-20	0.292511	0.236	0.061	3.63155e-16
Mrps16	1.1434e-20	0.463865	0.752	0.599	3.69169e-16
Rer1	1.51476e-20	0.424619	0.817	0.727	4.89071e-16
Pkn2	1.6817e-20	-0.502628	0.5	0.698	5.42969e-16
Xdh	1.69632e-20	-0.5954	0.698	0.792	5.4769e-16
Bmpr2	2.0883e-20	-0.516433	0.345	0.559	6.7425e-16
Polr2f	2.36857e-20	0.421116	0.783	0.659	7.6474e-16
Pebp1	2.45839e-20	0.40326	0.84	0.779	7.9374e-16
Nbl1	2.76958e-20	-0.735708	0.712	0.844	8.94214e-16
Rpl23	3.03024e-20	-0.326898	0.978	0.977	9.78373e-16
Cxcl14	3.03903e-20	1.22051	0.872	0.766	9.8121e-16
Lars2	3.21292e-20	-1.12143	0.5	0.675	1.03736e-15
Sptbn1	3.24918e-20	-0.512324	0.841	0.889	1.04906e-15
Fbln5	3.48124e-20	-0.510885	0.274	0.513	1.12399e-15
Tmem158	3.50155e-20	-0.527623	0.24	0.47	1.13055e-15
Fcgrt	3.53772e-20	-0.510108	0.69	0.835	1.14222e-15
Mrpl20	3.76214e-20	0.466634	0.75	0.627	1.21468e-15
Ubl4a	3.76642e-20	0.478384	0.521	0.313	1.21606e-15
Hivep2	4.19786e-20	-0.435485	0.219	0.461	1.35536e-15
Ntn4	4.94218e-20	-0.660658	0.147	0.362	1.59568e-15
Bola3	4.96321e-20	0.521355	0.709	0.529	1.60247e-15
Ndufb2	5.11172e-20	0.422657	0.836	0.772	1.65042e-15
Nrp1	5.37348e-20	-0.733655	0.497	0.68	1.73494e-15
Rarres2	5.48574e-20	-0.427837	0.895	0.944	1.77118e-15
Mustn1	5.50866e-20	-0.476997	0.467	0.684	1.77858e-15
Atp5b	5.57242e-20	0.426331	0.841	0.78	1.79917e-15
Man2b1	5.59746e-20	-0.393135	0.336	0.575	1.80725e-15
Ndufv3	6.54249e-20	0.533875	0.902	0.81	2.11237e-15
Ptx3	6.76216e-20	0.623864	0.16	0.023	2.1833e-15
Hspa5	7.02012e-20	-0.758652	0.841	0.905	2.26659e-15
Pkm	7.36795e-20	0.449776	0.762	0.648	2.37889e-15
Nedd4	7.59843e-20	-0.425063	0.855	0.908	2.45331e-15
Hcfc1r1	8.17379e-20	0.550313	0.864	0.766	2.63907e-15
Gabarapl1	8.71628e-20	-0.414196	0.39	0.597	2.81423e-15
Ubn2	9.97271e-20	-0.356921	0.167	0.391	3.21989e-15
Hmgb1	1.03912e-19	0.419905	0.945	0.896	3.355e-15
Naxe	1.07118e-19	0.50389	0.631	0.427	3.45852e-15
Ube2m	1.09267e-19	0.494578	0.709	0.583	3.52789e-15
Tmem176b	1.18515e-19	0.642012	0.421	0.205	3.82648e-15
Lsm6	1.26367e-19	0.463689	0.702	0.507	4.08002e-15
Dnajc3	1.44895e-19	-0.57801	0.733	0.828	4.67822e-15
Ccn5	1.68096e-19	-0.649405	0.359	0.591	5.42731e-15
Copz2	1.94926e-19	0.479753	0.769	0.642	6.29359e-15
Rexo2	1.96143e-19	0.516348	0.767	0.688	6.33287e-15
Jun	1.96253e-19	-0.601226	0.747	0.863	6.33642e-15
Ncoa7	2.01116e-19	-0.527703	0.459	0.656	6.49343e-15
1700019D03Rik	2.0232e-19	-0.385855	0.188	0.409	6.53232e-15
Vim	2.07012e-19	0.359948	0.983	0.96	6.68381e-15
Luc7l2	2.15606e-19	-0.57838	0.484	0.66	6.96128e-15
Lrrn4cl	2.242e-19	-0.515339	0.257	0.478	7.23875e-15
Lpar1	2.34354e-19	-0.527636	0.467	0.654	7.56658e-15
Aspn	2.38055e-19	-0.579785	0.086	0.276	7.68608e-15
4930523C07Rik	2.68502e-19	-0.434566	0.353	0.573	8.66913e-15
Rbp1	3.04639e-19	0.60309	0.816	0.644	9.83589e-15
Gstm2	3.33395e-19	0.47507	0.852	0.744	1.07643e-14
Lamp1	3.37646e-19	-0.397533	0.91	0.927	1.09016e-14
Rps3	3.91284e-19	0.358342	0.943	0.927	1.26334e-14
Stim1	4.05503e-19	-0.388144	0.259	0.487	1.30925e-14
Efemp2	4.19341e-19	0.385583	0.752	0.622	1.35392e-14
Celf2	4.34573e-19	-0.551442	0.664	0.791	1.40311e-14
Cops9	4.38437e-19	0.463531	0.819	0.707	1.41558e-14
Ccdc167	4.90486e-19	0.353928	0.333	0.132	1.58363e-14
Hexb	5.30465e-19	-0.491598	0.49	0.678	1.71271e-14
Podn	5.48761e-19	-0.614831	0.543	0.72	1.77178e-14
Ppa1	5.53787e-19	0.406381	0.49	0.297	1.78801e-14
Galk1	6.09388e-19	0.396123	0.538	0.348	1.96753e-14
Atp2b4	6.16055e-19	-0.398476	0.297	0.53	1.98906e-14
Atp5a1	6.21059e-19	0.401452	0.812	0.731	2.00521e-14
Rpl13	6.34967e-19	0.296732	0.988	0.969	2.05012e-14
Nfil3	8.75159e-19	-0.356419	0.184	0.401	2.82563e-14
Fxyd6	8.94497e-19	0.353573	0.266	0.087	2.88806e-14
Nktr	9.25461e-19	-0.53472	0.338	0.563	2.98804e-14
Sod2	9.3995e-19	0.606839	0.512	0.341	3.03482e-14
Prdx5	9.68244e-19	0.514623	0.809	0.712	3.12617e-14
Gnb2	9.76014e-19	0.430606	0.829	0.774	3.15125e-14
Gamt	1.03165e-18	0.451638	0.466	0.266	3.3309e-14
Dap	1.10148e-18	0.467637	0.717	0.586	3.55636e-14
Srm	1.10958e-18	0.538777	0.557	0.379	3.58252e-14
Eif6	1.24838e-18	0.412622	0.64	0.507	4.03065e-14
Ppp1ca	1.4021e-18	0.414089	0.764	0.647	4.52695e-14
Rras	1.5394e-18	0.450437	0.781	0.654	4.97025e-14
Rps24	1.64015e-18	0.29319	0.997	0.987	5.29556e-14
Rpl32	1.67789e-18	0.291793	0.988	0.975	5.41741e-14
Sra1	1.68495e-18	0.400636	0.776	0.666	5.44019e-14
Sod3	1.74618e-18	0.510287	0.826	0.75	5.63788e-14
Rin2	1.76645e-18	-0.368788	0.178	0.398	5.70333e-14
Psmb10	2.5541e-18	0.405055	0.679	0.515	8.24643e-14
Mir99ahg	2.56301e-18	-0.418338	0.21	0.446	8.27518e-14
Laptm4a	2.63031e-18	-0.346562	0.872	0.933	8.49247e-14
Rpl6	2.81528e-18	0.296295	0.997	0.983	9.0897e-14
Fdft1	2.9043e-18	0.251616	0.167	0.031	9.37711e-14
Dctn3	2.90944e-18	0.450454	0.7	0.542	9.39372e-14
Zhx3	3.14062e-18	-0.394334	0.281	0.503	1.01401e-13
Mt2	3.2351e-18	1.19381	0.874	0.863	1.04452e-13
Ar	3.44296e-18	-0.547538	0.678	0.815	1.11163e-13
Adgrg2	3.53178e-18	-0.321888	0.064	0.24	1.14031e-13
Klf6	3.54465e-18	-0.531276	0.55	0.711	1.14446e-13
Serpina3c	3.93574e-18	-0.347068	0.195	0.419	1.27073e-13
Arl4d	4.05989e-18	-0.339804	0.053	0.224	1.31082e-13
Amy1	4.0885e-18	-0.407635	0.278	0.494	1.32005e-13
Abhd11	4.3207e-18	0.33029	0.445	0.236	1.39503e-13
Lrrc58	4.86883e-18	-0.464716	0.378	0.581	1.572e-13
Commd1	5.09267e-18	0.387036	0.647	0.498	1.64427e-13
Atp5j	5.30388e-18	0.343006	0.921	0.879	1.71246e-13
Maged2	5.77513e-18	0.432123	0.472	0.269	1.86462e-13
Psmb1	6.50537e-18	0.349967	0.845	0.772	2.10039e-13
Ifitm1	6.90377e-18	0.693151	0.207	0.055	2.22902e-13
Sgpl1	7.72927e-18	-0.434333	0.193	0.403	2.49555e-13
Eif4a1	8.02943e-18	0.479428	0.805	0.756	2.59246e-13
Mpc1	8.04765e-18	0.403526	0.729	0.593	2.59834e-13
Svep1	8.47914e-18	-0.615016	0.619	0.75	2.73766e-13
Cd34	8.8907e-18	-0.440544	0.931	0.927	2.87054e-13
Antxr2	9.25652e-18	-0.46469	0.397	0.606	2.98865e-13
Rps27a	9.4682e-18	0.265152	0.997	0.983	3.057e-13
Tmed3	9.80188e-18	0.361226	0.884	0.83	3.16473e-13
Lims2	1.0178e-17	-0.384062	0.274	0.487	3.28616e-13
Etfb	1.06496e-17	0.423093	0.826	0.73	3.43843e-13
Aldoa	1.07626e-17	0.410378	0.859	0.815	3.47491e-13
Sema3c	1.18744e-17	-0.368894	0.26	0.482	3.83387e-13
Eif4a2	1.31515e-17	-0.380826	0.34	0.558	4.24623e-13
Tmem160	1.62841e-17	0.388621	0.797	0.688	5.25766e-13
Mat2a	1.6892e-17	-0.477358	0.45	0.627	5.45392e-13
Btf3	1.74622e-17	0.3643	0.909	0.86	5.63801e-13
Plvap	1.82921e-17	0.261797	0.221	0.064	5.90596e-13
Serpina3n	2.04795e-17	0.643384	0.802	0.744	6.6122e-13
Arpc3	2.19579e-17	0.413147	0.81	0.744	7.08955e-13
Pkd2	2.30695e-17	-0.336075	0.297	0.522	7.44844e-13
C2	2.48952e-17	-0.609214	0.781	0.87	8.03791e-13
Hspb1	2.65941e-17	-0.524539	0.369	0.574	8.58643e-13
Wnk1	2.7049e-17	-0.445654	0.41	0.61	8.7333e-13
Map1b	2.90383e-17	-0.553251	0.321	0.509	9.37561e-13
Klhl24	3.09597e-17	-0.299464	0.15	0.362	9.99596e-13
Ugdh	3.45188e-17	-0.683025	0.588	0.718	1.11451e-12
Pnisr	3.52508e-17	-0.405588	0.271	0.475	1.13814e-12
Fmnl2	3.58736e-17	-0.356022	0.203	0.411	1.15825e-12
Cped1	3.82291e-17	-0.393348	0.503	0.687	1.2343e-12
Ski	3.91747e-17	-0.42544	0.555	0.703	1.26483e-12
Col3a1	4.04014e-17	0.439495	0.976	0.955	1.30444e-12
Ndrg2	4.22767e-17	-0.310824	0.233	0.462	1.36499e-12
H2-T23	4.24654e-17	-0.500068	0.559	0.722	1.37108e-12
Cyc1	4.79901e-17	0.404114	0.598	0.434	1.54946e-12
Eif2s2	4.86883e-17	0.491939	0.89	0.819	1.572e-12
Ddx39	5.56061e-17	0.311953	0.371	0.186	1.79535e-12
Nfib	6.28932e-17	-0.453393	0.86	0.891	2.03063e-12
Shox2	6.56372e-17	-0.431181	0.366	0.585	2.11923e-12
Ndufa8	6.60474e-17	0.35186	0.76	0.627	2.13247e-12
Mbnl1	7.63655e-17	-0.497665	0.726	0.839	2.46561e-12
Banf1	7.78689e-17	0.465916	0.598	0.43	2.51415e-12
Kdelr2	8.27691e-17	0.433947	0.728	0.615	2.67236e-12
Mcl1	8.42942e-17	-0.523564	0.667	0.792	2.72161e-12
Fis1	8.46627e-17	0.420554	0.833	0.727	2.7335e-12
Cox7a2l	8.49995e-17	-0.430859	0.588	0.707	2.74438e-12
Mrps14	8.63696e-17	0.416972	0.745	0.635	2.78862e-12
Lnpep	8.68612e-17	-0.446172	0.416	0.613	2.80449e-12
Mrpl27	1.02688e-16	0.38398	0.591	0.429	3.31548e-12
Ech1	1.07474e-16	0.400645	0.76	0.651	3.47e-12
Crispld2	1.07711e-16	-0.597319	0.341	0.541	3.47766e-12
Ap1s1	1.16286e-16	0.371091	0.459	0.274	3.75453e-12
Nenf	1.21247e-16	0.40224	0.957	0.923	3.9147e-12
Zfhx4	1.25833e-16	-0.476115	0.434	0.632	4.06277e-12
Mrpl30	1.26489e-16	0.430433	0.795	0.668	4.08394e-12
Dennd4a	1.29736e-16	-0.434429	0.103	0.286	4.18877e-12
Adgrd1	1.52156e-16	-0.571203	0.674	0.772	4.91265e-12
Psma3	1.61583e-16	0.395551	0.821	0.786	5.21704e-12
Psma6	1.67566e-16	0.386001	0.678	0.527	5.41019e-12
C1s1	1.77192e-16	-0.356824	0.89	0.904	5.72099e-12
Cdc37l1	1.91404e-16	-0.357923	0.229	0.431	6.17987e-12
Clk1	2.14133e-16	-0.305835	0.236	0.461	6.9137e-12
1110008P14Rik	2.14766e-16	0.486264	0.591	0.426	6.93415e-12
Auts2	2.24237e-16	-0.402231	0.234	0.435	7.23995e-12
Gstm1	2.26386e-16	-0.538515	0.836	0.889	7.30933e-12
Hbp1	2.36361e-16	-0.321026	0.272	0.485	7.6314e-12
Naa38	2.51066e-16	0.415504	0.719	0.566	8.10617e-12
Ranbp1	2.58599e-16	0.46923	0.721	0.639	8.34938e-12
Sned1	2.59712e-16	0.635114	0.712	0.555	8.38533e-12
Tmem205	2.64418e-16	0.385098	0.603	0.419	8.53726e-12
AI506816	2.81346e-16	0.413188	0.462	0.278	9.08381e-12
Foxn3	2.93851e-16	-0.395308	0.303	0.506	9.48758e-12
Ptbp1	2.97934e-16	0.35987	0.557	0.375	9.61941e-12
Utrn	3.03219e-16	-0.391696	0.238	0.446	9.79002e-12
Psmb4	3.04414e-16	0.480714	0.779	0.703	9.8286e-12
Ankrd11	3.28277e-16	-0.414626	0.31	0.503	1.05991e-11
Abi3bp	3.31332e-16	0.64794	0.936	0.888	1.06977e-11
Hsd17b10	3.36983e-16	0.400549	0.628	0.478	1.08802e-11
Peak1	3.63358e-16	-0.387233	0.228	0.43	1.17317e-11
Chd3	3.90109e-16	-0.416622	0.257	0.453	1.25955e-11
Yif1a	4.08264e-16	0.508285	0.564	0.411	1.31816e-11
Tpi1	4.10915e-16	0.433114	0.679	0.565	1.32672e-11
Taldo1	4.2594e-16	0.38347	0.684	0.543	1.37523e-11
Rps12	5.35611e-16	-0.36919	0.979	0.967	1.72933e-11
Mycbp	6.09137e-16	0.282822	0.288	0.117	1.96672e-11
Col4a4	6.42351e-16	-0.406572	0.1	0.281	2.07396e-11
Cdc42bpa	6.56291e-16	-0.353747	0.245	0.442	2.11897e-11
Mydgf	6.70631e-16	0.446645	0.684	0.573	2.16527e-11
Fbln1	6.82794e-16	-0.555385	0.679	0.791	2.20454e-11
Pcolce	7.85781e-16	0.369667	0.924	0.885	2.53705e-11
Rpl10	8.58348e-16	-0.41109	0.931	0.932	2.77135e-11
Mea1	8.62483e-16	0.375339	0.503	0.32	2.7847e-11
Kmt2c	8.63875e-16	-0.436993	0.305	0.495	2.78919e-11
Micos13	8.85119e-16	0.386479	0.821	0.722	2.85778e-11
Tgfbr2	8.90026e-16	-0.47806	0.695	0.812	2.87363e-11
Mtdh	8.99517e-16	-0.446511	0.61	0.738	2.90427e-11
Tnrc6b	9.1108e-16	-0.462375	0.319	0.511	2.9416e-11
Dclk1	9.19808e-16	0.441224	0.528	0.345	2.96978e-11
Capg	9.5835e-16	0.358105	0.869	0.81	3.09422e-11
Add3	9.87729e-16	-0.447437	0.736	0.8	3.18908e-11
mt-Nd2	1.00466e-15	-0.94161	0.786	0.848	3.24374e-11
Slc25a4	1.00992e-15	0.361655	0.872	0.839	3.26072e-11
Mrps28	1.01794e-15	0.391453	0.659	0.531	3.28664e-11
Psme1	1.03057e-15	0.401059	0.829	0.739	3.32742e-11
D8Ertd738e	1.03587e-15	0.299721	0.888	0.807	3.3445e-11
Rpl18	1.0799e-15	0.296081	0.96	0.933	3.48666e-11
Eif4e2	1.08432e-15	0.404839	0.607	0.442	3.50096e-11
Arpp19	1.09857e-15	0.316005	0.841	0.766	3.54695e-11
Mrpl13	1.16162e-15	0.407883	0.545	0.36	3.75054e-11
Ndufa1	1.23154e-15	0.281967	0.931	0.859	3.97627e-11
Svbp	1.29296e-15	0.394586	0.698	0.57	4.17458e-11
Sf3b5	1.30891e-15	0.339361	0.778	0.674	4.22606e-11
Kat2b	1.37439e-15	-0.340888	0.298	0.499	4.4375e-11
Sgk1	1.51521e-15	-0.605026	0.338	0.529	4.89214e-11
Pias1	1.63214e-15	-0.3916	0.193	0.386	5.26969e-11
Mgst1	1.70688e-15	0.40655	0.919	0.885	5.51102e-11
Higd1a	1.76708e-15	0.415297	0.697	0.579	5.70536e-11
Fkbp2	1.92166e-15	0.405581	0.855	0.786	6.20448e-11
Serpine2	1.94861e-15	-0.535206	0.709	0.8	6.29148e-11
Ssh2	1.99632e-15	-0.400839	0.228	0.422	6.44551e-11
H2-Ab1	2.02122e-15	-0.522125	0.067	0.225	6.5259e-11
1110038B12Rik	2.02666e-15	0.404925	0.543	0.365	6.54348e-11
Cd63	2.6259e-15	0.283921	0.955	0.947	8.47823e-11
Psmb5	2.67251e-15	0.414627	0.747	0.663	8.62873e-11
Ndufb3	2.71483e-15	0.31736	0.748	0.617	8.76539e-11
Mrpl14	2.77401e-15	0.496894	0.672	0.551	8.95643e-11
Lrpap1	2.79391e-15	-0.419282	0.509	0.678	9.02069e-11
Fbln2	2.80256e-15	-0.44412	0.828	0.88	9.04861e-11
Dtymk	2.91733e-15	0.328044	0.579	0.415	9.41918e-11
Rpl29	3.00786e-15	0.331912	0.941	0.912	9.71147e-11
Tril	3.11493e-15	-0.319788	0.11	0.282	1.00572e-10
Esd	3.13149e-15	0.38929	0.798	0.732	1.01107e-10
Ndufs6	3.55013e-15	0.398955	0.719	0.57	1.14623e-10
Kmt2e	3.67531e-15	-0.448174	0.445	0.617	1.18665e-10
Cops6	3.74895e-15	0.37412	0.683	0.546	1.21043e-10
Ccng2	3.94644e-15	-0.258345	0.131	0.32	1.27419e-10
Fyn	4.07329e-15	-0.41862	0.464	0.635	1.31514e-10
Hsbp1	4.25766e-15	0.444156	0.829	0.723	1.37467e-10
4932438A13Rik	4.31437e-15	-0.378991	0.21	0.405	1.39298e-10
Prmt1	4.42447e-15	0.302007	0.536	0.369	1.42853e-10
Idh2	4.98576e-15	0.302948	0.434	0.25	1.60975e-10
Plcxd3	5.11837e-15	-0.444727	0.143	0.326	1.65257e-10
Snrpb	5.21981e-15	0.318769	0.809	0.731	1.68532e-10
Ogt	5.38945e-15	-0.388191	0.219	0.417	1.74009e-10
Tmem140	5.48716e-15	-0.287439	0.159	0.346	1.77164e-10
mt-Co1	5.58856e-15	-0.629775	0.919	0.929	1.80438e-10
Col4a3bp	5.70049e-15	-0.349768	0.169	0.356	1.84052e-10
Omd	6.17204e-15	-0.281684	0.078	0.241	1.99277e-10
Mir100hg	6.21688e-15	-0.366398	0.171	0.361	2.00724e-10
Ltbp3	6.40787e-15	-0.395772	0.331	0.543	2.06891e-10
Herpud1	6.73561e-15	-0.5196	0.5	0.656	2.17473e-10
Idi1	7.15664e-15	0.345811	0.21	0.069	2.31066e-10
Mrpl58	7.30525e-15	0.388173	0.617	0.454	2.35865e-10
Fosb	7.57568e-15	-0.761524	0.352	0.538	2.44596e-10
Engase	7.63735e-15	-0.314573	0.084	0.248	2.46587e-10
Hist1h2bc	7.69978e-15	-0.432019	0.366	0.551	2.48603e-10
Dpysl3	8.31235e-15	0.42594	0.522	0.36	2.68381e-10
Pdpn	8.60594e-15	0.518447	0.709	0.571	2.7786e-10
Dcbld2	8.64092e-15	-0.28138	0.148	0.329	2.78989e-10
Abca6	8.7807e-15	-0.307471	0.181	0.381	2.83503e-10
Thbd	9.70647e-15	-0.378928	0.295	0.51	3.13393e-10
Irf2bpl	1.02464e-14	-0.400657	0.497	0.678	3.30824e-10
Dcun1d3	1.03985e-14	-0.260551	0.155	0.341	3.35735e-10
Mvp	1.08344e-14	0.380829	0.572	0.405	3.4981e-10
Opcml	1.11684e-14	-0.36927	0.272	0.463	3.60593e-10
Mrps36	1.12461e-14	0.355093	0.591	0.426	3.63101e-10
Cblb	1.19335e-14	-0.261803	0.172	0.364	3.85297e-10
Lum	1.35272e-14	0.450205	0.926	0.871	4.36752e-10
Jade1	1.50819e-14	-0.286795	0.09	0.254	4.86948e-10
Pfdn1	1.56206e-14	0.349912	0.702	0.565	5.04341e-10
Sav1	1.64598e-14	-0.310124	0.334	0.527	5.31436e-10
Vps29	1.67381e-14	0.381441	0.719	0.611	5.40424e-10
Fkbp10	1.76345e-14	0.330258	0.531	0.361	5.69366e-10
Ttc14	1.82367e-14	-0.371445	0.216	0.407	5.88808e-10
Ugcg	1.83176e-14	0.378015	0.388	0.22	5.9142e-10
Siva1	2.2714e-14	0.456731	0.71	0.565	7.33368e-10
Prrc2c	2.35928e-14	-0.508857	0.502	0.648	7.61741e-10
Ier3ip1	2.3842e-14	0.310144	0.85	0.752	7.69787e-10
Trmt112	2.38447e-14	0.352029	0.797	0.712	7.69875e-10
Psmb8	2.57376e-14	0.47114	0.688	0.559	8.3099e-10
Arrdc3	2.71154e-14	-0.45411	0.188	0.374	8.75474e-10
Fkbp1a	2.78379e-14	0.382187	0.848	0.791	8.98802e-10
Sat1	2.90396e-14	-0.503289	0.605	0.731	9.37602e-10
St3gal4	2.96029e-14	0.267685	0.267	0.112	9.55788e-10
Heca	3.01152e-14	-0.295156	0.116	0.284	9.72329e-10
Ndufb11	3.05656e-14	0.297988	0.898	0.855	9.8687e-10
Iqsec1	3.52878e-14	-0.309534	0.157	0.336	1.13934e-09
Hmgn1	3.55639e-14	0.328858	0.847	0.818	1.14825e-09
Clmp	3.58419e-14	-0.50355	0.491	0.622	1.15723e-09
Gstt1	3.86272e-14	0.447771	0.778	0.659	1.24716e-09
Eny2	4.02509e-14	0.379353	0.707	0.565	1.29958e-09
Ntn1	4.1482e-14	-0.407897	0.545	0.703	1.33933e-09
Cox14	4.15599e-14	0.374781	0.683	0.557	1.34185e-09
Gpx7	4.166e-14	0.405399	0.631	0.477	1.34507e-09
Fbxo11	4.43036e-14	-0.29971	0.178	0.356	1.43043e-09
Pmepa1	4.57196e-14	-0.414363	0.581	0.735	1.47615e-09
Ift20	4.74662e-14	0.358524	0.8	0.724	1.53254e-09
Mindy2	4.97292e-14	-0.368243	0.312	0.497	1.60561e-09
Mcpt4	5.63111e-14	-0.813682	0.153	0.338	1.81812e-09
Prrg3	5.67916e-14	-0.407673	0.348	0.545	1.83363e-09
Psma5	6.09103e-14	0.376346	0.716	0.626	1.96661e-09
Psmd14	6.13327e-14	0.33163	0.498	0.329	1.98025e-09
Akap12	6.13912e-14	-0.448194	0.328	0.513	1.98214e-09
Tcp11l2	6.49397e-14	-0.270518	0.164	0.356	2.09671e-09
Msrb1	7.0593e-14	0.394348	0.584	0.421	2.27924e-09
Tma7	7.17376e-14	0.371717	0.81	0.762	2.31619e-09
Tshz2	7.40215e-14	-0.356491	0.648	0.772	2.38993e-09
Fgd4	7.44538e-14	-0.256816	0.083	0.236	2.40389e-09
Abca9	7.45452e-14	-0.300246	0.14	0.32	2.40684e-09
Fam129a	7.63961e-14	-0.402297	0.472	0.63	2.4666e-09
Npr1	7.85683e-14	-0.345261	0.255	0.443	2.53673e-09
Son	8.03636e-14	-0.392408	0.781	0.839	2.5947e-09
Bcl3	8.04879e-14	0.251483	0.262	0.111	2.59871e-09
Gtf2h5	8.45146e-14	0.401642	0.784	0.694	2.72872e-09
Dst	8.4694e-14	-0.36234	0.326	0.522	2.73452e-09
Crebbp	8.76848e-14	-0.356809	0.34	0.521	2.83108e-09
Man1a	9.08731e-14	-0.496791	0.676	0.764	2.93402e-09
Fbl	9.69042e-14	0.345411	0.498	0.338	3.12874e-09
Jmjd1c	9.70968e-14	-0.305343	0.212	0.393	3.13496e-09
Cpq	1.03516e-13	-0.350406	0.641	0.766	3.34221e-09
Pcmtd1	1.06085e-13	-0.256581	0.207	0.387	3.42516e-09
Irak3	1.14062e-13	-0.373006	0.371	0.549	3.68272e-09
Fgfr1	1.15156e-13	-0.378332	0.6	0.742	3.71804e-09
Fam102b	1.168e-13	-0.467466	0.621	0.738	3.77112e-09
Mdh2	1.1957e-13	0.395714	0.669	0.578	3.86055e-09
Stk38	1.26431e-13	-0.370782	0.384	0.579	4.08207e-09
Cdc42ep2	1.29931e-13	0.358338	0.516	0.342	4.19507e-09
Vegfd	1.31907e-13	0.381748	0.598	0.423	4.25889e-09
Kdsr	1.42671e-13	-0.298617	0.181	0.362	4.60643e-09
Srp9	1.43231e-13	0.355982	0.821	0.756	4.62451e-09
Cdk4	1.60516e-13	0.33064	0.634	0.511	5.1826e-09
Ift27	1.60591e-13	0.318844	0.653	0.518	5.18501e-09
Cycs	1.60644e-13	0.400919	0.653	0.525	5.18672e-09
Axl	1.66136e-13	-0.457611	0.626	0.731	5.36403e-09
Cd2ap	1.70141e-13	-0.370945	0.345	0.535	5.49333e-09
Zbp1	1.72251e-13	0.381678	0.3	0.142	5.56147e-09
Serinc3	1.81786e-13	-0.364503	0.469	0.643	5.86931e-09
Ccnl1	1.82546e-13	-0.352927	0.247	0.431	5.89386e-09
Sh3pxd2b	1.90275e-13	-0.392012	0.269	0.441	6.14341e-09
Mrpl42	1.92127e-13	0.3954	0.583	0.419	6.20321e-09
Cyb5r3	1.94089e-13	0.456499	0.705	0.575	6.26655e-09
Ddx5	2.27452e-13	-0.422232	0.817	0.868	7.34374e-09
Map3k2	2.29154e-13	-0.271112	0.195	0.373	7.39871e-09
Lsm5	2.36576e-13	0.349315	0.541	0.407	7.63833e-09
Aplp2	2.39946e-13	-0.396272	0.441	0.606	7.74715e-09
Pmp22	2.44563e-13	-0.419105	0.784	0.848	7.89619e-09
Has2os	2.69179e-13	-0.362906	0.221	0.399	8.69097e-09
Vps28	2.92732e-13	0.399739	0.703	0.577	9.45143e-09
Strn3	3.04716e-13	-0.318925	0.293	0.466	9.83838e-09
Arhgap21	3.50547e-13	-0.343496	0.386	0.567	1.13181e-08
Ndufs7	3.51243e-13	0.359928	0.807	0.73	1.13406e-08
Rab11fip2	3.52495e-13	-0.441331	0.4	0.575	1.1381e-08
Nfat5	3.64444e-13	-0.330593	0.271	0.445	1.17668e-08
H2-Aa	3.64802e-13	-0.28089	0.04	0.168	1.17784e-08
Ube3a	3.65234e-13	-0.305387	0.393	0.579	1.17923e-08
P4hb	3.89911e-13	0.343904	0.869	0.827	1.25891e-08
Oat	4.16477e-13	0.321865	0.824	0.748	1.34468e-08
Sult1a1	4.32138e-13	-0.283956	0.245	0.449	1.39525e-08
Abca8a	4.5035e-13	-0.475731	0.469	0.639	1.45405e-08
Carhsp1	4.55223e-13	-0.435764	0.578	0.702	1.46978e-08
Vldlr	4.63211e-13	-0.365274	0.16	0.329	1.49557e-08
Il1r2	4.8885e-13	-0.622643	0.519	0.655	1.57835e-08
Mrpl2	5.09075e-13	0.303125	0.421	0.254	1.64365e-08
Snhg8	5.13605e-13	-0.526888	0.488	0.631	1.65828e-08
Fuca1	5.22227e-13	-0.425153	0.638	0.734	1.68611e-08
Tubb2a	5.53256e-13	0.399092	0.691	0.569	1.7863e-08
Cyth3	5.73763e-13	-0.415254	0.486	0.647	1.85251e-08
Txn2	6.05002e-13	0.367991	0.605	0.474	1.95337e-08
Phgdh	6.20696e-13	0.270941	0.398	0.218	2.00404e-08
Cks1b	6.23473e-13	0.375224	0.559	0.407	2.01301e-08
H3f3a	6.25233e-13	0.28044	0.943	0.889	2.01869e-08
Mrps18c	6.62448e-13	0.356853	0.574	0.426	2.13885e-08
Arhgef12	6.76241e-13	-0.305463	0.429	0.589	2.18338e-08
Hes1	6.94812e-13	-0.493422	0.216	0.391	2.24334e-08
Nt5c	7.0499e-13	0.371643	0.634	0.494	2.2762e-08
Qk	7.07755e-13	-0.330904	0.455	0.627	2.28513e-08
Dnpep	7.21854e-13	0.406194	0.56	0.402	2.33065e-08
Tgoln1	7.57547e-13	-0.422802	0.517	0.654	2.44589e-08
R3hdm2	7.77169e-13	-0.344808	0.276	0.47	2.50924e-08
Exosc8	8.30857e-13	0.263127	0.429	0.26	2.68259e-08
Pnpla8	8.49089e-13	-0.358764	0.309	0.483	2.74145e-08
Micos10	9.26933e-13	0.297799	0.883	0.816	2.99279e-08
Lgalsl	9.66889e-13	-0.376849	0.353	0.53	3.1218e-08
Aff4	1.0236e-12	-0.382597	0.316	0.485	3.30488e-08
Ier3	1.08129e-12	0.563794	0.353	0.192	3.49115e-08
Gsta3	1.14582e-12	-0.450141	0.066	0.198	3.69952e-08
Aldh1a1	1.14722e-12	-0.373878	0.44	0.602	3.70403e-08
Cldn10	1.2068e-12	-0.40803	0.255	0.435	3.8964e-08
Slc43a3	1.24423e-12	-0.511507	0.678	0.764	4.01723e-08
Rpl8	1.2526e-12	0.272563	0.962	0.932	4.04427e-08
Myl12b	1.25548e-12	0.382732	0.847	0.779	4.05356e-08
Mitf	1.28221e-12	-0.354327	0.179	0.342	4.13987e-08
Psma4	1.29907e-12	0.345376	0.733	0.636	4.19431e-08
Rps5	1.33012e-12	0.257793	0.976	0.961	4.29456e-08
Zfc3h1	1.33828e-12	-0.262201	0.119	0.278	4.32092e-08
Cox17	1.39228e-12	0.350588	0.653	0.503	4.49526e-08
Mbnl2	1.4346e-12	-0.405016	0.524	0.666	4.6319e-08
Bicd2	1.4564e-12	-0.274283	0.178	0.344	4.70228e-08
Ddx3y	1.58112e-12	-0.348427	0.241	0.405	5.10496e-08
Adamts2	1.70243e-12	-0.439522	0.781	0.83	5.49665e-08
Eef2	1.73624e-12	-0.353326	0.855	0.88	5.6058e-08
Atp2a2	1.75302e-12	-0.442462	0.602	0.71	5.65997e-08
Dda1	1.88937e-12	0.265249	0.428	0.261	6.1002e-08
Tecr	1.90051e-12	0.316326	0.724	0.63	6.13619e-08
Dkk3	1.91063e-12	-0.325034	0.074	0.217	6.16884e-08
Hdac4	1.92423e-12	-0.264793	0.157	0.326	6.21277e-08
Slc6a8	2.02525e-12	-0.253038	0.179	0.36	6.53892e-08
Abca8b	2.17214e-12	-0.285354	0.133	0.297	7.0132e-08
Kif1b	2.34122e-12	-0.359577	0.317	0.482	7.55909e-08
Snrpd3	2.46413e-12	0.353303	0.69	0.589	7.95595e-08
Pkd1	2.5038e-12	-0.342193	0.281	0.458	8.084e-08
Grpel1	2.58246e-12	0.333753	0.619	0.483	8.33797e-08
Arhgdia	2.60648e-12	0.361045	0.824	0.76	8.41555e-08
Nampt	2.63515e-12	-0.340731	0.172	0.332	8.50812e-08
Nsmce1	2.72956e-12	0.316033	0.483	0.314	8.81293e-08
Foxp1	2.82543e-12	-0.272767	0.416	0.598	9.12246e-08
Myoc	2.85067e-12	-1.5189	0.114	0.26	9.20397e-08
Kif5b	2.87481e-12	-0.372017	0.512	0.646	9.28188e-08
Pura	2.92919e-12	-0.399494	0.533	0.662	9.45747e-08
Tle5	3.05578e-12	0.335046	0.822	0.774	9.8662e-08
Isyna1	3.06678e-12	0.485023	0.309	0.164	9.9017e-08
Tdo2	3.07144e-12	-0.494118	0.288	0.461	9.91675e-08
2310039H08Rik	3.10202e-12	0.345699	0.538	0.374	1.00155e-07
Nsd3	3.15523e-12	-0.373921	0.329	0.502	1.01873e-07
Atrx	3.19087e-12	-0.338102	0.39	0.55	1.03024e-07
Mafg	3.19409e-12	-0.311772	0.203	0.381	1.03128e-07
Foxo1	3.24076e-12	-0.331155	0.224	0.398	1.04634e-07
Zyx	3.29243e-12	-0.405723	0.384	0.534	1.06303e-07
Srek1	3.57156e-12	-0.306688	0.186	0.354	1.15315e-07
Pop7	3.81177e-12	0.264414	0.353	0.194	1.23071e-07
Ddhd1	3.87411e-12	-0.264136	0.11	0.261	1.25083e-07
Txndc17	3.96777e-12	0.296589	0.879	0.835	1.28107e-07
Fnip1	4.04499e-12	-0.283613	0.188	0.357	1.30601e-07
Acsbg1	4.04657e-12	-0.359018	0.034	0.148	1.30652e-07
Zfr	4.23903e-12	-0.280826	0.205	0.362	1.36866e-07
Limd1	4.49777e-12	-0.359548	0.343	0.501	1.4522e-07
Nova1	4.65322e-12	-0.335646	0.183	0.344	1.50239e-07
Ap2m1	4.788e-12	0.344086	0.693	0.586	1.5459e-07
Snhg9	4.86681e-12	0.27556	0.331	0.176	1.57135e-07
Phf20l1	4.95068e-12	-0.278307	0.259	0.439	1.59843e-07
Ssbp1	5.30716e-12	0.260113	0.593	0.461	1.71352e-07
Golga4	5.37224e-12	-0.304226	0.197	0.357	1.73454e-07
Tasor	5.47797e-12	-0.251079	0.183	0.354	1.76867e-07
Klf2	5.76316e-12	-0.462527	0.374	0.547	1.86075e-07
Rhoc	5.78814e-12	0.34698	0.759	0.682	1.86882e-07
Sqstm1	5.88098e-12	-0.331419	0.598	0.715	1.89879e-07
Zeb2	5.91216e-12	-0.437804	0.616	0.731	1.90886e-07
Nbeal1	6.06069e-12	-0.371471	0.29	0.446	1.95682e-07
Naalad2	6.25909e-12	-0.38574	0.241	0.399	2.02087e-07
Mrps18a	6.29579e-12	0.355931	0.636	0.507	2.03272e-07
Tor1aip1	6.57276e-12	-0.303141	0.443	0.601	2.12215e-07
Phpt1	6.877e-12	0.404564	0.484	0.318	2.22038e-07
Ash1l	7.11285e-12	-0.333246	0.353	0.518	2.29653e-07
Cib1	7.34842e-12	0.372777	0.507	0.362	2.37258e-07
Hipk1	7.4191e-12	-0.272778	0.197	0.364	2.3954e-07
Chrac1	8.00927e-12	0.34253	0.605	0.478	2.58595e-07
Fhl1	8.04464e-12	-0.309638	0.236	0.429	2.59737e-07
Rb1cc1	1.00478e-11	-0.347911	0.326	0.494	3.24412e-07
Dstn	1.01978e-11	-0.353453	0.898	0.907	3.29255e-07
Pgk1	1.10943e-11	0.330924	0.545	0.418	3.58203e-07
Cox7b	1.13228e-11	0.269814	0.862	0.807	3.65579e-07
Hnrnpd	1.24373e-11	0.275504	0.553	0.409	4.01564e-07
Mga	1.24527e-11	-0.301267	0.217	0.385	4.02061e-07
Fmc1	1.37431e-11	0.379504	0.621	0.485	4.43724e-07
Gnai2	1.37759e-11	0.284419	0.831	0.811	4.44782e-07
Npm1	1.4183e-11	0.315691	0.859	0.815	4.57928e-07
Naca	1.41988e-11	0.264979	0.947	0.923	4.58437e-07
Glg1	1.49572e-11	-0.403924	0.509	0.652	4.82923e-07
Ccni	1.49729e-11	-0.306346	0.374	0.531	4.83429e-07
Czib	1.56401e-11	0.317329	0.528	0.381	5.04973e-07
Macf1	1.60106e-11	-0.362629	0.429	0.59	5.16933e-07
Psmd13	1.67637e-11	0.340509	0.566	0.447	5.41251e-07
Oxr1	1.79778e-11	-0.301606	0.234	0.394	5.8045e-07
Snrpa1	1.84435e-11	0.250243	0.383	0.228	5.95485e-07
Crtc3	1.88646e-11	-0.251429	0.257	0.427	6.09081e-07
Man2b2	1.88677e-11	-0.310078	0.233	0.402	6.09182e-07
Tob2	1.96991e-11	-0.258448	0.19	0.352	6.36026e-07
Tnrc6a	2.0994e-11	-0.387368	0.472	0.634	6.77833e-07
Tmem159	2.15235e-11	-0.323811	0.34	0.502	6.9493e-07
Tcf12	2.19556e-11	-0.30912	0.297	0.47	7.08879e-07
Lrrc59	2.27628e-11	0.326119	0.498	0.352	7.34941e-07
Ecpas	2.30877e-11	-0.311092	0.3	0.459	7.45433e-07
Rps27	2.51981e-11	-0.289909	0.976	0.975	8.1357e-07
Hmgcs1	2.52888e-11	0.399973	0.303	0.162	8.16501e-07
Smoc2	2.59411e-11	-0.346335	0.334	0.509	8.37562e-07
Nox4	2.60238e-11	-0.266157	0.103	0.246	8.40229e-07
Kmt2a	2.82733e-11	-0.320226	0.302	0.466	9.1286e-07
Tpp1	2.96547e-11	-0.28248	0.267	0.438	9.57462e-07
Secisbp2l	3.12895e-11	-0.306043	0.16	0.318	1.01024e-06
Sult5a1	3.16847e-11	-0.446223	0.522	0.66	1.023e-06
Pi16	3.17441e-11	-0.504304	0.386	0.582	1.02492e-06
Ifi27l2a	3.30837e-11	-0.458827	0.307	0.479	1.06817e-06
Baz1b	3.31127e-11	-0.272062	0.271	0.437	1.06911e-06
Akr1b8	3.52272e-11	0.262091	0.422	0.27	1.13738e-06
Lage3	3.78136e-11	0.39567	0.516	0.378	1.22089e-06
Fosl2	3.92628e-11	-0.370578	0.298	0.458	1.26768e-06
Gm2a	4.09996e-11	-0.424089	0.324	0.487	1.32376e-06
Ece1	4.10037e-11	-0.33361	0.355	0.518	1.32389e-06
Cox16	4.25748e-11	0.341223	0.676	0.546	1.37461e-06
Akr1a1	4.33052e-11	0.319675	0.8	0.734	1.3982e-06
Hook3	4.45407e-11	-0.297745	0.493	0.64	1.43809e-06
Pltp	4.45982e-11	-0.47585	0.645	0.754	1.43994e-06
Angpt4	5.26004e-11	-0.297251	0.022	0.119	1.69831e-06
Dbndd2	5.53517e-11	0.32986	0.381	0.233	1.78714e-06
Mcrip1	5.73865e-11	0.318126	0.721	0.618	1.85284e-06
Pafah1b1	5.77621e-11	-0.359114	0.688	0.787	1.86497e-06
Ppl	5.86204e-11	-0.349042	0.56	0.667	1.89268e-06
Magoh	5.92767e-11	0.341487	0.562	0.426	1.91387e-06
Apoe	6.03339e-11	0.453129	0.909	0.889	1.948e-06
Mrps33	6.14352e-11	0.30302	0.762	0.634	1.98356e-06
Elovl1	6.29721e-11	0.297288	0.429	0.281	2.03318e-06
C1qtnf6	6.38156e-11	0.289673	0.429	0.269	2.06041e-06
Poglut3	6.92255e-11	-0.343784	0.417	0.566	2.23508e-06
Thsd7a	7.17557e-11	-0.376487	0.297	0.453	2.31678e-06
Tubb4b	7.70077e-11	0.347982	0.729	0.66	2.48635e-06
Mfge8	7.72104e-11	-0.410617	0.59	0.716	2.49289e-06
Kdelr3	7.79375e-11	0.284653	0.469	0.312	2.51637e-06
Ndufb10	7.85659e-11	0.314112	0.852	0.79	2.53666e-06
Zfp638	7.96273e-11	-0.313596	0.317	0.465	2.57093e-06
Srsf3	8.00101e-11	0.340665	0.776	0.752	2.58329e-06
Tent5a	8.02414e-11	-0.465653	0.519	0.655	2.59076e-06
Socs1	8.05316e-11	0.308858	0.364	0.213	2.60012e-06
Cop1	8.0768e-11	-0.295718	0.233	0.391	2.60776e-06
Wasf2	8.14051e-11	-0.310682	0.581	0.708	2.62833e-06
Msmo1	8.33366e-11	0.269992	0.193	0.077	2.69069e-06
Tnks2	8.37281e-11	-0.314621	0.316	0.475	2.70333e-06
Phb	8.48475e-11	0.3334	0.46	0.316	2.73947e-06
Sdf4	8.93044e-11	-0.372549	0.736	0.804	2.88337e-06
Ccdc124	9.29494e-11	0.266619	0.579	0.439	3.00106e-06
Cct5	9.36197e-11	0.310637	0.7	0.61	3.0227e-06
Plxdc2	9.57554e-11	-0.405936	0.303	0.473	3.09165e-06
Ythdc1	9.96458e-11	-0.349327	0.328	0.482	3.21726e-06
Rora	1.01734e-10	-0.298164	0.324	0.477	3.28467e-06
0610012G03Rik	1.02822e-10	0.294492	0.645	0.522	3.3198e-06
Ndufb5	1.11907e-10	0.283148	0.79	0.736	3.61313e-06
C1ra	1.17414e-10	-0.301426	0.86	0.884	3.79094e-06
Pten	1.18271e-10	-0.348186	0.426	0.567	3.81862e-06
Gask1b	1.2141e-10	-0.373993	0.448	0.597	3.91996e-06
Pnn	1.31989e-10	-0.354783	0.312	0.463	4.26152e-06
Alkal2	1.39432e-10	-0.255031	0.041	0.149	4.50183e-06
Ubl3	1.42183e-10	-0.25326	0.224	0.39	4.59066e-06
Cdk12	1.42275e-10	-0.265876	0.166	0.317	4.59363e-06
Tmem106b	1.43e-10	-0.374004	0.483	0.614	4.61705e-06
Bmp4	1.45236e-10	-0.289993	0.136	0.284	4.68925e-06
Cdkn1b	1.461e-10	-0.256827	0.274	0.446	4.71712e-06
Clock	1.46384e-10	-0.284149	0.236	0.39	4.72631e-06
Afdn	1.4821e-10	-0.252425	0.243	0.405	4.78526e-06
Phldb1	1.55362e-10	-0.260657	0.334	0.498	5.01618e-06
Ddx6	1.60945e-10	-0.318819	0.507	0.646	5.19642e-06
Rhou	1.79999e-10	-0.26966	0.25	0.414	5.81163e-06
Vdac3	1.81908e-10	0.293628	0.693	0.61	5.87328e-06
Plp2	1.94795e-10	0.395463	0.648	0.554	6.28933e-06
Basp1	2.00778e-10	0.339841	0.322	0.185	6.48252e-06
Hp1bp3	2.0205e-10	-0.396053	0.541	0.666	6.52358e-06
Mfap4	2.14729e-10	-0.338693	0.024	0.117	6.93296e-06
Tmem167	2.49305e-10	0.317529	0.781	0.726	8.04931e-06
Sspn	2.5233e-10	-0.282847	0.241	0.401	8.14698e-06
Rab21	2.59622e-10	-0.287104	0.362	0.513	8.38242e-06
Adam33	2.59651e-10	-0.287254	0.205	0.372	8.38334e-06
Dlc1	2.68515e-10	-0.361458	0.416	0.562	8.66953e-06
Coa3	2.70166e-10	0.343649	0.728	0.634	8.72286e-06
Impact	2.70575e-10	-0.258627	0.174	0.325	8.73604e-06
Ndufab1	2.93691e-10	0.255754	0.788	0.695	9.48239e-06
Erlec1	2.94765e-10	-0.325102	0.459	0.613	9.51707e-06
Nipbl	3.13759e-10	-0.302082	0.333	0.49	1.01303e-05
Esyt2	3.18701e-10	-0.3088	0.341	0.507	1.02899e-05
Rock1	3.46827e-10	-0.329952	0.478	0.613	1.1198e-05
Cpne8	3.49619e-10	0.415943	0.634	0.543	1.12882e-05
Cxcl1	3.53801e-10	0.437249	0.193	0.079	1.14232e-05
Uvrag	3.68657e-10	-0.269805	0.143	0.284	1.19028e-05
Capns1	3.7619e-10	0.278411	0.822	0.779	1.2146e-05
Zcchc7	4.05423e-10	-0.284193	0.307	0.463	1.30899e-05
H2afz	4.30659e-10	0.276791	0.824	0.764	1.39047e-05
Oxct1	4.36572e-10	-0.330424	0.457	0.609	1.40956e-05
Asap1	4.47277e-10	-0.346845	0.453	0.587	1.44412e-05
Pdgfrl	4.52082e-10	-0.521999	0.107	0.232	1.45964e-05
Pycard	4.64932e-10	0.260028	0.386	0.242	1.50113e-05
Zfp451	4.73791e-10	-0.263656	0.176	0.322	1.52973e-05
Lyz2	4.78282e-10	0.330532	0.19	0.352	1.54423e-05
Cul3	5.02684e-10	-0.326621	0.366	0.509	1.62302e-05
Gnaq	5.08986e-10	-0.26783	0.26	0.407	1.64336e-05
Ifi204	5.43178e-10	-0.455768	0.688	0.742	1.75376e-05
Ddt	5.44748e-10	0.33499	0.707	0.598	1.75883e-05
Ndufaf8	5.58792e-10	0.295806	0.624	0.486	1.80417e-05
Elf1	5.63875e-10	-0.301031	0.326	0.473	1.82058e-05
Clu	6.10825e-10	-0.510461	0.121	0.253	1.97217e-05
Uqcrc1	6.23733e-10	0.320061	0.571	0.463	2.01385e-05
Vamp8	6.34042e-10	0.267597	0.679	0.582	2.04713e-05
Wdr26	6.38102e-10	-0.278837	0.319	0.471	2.06024e-05
Mia3	6.3993e-10	-0.43618	0.64	0.732	2.06614e-05
Snrpc	6.46516e-10	0.259533	0.553	0.426	2.08741e-05
Smg1	7.05606e-10	-0.253737	0.207	0.349	2.27819e-05
Csnk2b	7.2011e-10	0.328482	0.624	0.51	2.32502e-05
C3	7.87417e-10	0.301661	0.959	0.86	2.54233e-05
Gpx1	8.05708e-10	0.329461	0.878	0.858	2.60139e-05
Mrpl28	8.23646e-10	0.275148	0.509	0.368	2.65931e-05
Spop	8.51212e-10	-0.317377	0.593	0.694	2.74831e-05
Nck1	9.20559e-10	-0.278508	0.476	0.639	2.97221e-05
Ifi205	9.72358e-10	-0.394042	0.821	0.874	3.13945e-05
Ssbp4	9.74817e-10	0.276448	0.479	0.346	3.14739e-05
Eif3e	1.02498e-09	-0.347724	0.69	0.76	3.30937e-05
Phf3	1.05967e-09	-0.271038	0.298	0.453	3.42137e-05
Lmo1	1.07808e-09	0.270291	0.398	0.254	3.4808e-05
Man1a2	1.08872e-09	-0.385536	0.405	0.551	3.51514e-05
Ufc1	1.0898e-09	0.28885	0.75	0.658	3.51862e-05
Pik3r1	1.10036e-09	-0.333907	0.421	0.569	3.55272e-05
Ybx3	1.11463e-09	-0.289382	0.769	0.824	3.59881e-05
Rpa3	1.12878e-09	0.250997	0.372	0.232	3.64451e-05
Tkt	1.2179e-09	0.322765	0.516	0.393	3.93223e-05
Mrps15	1.23007e-09	0.304903	0.497	0.373	3.97152e-05
Col6a3	1.29811e-09	0.724434	0.76	0.682	4.1912e-05
Ro60	1.3093e-09	-0.263277	0.202	0.35	4.22734e-05
Sfrp2	1.30951e-09	-1.23942	0.133	0.262	4.22801e-05
Arglu1	1.31404e-09	-0.290301	0.398	0.554	4.24263e-05
Igfbp3	1.3235e-09	0.465672	0.121	0.035	4.27318e-05
Arhgap20	1.32948e-09	-0.432427	0.393	0.53	4.29251e-05
Eef1akmt1	1.33422e-09	0.250944	0.386	0.246	4.30779e-05
Znhit1	1.33814e-09	0.295135	0.633	0.522	4.32045e-05
Snapc5	1.39951e-09	0.297928	0.603	0.494	4.5186e-05
Nin	1.42374e-09	-0.29204	0.181	0.324	4.59684e-05
Clip1	1.47959e-09	-0.287031	0.279	0.421	4.77714e-05
Pnrc1	1.48449e-09	-0.310226	0.603	0.72	4.79298e-05
Rev3l	1.50555e-09	-0.311195	0.248	0.395	4.86098e-05
Pard3b	1.52898e-09	-0.267067	0.247	0.397	4.93662e-05
Zfp385a	1.55198e-09	-0.289223	0.31	0.459	5.01089e-05
Cetn3	1.57817e-09	0.339471	0.672	0.562	5.09544e-05
Ifrd1	1.62902e-09	-0.324332	0.378	0.521	5.25962e-05
Ndufs4	1.66584e-09	0.30021	0.7	0.623	5.37849e-05
Ranbp2	1.67512e-09	-0.252918	0.233	0.373	5.40847e-05
Ddx3x	1.70669e-09	-0.327565	0.534	0.646	5.51041e-05
Cd164	1.7843e-09	-0.277633	0.457	0.595	5.76098e-05
Twsg1	1.82512e-09	-0.31329	0.4	0.543	5.89276e-05
Trim47	1.83228e-09	0.311843	0.583	0.458	5.91587e-05
Rwdd1	1.85183e-09	0.288729	0.747	0.684	5.979e-05
Ebp	1.87178e-09	0.294185	0.578	0.482	6.04343e-05
Steap4	1.94438e-09	0.29761	0.822	0.744	6.27782e-05
Akap9	2.02209e-09	-0.357116	0.3	0.445	6.52871e-05
Zbtb38	2.02641e-09	-0.319809	0.214	0.356	6.54266e-05
Atp6ap2	2.21945e-09	-0.305616	0.41	0.543	7.16593e-05
Bnip3	2.3072e-09	-0.306477	0.309	0.454	7.44927e-05
Sarnp	2.36222e-09	0.285719	0.766	0.691	7.62689e-05
Ppp1r12a	2.38995e-09	-0.28142	0.322	0.47	7.71644e-05
Eps15	2.42937e-09	-0.352475	0.302	0.447	7.84371e-05
Bptf	2.51254e-09	-0.296822	0.362	0.506	8.11222e-05
Trip11	2.51667e-09	-0.252029	0.309	0.453	8.12558e-05
Tle3	2.53899e-09	-0.259372	0.164	0.302	8.19763e-05
Ifi30	2.56479e-09	0.280909	0.374	0.241	8.28093e-05
Dync1h1	2.56701e-09	-0.345076	0.572	0.68	8.28809e-05
Maf	2.58323e-09	-0.506038	0.222	0.362	8.34048e-05
Atxn10	2.62474e-09	0.297081	0.6	0.49	8.47449e-05
Slc29a1	2.66211e-09	-0.327727	0.555	0.666	8.59515e-05
Ndufa12	2.70895e-09	0.290856	0.645	0.545	8.7464e-05
Os9	2.71015e-09	-0.279678	0.483	0.628	8.75027e-05
Pdcd4	2.7104e-09	-0.305947	0.512	0.668	8.75107e-05
Pcm1	2.71949e-09	-0.302965	0.347	0.49	8.78042e-05
Alcam	2.74817e-09	-0.272948	0.043	0.14	8.87301e-05
Tmem59	2.78612e-09	-0.33628	0.741	0.795	8.99555e-05
Alg5	2.84785e-09	0.285641	0.509	0.39	9.19485e-05
Tnfrsf1a	2.85613e-09	0.299932	0.688	0.602	9.2216e-05
Jcad	2.96598e-09	-0.293724	0.234	0.373	9.57626e-05
Csf2rb	3.06046e-09	0.446552	0.133	0.044	9.8813e-05
Tm4sf1	3.11146e-09	0.316425	0.384	0.254	0.00010046
Dpm2	3.3153e-09	0.280227	0.429	0.298	0.000107041
Tmem147	3.41281e-09	0.27785	0.605	0.507	0.000110189
Ppt1	3.42644e-09	-0.353251	0.31	0.451	0.000110629
Tubb2b	3.45923e-09	0.266436	0.283	0.156	0.000111688
Rhoq	3.67552e-09	-0.284623	0.321	0.455	0.000118672
Ncor1	3.86432e-09	-0.284569	0.512	0.623	0.000124767
Pamr1	3.87495e-09	-0.292609	0.21	0.358	0.000125111
Sppl2a	3.9467e-09	-0.292366	0.391	0.538	0.000127427
Agap1	3.95588e-09	-0.26642	0.133	0.261	0.000127724
Arhgef10	3.99861e-09	-0.251854	0.241	0.385	0.000129103
Ppp1r2	4.02896e-09	-0.357481	0.64	0.728	0.000130083
Hnrnpa1	4.04201e-09	0.288755	0.586	0.479	0.000130505
Herc2	4.14256e-09	-0.261863	0.321	0.465	0.000133751
Dpt	4.28692e-09	-0.391518	0.864	0.871	0.000138412
Tshz1	4.32814e-09	-0.291795	0.252	0.394	0.000139743
Tpr	4.49902e-09	-0.305496	0.572	0.695	0.00014526
Mkln1	4.50675e-09	-0.278295	0.309	0.446	0.000145509
Taok1	4.5676e-09	-0.26608	0.371	0.513	0.000147474
Kpna4	4.73257e-09	-0.282205	0.334	0.47	0.000152801
Dock9	4.89868e-09	-0.316275	0.191	0.336	0.000158164
Ssu72	4.91731e-09	0.285773	0.591	0.478	0.000158765
Mxra8	5.00179e-09	-0.322172	0.614	0.712	0.000161493
Smim4	5.30349e-09	0.338888	0.538	0.398	0.000171234
Eif4g3	5.54672e-09	-0.276058	0.362	0.499	0.000179087
Pdia6	5.89712e-09	0.278696	0.84	0.814	0.0001904
Scara3	5.92413e-09	-0.345477	0.545	0.668	0.000191272
Rc3h2	6.09057e-09	-0.275179	0.216	0.357	0.000196646
Prrx1	6.18014e-09	-0.374801	0.864	0.874	0.000199538
Gaa	6.20973e-09	-0.26638	0.412	0.555	0.000200494
Cltb	6.27426e-09	0.299339	0.688	0.606	0.000202577
Mecp2	6.29622e-09	-0.296841	0.222	0.358	0.000203286
Tra2a	6.87366e-09	-0.28442	0.259	0.407	0.00022193
Mef2a	7.34178e-09	-0.274822	0.29	0.427	0.000237044
Commd3	8.27482e-09	0.284304	0.59	0.475	0.000267169
Prpf4b	8.31208e-09	-0.274374	0.531	0.655	0.000268372
Ndufv1	8.35258e-09	0.272815	0.564	0.462	0.00026968
Ndrg1	8.51078e-09	-0.295365	0.405	0.546	0.000274788
Ostf1	8.55765e-09	0.27424	0.716	0.647	0.000276301
Cct7	8.62295e-09	0.317929	0.648	0.574	0.000278409
Hsd3b7	8.70929e-09	-0.250634	0.326	0.462	0.000281197
Clec2d	9.77883e-09	-0.437415	0.722	0.792	0.000315729
H2-Eb1	1.07686e-08	-0.346593	0.06	0.161	0.000347686
Pank3	1.11502e-08	-0.270164	0.172	0.301	0.000360005
St13	1.16409e-08	-0.267664	0.771	0.827	0.00037585
Bcl7c	1.16989e-08	0.265975	0.709	0.646	0.000377722
Itgb5	1.19235e-08	-0.257304	0.307	0.457	0.000384975
Cpxm2	1.19836e-08	-0.330476	0.181	0.309	0.000386914
Gpx8	1.23264e-08	0.265033	0.771	0.714	0.000397983
Gng10	1.23816e-08	0.295405	0.684	0.621	0.000399765
Dag1	1.26898e-08	-0.314865	0.571	0.663	0.000409717
Chd4	1.34227e-08	-0.371809	0.467	0.583	0.000433379
Gsk3b	1.34378e-08	-0.291594	0.429	0.554	0.000433867
Psmc1	1.38823e-08	0.265056	0.502	0.382	0.000448218
Vdac2	1.48938e-08	0.297806	0.638	0.546	0.000480877
Celf1	1.51079e-08	-0.264956	0.234	0.373	0.000487788
Mrpl11	1.57844e-08	0.254939	0.428	0.294	0.000509629
Ltbp1	1.58952e-08	-0.30813	0.353	0.498	0.000513209
Nfe2l2	1.61908e-08	-0.328212	0.671	0.744	0.000522752
Ppp1r12b	1.64359e-08	-0.280066	0.174	0.304	0.000530665
Mrpl18	1.71158e-08	0.293779	0.548	0.425	0.000552617
Fgf7	1.75807e-08	-0.32026	0.483	0.613	0.000567628
Brd3	1.77946e-08	-0.263386	0.233	0.369	0.000574534
Ccl2	1.84586e-08	0.577	0.16	0.067	0.000595973
Cat	1.96545e-08	-0.294946	0.31	0.443	0.000634584
Rdh10	1.96611e-08	0.261722	0.162	0.069	0.000634797
Tpm1	2.0607e-08	0.28743	0.502	0.381	0.00066534
Wac	2.10978e-08	-0.262378	0.34	0.483	0.000681184
Snx3	2.11697e-08	0.323474	0.716	0.652	0.000683507
Hmgn3	2.17618e-08	0.365127	0.598	0.505	0.000702622
Ezh1	2.19875e-08	-0.302552	0.195	0.324	0.000709909
Smim14	2.35136e-08	-0.260064	0.695	0.768	0.000759183
Sub1	2.42227e-08	0.328723	0.705	0.635	0.00078208
Srgn	2.56691e-08	0.369487	0.3	0.18	0.000828779
Txndc5	2.69927e-08	0.314369	0.674	0.578	0.000871513
Emp1	2.86627e-08	0.352475	0.733	0.664	0.000925433
Flrt2	3.07743e-08	-0.385172	0.56	0.66	0.000993609
Grn	3.0968e-08	-0.375384	0.783	0.83	0.000999865
Irf2	3.09856e-08	-0.27313	0.345	0.479	0.00100043
Spock2	3.45517e-08	-0.367281	0.359	0.507	0.00111557
Tomm22	3.5294e-08	0.2643	0.659	0.565	0.00113954
Gns	3.56319e-08	-0.339901	0.597	0.684	0.00115045
Nop10	3.58401e-08	0.313906	0.776	0.703	0.00115717
Cd109	3.68834e-08	-0.32415	0.4	0.529	0.00119085
Cebpzos	3.84388e-08	0.270259	0.391	0.265	0.00124107
Mrpl12	4.06502e-08	0.261953	0.578	0.466	0.00131247
Ptgfrn	4.09946e-08	-0.264322	0.505	0.627	0.00132359
Chmp2a	4.14127e-08	0.26234	0.791	0.744	0.00133709
Calm3	4.39801e-08	0.275327	0.672	0.595	0.00141998
Anapc11	4.54411e-08	0.414021	0.691	0.613	0.00146716
Csf1	4.69873e-08	-0.322887	0.702	0.783	0.00151708
Wnt2	5.10872e-08	-0.295473	0.205	0.333	0.00164945
Rock2	5.35863e-08	-0.370931	0.702	0.771	0.00173014
Atp1b3	5.51539e-08	-0.270912	0.493	0.609	0.00178075
Gatad2b	5.93141e-08	-0.266856	0.276	0.406	0.00191507
Pum2	6.06236e-08	-0.258818	0.353	0.478	0.00195735
Polr2k	6.23479e-08	0.313397	0.612	0.507	0.00201303
Scand1	6.54922e-08	0.259604	0.831	0.77	0.00211455
Psmg4	6.58994e-08	0.393389	0.559	0.442	0.00212769
Hsd11b1	6.64196e-08	-0.30647	0.46	0.597	0.00214449
Ndfip1	6.66712e-08	-0.279308	0.733	0.803	0.00215261
Tent5c	6.88326e-08	-0.288466	0.212	0.344	0.0022224
Rcn1	6.99207e-08	0.309307	0.609	0.535	0.00225753
Cald1	7.28256e-08	-0.301424	0.697	0.766	0.00235132
Aldh2	7.65348e-08	-0.269962	0.769	0.823	0.00247108
Scpep1	7.66176e-08	-0.322947	0.559	0.664	0.00247375
Supt6	9.56276e-08	-0.288269	0.303	0.431	0.00308753
Ssr3	1.00277e-07	-0.332009	0.676	0.759	0.00323764
Prpf38b	1.00742e-07	-0.289713	0.238	0.36	0.00325264
Hspa1a	1.03566e-07	-0.259425	0.212	0.345	0.00334384
Flna	1.0444e-07	0.311288	0.684	0.634	0.00337205
Slirp	1.04885e-07	0.252693	0.64	0.566	0.00338643
Hspg2	1.07716e-07	0.325519	0.691	0.625	0.00347783
Fkbp8	1.09435e-07	0.257642	0.647	0.55	0.00353332
Sec13	1.09946e-07	0.257719	0.571	0.483	0.00354983
Angptl2	1.12229e-07	-0.303748	0.286	0.409	0.00362353
Synm	1.19404e-07	-0.254592	0.119	0.229	0.00385518
Ly6c1	1.26013e-07	-0.264322	0.922	0.949	0.00406857
Gm9780	1.29596e-07	0.310293	0.324	0.209	0.00418428
Rnh1	1.31236e-07	0.25028	0.76	0.724	0.0042372
Smarca5	1.41512e-07	-0.291662	0.466	0.594	0.004569
Zfhx3	1.41852e-07	-0.259581	0.247	0.374	0.00457997
Anxa3	1.44262e-07	-0.425432	0.379	0.506	0.00465779
Surf4	1.47054e-07	0.252191	0.695	0.605	0.00474794
Rap1b	1.5094e-07	-0.301847	0.7	0.766	0.0048734
Iscu	1.51805e-07	0.317134	0.695	0.602	0.00490133
Purb	1.60998e-07	-0.272029	0.376	0.503	0.00519814
Pja2	1.63122e-07	-0.263508	0.359	0.482	0.00526673
Cpa3	1.64323e-07	-0.276211	0.036	0.116	0.00530551
Tbx15	1.7134e-07	-0.250851	0.291	0.413	0.00553205
Vezf1	1.75933e-07	-0.262886	0.333	0.459	0.00568036
Nfia	1.78164e-07	-0.3139	0.65	0.735	0.00575238
Slco3a1	1.87603e-07	-0.265328	0.35	0.479	0.00605713
Ebf1	1.91736e-07	-0.280522	0.743	0.826	0.00619057
Hnrnpl	1.94252e-07	0.259035	0.595	0.493	0.00627182
Ids	1.95763e-07	-0.257961	0.253	0.375	0.00632061
Npepps	1.97431e-07	-0.300081	0.407	0.53	0.00637446
Tulp4	1.98863e-07	-0.297298	0.474	0.582	0.0064207
Abi1	2.03601e-07	-0.271778	0.317	0.441	0.00657366
Dgcr6	2.04879e-07	0.261454	0.512	0.395	0.00661491
Sult1e1	2.19213e-07	-0.500742	0.11	0.216	0.00707772
Hectd1	2.22281e-07	-0.271952	0.476	0.562	0.00717679
Eea1	2.2968e-07	-0.328033	0.466	0.589	0.00741568
Ankrd12	2.45319e-07	-0.299761	0.378	0.495	0.00792063
Cast	2.46391e-07	-0.283593	0.683	0.754	0.00795522
Ccser2	2.48192e-07	-0.255924	0.286	0.414	0.00801338
Cpxm1	2.58873e-07	0.328058	0.719	0.598	0.00835823
Sparcl1	2.68451e-07	-0.481112	0.597	0.666	0.00866749
Naaa	2.79087e-07	-0.261955	0.274	0.399	0.00901087
Slc39a1	2.9768e-07	0.25653	0.569	0.467	0.00961118
Snu13	2.98565e-07	0.294887	0.69	0.652	0.00963976
Actg1	3.0981e-07	0.376198	0.929	0.895	0.0100028
Ppp2r2d	3.13267e-07	-0.312776	0.388	0.511	0.0101144
Denr	3.18499e-07	0.27438	0.669	0.591	0.0102834
Trip12	3.33462e-07	-0.261643	0.39	0.507	0.0107665
Numa1	3.3453e-07	-0.300875	0.319	0.442	0.010801
Psmd8	3.37048e-07	0.254008	0.69	0.631	0.0108823
Ankrd17	3.41076e-07	-0.284806	0.288	0.413	0.0110123
Tmem219	3.75001e-07	0.276433	0.516	0.406	0.0121077
Usp25	4.04386e-07	-0.290601	0.359	0.493	0.0130564
Kidins220	4.32305e-07	-0.254138	0.236	0.358	0.0139578
Prxl2c	4.49114e-07	-0.264475	0.36	0.478	0.0145005
Rbms1	4.54847e-07	-0.27343	0.728	0.783	0.0146856
Churc1	4.65823e-07	0.300135	0.717	0.63	0.01504
Arhgdib	4.83111e-07	0.349477	0.572	0.495	0.0155982
Phlda3	5.15549e-07	-0.333328	0.31	0.43	0.0166455
Bag3	5.18885e-07	-0.263839	0.414	0.526	0.0167532
H13	5.47979e-07	0.250088	0.652	0.569	0.0176926
Tcea3	5.63336e-07	0.273379	0.476	0.356	0.0181884
Scaf11	5.63607e-07	-0.272676	0.486	0.598	0.0181972
Fndc1	5.73528e-07	-0.514935	0.459	0.535	0.0185175
mt-Nd5	5.98017e-07	-0.55218	0.616	0.703	0.0193082
Chrdl1	5.98354e-07	-0.46007	0.614	0.71	0.0193191
2310009A05Rik	6.216e-07	0.26663	0.51	0.383	0.0200696
Metrnl	6.23695e-07	-0.297332	0.514	0.611	0.0201372
Nsd1	6.23996e-07	-0.270891	0.319	0.447	0.020147
Col1a2	7.08712e-07	-0.319064	0.997	0.997	0.0228822
Htra1	7.32183e-07	-0.289607	0.757	0.816	0.02364
Fgl2	7.3644e-07	0.307966	0.357	0.246	0.0237774
Rbm25	7.45579e-07	-0.272048	0.422	0.533	0.0240725
Tapbp	7.56933e-07	-0.273158	0.607	0.698	0.0244391
Gng12	8.04632e-07	0.270453	0.693	0.634	0.0259792
Tubb6	8.05744e-07	0.262978	0.514	0.422	0.0260151
Lgmn	8.07216e-07	0.281821	0.478	0.381	0.0260626
Mmp23	8.77856e-07	-0.316156	0.707	0.772	0.0283434
Il1rl2	8.84062e-07	-0.322334	0.429	0.525	0.0285437
Tmem30a	9.28484e-07	-0.303391	0.547	0.636	0.029978
Tm9sf3	9.40062e-07	-0.296785	0.641	0.716	0.0303518
Nupr1	9.82117e-07	-0.355219	0.886	0.905	0.0317096
Luc7l3	1.02212e-06	-0.267011	0.298	0.413	0.0330013
Ckap4	1.02318e-06	0.271497	0.652	0.565	0.0330355
Fmo1	1.02802e-06	-0.305374	0.49	0.587	0.0331918
Usp9x	1.04138e-06	-0.262105	0.378	0.489	0.033623
Mier1	1.10136e-06	-0.253914	0.443	0.573	0.0355595
Uap1	1.18285e-06	-0.28044	0.61	0.704	0.0381908
Emg1	1.2165e-06	0.272202	0.628	0.535	0.0392771
Coq7	1.3654e-06	0.296909	0.305	0.201	0.0440845
Sigmar1	1.59672e-06	0.267634	0.564	0.499	0.0515532
Map2k2	1.69778e-06	0.25016	0.622	0.558	0.0548161
Mcts1	1.83597e-06	0.279377	0.479	0.374	0.059278
Huwe1	1.86554e-06	-0.264502	0.412	0.518	0.0602327
Smim20	1.89464e-06	0.293869	0.374	0.265	0.0611723
Enc1	2.00461e-06	-0.257772	0.16	0.262	0.064723
Gpm6b	2.11693e-06	0.28503	0.334	0.236	0.0683492
Sntb2	2.16644e-06	-0.266228	0.462	0.566	0.0699478
Cd151	2.4424e-06	0.268226	0.507	0.406	0.0788579
Nufip2	2.46266e-06	-0.253036	0.322	0.431	0.0795118
Mob1a	2.5173e-06	-0.335573	0.366	0.481	0.081276
Skp1a	2.55708e-06	0.33227	0.724	0.662	0.0825603
Rpp21	2.70573e-06	0.254599	0.519	0.411	0.0873598
Il1r1	2.71104e-06	-0.328395	0.65	0.724	0.0875314
Dact1	2.78935e-06	-0.281628	0.31	0.427	0.0900596
Sfrp1	2.80975e-06	-0.504415	0.334	0.442	0.0907184
Cyp26b1	3.02823e-06	-0.34187	0.052	0.126	0.0977726
Lamp2	3.08002e-06	-0.30078	0.814	0.852	0.0994446
Mrps7	3.17215e-06	0.266567	0.448	0.346	0.102419
Slk	3.32693e-06	-0.28076	0.352	0.455	0.107416
Ms4a4d	3.54067e-06	-0.326433	0.755	0.796	0.114318
Htra3	3.58692e-06	-0.255714	0.622	0.695	0.115811
Jpt1	4.23152e-06	-0.298044	0.664	0.72	0.136623
Sp3	4.46248e-06	-0.252341	0.355	0.471	0.14408
Col5a2	4.47576e-06	-0.296919	0.795	0.831	0.144509
Rac1	5.29723e-06	0.250979	0.793	0.751	0.171032
Prr13	5.3527e-06	0.278092	0.676	0.634	0.172823
C1qbp	5.85557e-06	0.341943	0.622	0.559	0.189059
mt-Co3	6.69044e-06	-0.600725	0.895	0.916	0.216014
Mien1	6.83216e-06	0.250526	0.609	0.53	0.22059
Dnaja1	6.88793e-06	-0.261684	0.729	0.78	0.222391
Pnp	6.99915e-06	-0.283784	0.683	0.75	0.225981
Sec63	7.12738e-06	-0.301467	0.453	0.543	0.230122
Ctsk	7.35465e-06	-0.48044	0.853	0.866	0.237459
Creg1	7.56427e-06	-0.276739	0.566	0.652	0.244228
Bax	8.43386e-06	0.279162	0.626	0.567	0.272304
Ptges	8.61255e-06	0.272149	0.493	0.411	0.278073
Agt	8.65129e-06	-0.497877	0.343	0.426	0.279324
Anp32b	9.05278e-06	0.251327	0.633	0.595	0.292287
Ctsd	9.23218e-06	-0.253085	0.697	0.754	0.298079
Cir1	9.25739e-06	-0.279751	0.307	0.409	0.298893
Lrrc17	9.41824e-06	-0.251037	0.49	0.607	0.304087
Ildr2	9.73436e-06	-0.289083	0.338	0.434	0.314293
Ergic3	9.74842e-06	-0.28802	0.731	0.778	0.314747
Cct3	9.82286e-06	0.293083	0.586	0.523	0.317151
Anapc13	1.08233e-05	0.278608	0.709	0.642	0.349452
Nid1	1.13145e-05	-0.288205	0.709	0.762	0.365312
Junb	1.14213e-05	0.287619	0.819	0.772	0.368759
U2af1	1.69381e-05	0.302262	0.61	0.561	0.546881
Mt1	2.30387e-05	0.720262	0.967	0.967	0.74385
P3h3	2.50448e-05	-0.287519	0.376	0.463	0.80862
Igfbp5	2.61708e-05	-0.465902	0.762	0.796	0.844976
Nr4a1	2.77512e-05	-0.295029	0.248	0.35	0.896001
Ghr	2.78072e-05	-0.26636	0.517	0.601	0.897811
Steap3	3.45743e-05	-0.284434	0.629	0.698	1
Samhd1	3.73707e-05	-0.258331	0.521	0.599	1
B230219D22Rik	4.33359e-05	-0.262239	0.54	0.628	1
Klf3	5.03933e-05	-0.273833	0.507	0.567	1
Zbtb7a	5.21479e-05	-0.265886	0.402	0.482	1
Cebpb	5.54086e-05	0.397206	0.772	0.756	1
Plec	5.70936e-05	0.25692	0.762	0.679	1
Pi15	9.51878e-05	-0.252515	0.117	0.192	1
Cited2	0.000111386	-0.262069	0.262	0.358	1
Zranb2	0.000112051	-0.25736	0.46	0.555	1
Mmp2	0.00012016	-0.260889	0.89	0.904	1
Itgb1	0.00012052	-0.261547	0.748	0.816	1
Hnrnpa3	0.000168388	0.273222	0.764	0.754	1
Hsp90b1	0.000173994	-0.274706	0.905	0.927	1
Gngt2	0.000193477	0.31102	0.574	0.526	1
mt-Nd4	0.000208637	-0.549221	0.828	0.859	1
Slc6a6	0.000238927	-0.30539	0.259	0.34	1
Slc39a14	0.000266196	0.280696	0.257	0.182	1
Gpx3	0.000268694	-0.710112	0.559	0.583	1
Cma1	0.000331647	-0.385913	0.143	0.224	1
Medag	0.000336676	-0.277286	0.722	0.76	1
Slc35b1	0.000359451	0.255502	0.522	0.453	1
Klf7	0.00036407	0.278502	0.49	0.43	1
Cp	0.000389181	-0.25534	0.386	0.469	1
Tpsb2	0.000412237	-0.284239	0.06	0.117	1
Kitl	0.000555654	0.261813	0.472	0.378	1
Serbp1	0.000642193	0.25322	0.857	0.83	1
Tnfaip6	0.0021435	0.415659	0.476	0.423	1
Thbs2	0.00298229	-0.268262	0.134	0.192	1
Snrnp70	0.00380709	-0.258109	0.507	0.558	1
Adm	0.0040734	-0.268503	0.502	0.554	1
Mlana	0.00450296	-0.251888	0.134	0.189	1
Igfbp7	0.00801561	-0.272404	0.974	0.967	1
Mbd1	0.0110778	0.320093	0.288	0.241	1
Egr1	0.021127	-0.26289	0.684	0.688	1
Id3	0.0215612	0.269548	0.831	0.82	1
mt-Co2	0.0226058	-0.316352	0.9	0.912	1
Manf	0.0286263	-0.252924	0.76	0.759	1
Prss23	0.0327939	-0.287179	0.572	0.606	1
Gpc3	0.0404209	-0.35438	0.371	0.394	1
mt-Atp6	0.0459921	-0.420513	0.912	0.907	1
Trf	0.0652016	-0.478443	0.183	0.221	1
Igfbp4	0.0710947	0.300392	0.843	0.863	1
Sfrp4	0.305448	0.320766	0.614	0.632	1
mt-Nd1	0.443251	-0.2693	0.84	0.871	1
Iigp1	0.650056	-0.274937	0.157	0.161	1
