# Supplementary material for: Single-cell transcriptomics of popliteal lymphatic vessels and peripheral veins reveals altered lymphatic muscle and immune cell populations in the TNF-Tg arthritis model
Source: Arthritis Res Ther. 2022 Mar 7;24:64. doi: 10.1186/s13075-022-02730-z (PMC8900348; doi:10.1186/s13075-022-02730-z)
Supplement: Supplementary file 2 — Additional file 2. [file 13075_2022_2730_MOESM2_ESM.zip › Supplementary Material - WT-TNF Integrated Genes.xlsx]

## Sheet: Sheet1
	p_val	avg_log2FC	pct.1	pct.2	p_val_adj	cluster	gene
Myoc	0	3.64664	0.935	0.443	0	LMCs	Myoc
Dpt	0	3.17576	0.999	0.511	0	LMCs	Dpt
Pi16	0	3.08988	0.982	0.411	0	LMCs	Pi16
Plpp3	0	3.04107	1	0.495	0	LMCs	Plpp3
Fndc1	0	3.02024	0.996	0.428	0	LMCs	Fndc1
Adamts5	0	2.99315	0.994	0.382	0	LMCs	Adamts5
Fbn1	0	2.95142	0.996	0.431	0	LMCs	Fbn1
Igfbp5	0	2.90504	0.919	0.478	0	LMCs	Igfbp5
Mfap5	0	2.85269	0.996	0.475	0	LMCs	Mfap5
Fn1	0	2.76285	0.999	0.607	0	LMCs	Fn1
C3	0	2.7621	1	0.564	0	LMCs	C3
Efemp1	0	2.74625	0.985	0.383	0	LMCs	Efemp1
Aebp1	0	2.66609	0.999	0.512	0	LMCs	Aebp1
Ogn	0	2.59303	0.988	0.475	0	LMCs	Ogn
Gpx3	0	2.58551	0.976	0.525	0	LMCs	Gpx3
Fstl1	0	2.57513	0.999	0.451	0	LMCs	Fstl1
Nid1	0	2.55808	0.994	0.441	0	LMCs	Nid1
Col3a1	0	2.53251	0.998	0.566	0	LMCs	Col3a1
Tnxb	0	2.47812	0.999	0.52	0	LMCs	Tnxb
Col14a1	0	2.47167	0.925	0.291	0	LMCs	Col14a1
Anxa3	0	2.45522	0.989	0.53	0	LMCs	Anxa3
Pcolce2	0	2.42169	0.998	0.454	0	LMCs	Pcolce2
Sparc	0	2.40029	0.998	0.467	0	LMCs	Sparc
Cd248	0	2.2093	0.991	0.419	0	LMCs	Cd248
Cd34	0	2.18419	0.997	0.45	0	LMCs	Cd34
Ackr3	0	2.17647	0.963	0.296	0	LMCs	Ackr3
Ugdh	0	2.17107	0.982	0.508	0	LMCs	Ugdh
Igfbp6	0	2.15457	0.999	0.534	0	LMCs	Igfbp6
Loxl1	0	2.15033	0.983	0.28	0	LMCs	Loxl1
Lamc1	0	2.14772	0.993	0.471	0	LMCs	Lamc1
Gfpt2	0	2.12817	0.979	0.382	0	LMCs	Gfpt2
Pla1a	0	2.12805	0.903	0.257	0	LMCs	Pla1a
Ebf1	0	2.11403	0.993	0.33	0	LMCs	Ebf1
Ccdc80	0	2.09969	0.997	0.54	0	LMCs	Ccdc80
Col1a2	0	2.0957	0.999	0.581	0	LMCs	Col1a2
Aspn	0	2.09205	0.927	0.309	0	LMCs	Aspn
Zbtb20	0	2.06353	0.998	0.735	0	LMCs	Zbtb20
Axl	0	2.02068	0.992	0.476	0	LMCs	Axl
Rarres2	0	2.00081	0.99	0.404	0	LMCs	Rarres2
Ly6c1	0	1.99305	0.996	0.468	0	LMCs	Ly6c1
Prss23	0	1.98631	0.937	0.367	0	LMCs	Prss23
Clec3b	0	1.97381	1	0.553	0	LMCs	Clec3b
Col1a1	0	1.97353	0.999	0.578	0	LMCs	Col1a1
Serpine2	0	1.94969	0.982	0.304	0	LMCs	Serpine2
Sema3c	0	1.93497	0.949	0.287	0	LMCs	Sema3c
Dpp4	0	1.93284	0.962	0.371	0	LMCs	Dpp4
Edn1	0	1.9153	0.776	0.262	0	LMCs	Edn1
Procr	0	1.89432	0.945	0.326	0	LMCs	Procr
Itih5	0	1.89151	0.932	0.304	0	LMCs	Itih5
Egfr	0	1.88831	0.99	0.564	0	LMCs	Egfr
Adgrd1	0	1.88788	0.987	0.432	0	LMCs	Adgrd1
Pcolce	0	1.87675	0.985	0.45	0	LMCs	Pcolce
Mmp2	0	1.86164	0.991	0.473	0	LMCs	Mmp2
Timp3	0	1.85239	0.979	0.43	0	LMCs	Timp3
Islr	0	1.8502	0.968	0.256	0	LMCs	Islr
Dcn	0	1.84085	0.999	0.702	0	LMCs	Dcn
Col5a2	0	1.80514	0.975	0.379	0	LMCs	Col5a2
Scara5	0	1.80159	0.991	0.405	0	LMCs	Scara5
Creb5	0	1.77887	0.939	0.288	0	LMCs	Creb5
Slc43a3	0	1.77719	0.975	0.312	0	LMCs	Slc43a3
Serpinh1	0	1.7666	0.99	0.35	0	LMCs	Serpinh1
Col6a1	0	1.75985	0.99	0.379	0	LMCs	Col6a1
Lrrn4cl	0	1.75078	0.969	0.276	0	LMCs	Lrrn4cl
Lama2	0	1.72525	0.979	0.359	0	LMCs	Lama2
Tgfbr3	0	1.72179	0.985	0.383	0	LMCs	Tgfbr3
Nedd4	0	1.72072	0.996	0.459	0	LMCs	Nedd4
Serping1	0	1.71837	0.998	0.511	0	LMCs	Serping1
Cavin1	0	1.71556	0.983	0.496	0	LMCs	Cavin1
Ddr2	0	1.71531	0.972	0.334	0	LMCs	Ddr2
Errfi1	0	1.71043	0.984	0.515	0	LMCs	Errfi1
Ablim1	0	1.70491	0.985	0.443	0	LMCs	Ablim1
C1s1	0	1.70193	0.992	0.397	0	LMCs	C1s1
Galnt15	0	1.70124	0.976	0.436	0	LMCs	Galnt15
Ace	0	1.69184	0.991	0.395	0	LMCs	Ace
Heg1	0	1.68476	0.963	0.307	0	LMCs	Heg1
Nova1	0	1.66264	0.94	0.285	0	LMCs	Nova1
Sptbn1	0	1.6464	0.991	0.669	0	LMCs	Sptbn1
Ifi205	0	1.62907	0.987	0.378	0	LMCs	Ifi205
Col5a1	0	1.62507	0.968	0.355	0	LMCs	Col5a1
Mmp14	0	1.57965	0.956	0.323	0	LMCs	Mmp14
Uap1	0	1.57215	0.963	0.486	0	LMCs	Uap1
Ly6a	0	1.56437	0.999	0.692	0	LMCs	Ly6a
Ramp2	0	1.55628	0.977	0.374	0	LMCs	Ramp2
C1ra	0	1.54757	0.988	0.434	0	LMCs	C1ra
Sdc2	0	1.53979	0.942	0.298	0	LMCs	Sdc2
Serpinf1	0	1.53882	0.997	0.522	0	LMCs	Serpinf1
Dlc1	0	1.53297	0.948	0.251	0	LMCs	Dlc1
Rnase4	0	1.53272	0.997	0.724	0	LMCs	Rnase4
Col6a3	0	1.51344	0.931	0.334	0	LMCs	Col6a3
Id3	0	1.51083	0.941	0.335	0	LMCs	Id3
Htra3	0	1.50492	0.969	0.316	0	LMCs	Htra3
Timp2	0	1.50454	1	0.872	0	LMCs	Timp2
Antxr1	0	1.48055	0.961	0.263	0	LMCs	Antxr1
Thbs2	0	1.47832	0.858	0.144	0	LMCs	Thbs2
Vcan	0	1.47113	0.957	0.38	0	LMCs	Vcan
Ar	0	1.45927	0.97	0.376	0	LMCs	Ar
Il1r2	0	1.45841	0.884	0.472	0	LMCs	Il1r2
Qpct	0	1.45754	0.963	0.464	0	LMCs	Qpct
Col6a2	0	1.45706	0.971	0.373	0	LMCs	Col6a2
Abi3bp	0	1.44851	0.983	0.364	0	LMCs	Abi3bp
Bmp1	0	1.44494	0.935	0.348	0	LMCs	Bmp1
Twist1	0	1.44268	0.952	0.347	0	LMCs	Twist1
Ltbp1	0	1.44223	0.931	0.297	0	LMCs	Ltbp1
Fxyd1	0	1.43097	0.977	0.322	0	LMCs	Fxyd1
Tmem100	0	1.43029	0.933	0.263	0	LMCs	Tmem100
Klf9	0	1.42452	0.983	0.681	0	LMCs	Klf9
Csf1	0	1.41683	0.976	0.423	0	LMCs	Csf1
Lamb2	0	1.40398	0.986	0.458	0	LMCs	Lamb2
Htra1	0	1.40294	0.942	0.332	0	LMCs	Htra1
Tgfbr2	0	1.40132	0.987	0.749	0	LMCs	Tgfbr2
Lama4	0	1.39918	0.919	0.199	0	LMCs	Lama4
Ecm1	0	1.39403	0.998	0.791	0	LMCs	Ecm1
Fyn	0	1.38954	0.961	0.397	0	LMCs	Fyn
Rhoj	0	1.38645	0.947	0.377	0	LMCs	Rhoj
Cavin3	0	1.38642	0.973	0.346	0	LMCs	Cavin3
Medag	0	1.38156	0.953	0.354	0	LMCs	Medag
Prrx1	0	1.38144	0.98	0.436	0	LMCs	Prrx1
Loxl2	0	1.37122	0.908	0.275	0	LMCs	Loxl2
Fermt2	0	1.36677	0.942	0.218	0	LMCs	Fermt2
Arhgap20	0	1.36164	0.902	0.205	0	LMCs	Arhgap20
Pdgfra	0	1.35676	0.969	0.382	0	LMCs	Pdgfra
Cald1	0	1.35446	0.968	0.321	0	LMCs	Cald1
Prelp	0	1.35399	0.948	0.283	0	LMCs	Prelp
S100a16	0	1.35322	0.957	0.4	0	LMCs	S100a16
Fbln2	0	1.35257	0.954	0.367	0	LMCs	Fbln2
Lbp	0	1.3373	0.926	0.405	0	LMCs	Lbp
Ppp1r14b	0	1.32634	0.98	0.729	0	LMCs	Ppp1r14b
Efhd1	0	1.31503	0.858	0.223	0	LMCs	Efhd1
Lpar1	0	1.30224	0.945	0.496	0	LMCs	Lpar1
Scara3	0	1.28978	0.927	0.306	0	LMCs	Scara3
Plat	0	1.27611	0.912	0.209	0	LMCs	Plat
Slco3a1	0	1.26408	0.924	0.407	0	LMCs	Slco3a1
Gja1	0	1.26199	0.876	0.29	0	LMCs	Gja1
Serpinb6a	0	1.26103	0.994	0.661	0	LMCs	Serpinb6a
Ahnak2	0	1.25319	0.953	0.429	0	LMCs	Ahnak2
Pamr1	0	1.25301	0.876	0.291	0	LMCs	Pamr1
Calu	0	1.2502	0.962	0.55	0	LMCs	Calu
Gsn	0	1.24874	0.999	0.836	0	LMCs	Gsn
Lgi2	0	1.24515	0.881	0.245	0	LMCs	Lgi2
Slc4a4	0	1.24457	0.858	0.227	0	LMCs	Slc4a4
Plxdc2	0	1.24036	0.912	0.394	0	LMCs	Plxdc2
Cadm3	0	1.23917	0.924	0.296	0	LMCs	Cadm3
Dpep1	0	1.23431	0.987	0.462	0	LMCs	Dpep1
Slit3	0	1.2324	0.978	0.344	0	LMCs	Slit3
Cebpd	0	1.23052	0.983	0.783	0	LMCs	Cebpd
Tek	0	1.21846	0.874	0.147	0	LMCs	Tek
Twsg1	0	1.2132	0.918	0.312	0	LMCs	Twsg1
Dbn1	0	1.2104	0.863	0.183	0	LMCs	Dbn1
Scn7a	0	1.20993	0.922	0.352	0	LMCs	Scn7a
Fez1	0	1.19527	0.854	0.151	0	LMCs	Fez1
Ddah2	0	1.19369	0.942	0.422	0	LMCs	Ddah2
Vegfd	0	1.19208	0.844	0.209	0	LMCs	Vegfd
Smpd3	0	1.18979	0.676	0.271	0	LMCs	Smpd3
Steap3	0	1.18234	0.943	0.529	0	LMCs	Steap3
Pam	0	1.1749	0.923	0.36	0	LMCs	Pam
Adm	0	1.16832	0.704	0.294	0	LMCs	Adm
Dact1	0	1.16102	0.814	0.284	0	LMCs	Dact1
Gstm1	0	1.15568	0.985	0.553	0	LMCs	Gstm1
Ccn3	0	1.15491	0.709	0.251	0	LMCs	Ccn3
Adamts2	0	1.15331	0.941	0.411	0	LMCs	Adamts2
Igfbp4	0	1.14785	0.952	0.713	0	LMCs	Igfbp4
Ctsk	0	1.13779	0.92	0.381	0	LMCs	Ctsk
Gnpnat1	0	1.13759	0.853	0.243	0	LMCs	Gnpnat1
Sh3d19	0	1.12325	0.906	0.359	0	LMCs	Sh3d19
Tdo2	0	1.12223	0.76	0.234	0	LMCs	Tdo2
Mxra8	0	1.11543	0.922	0.253	0	LMCs	Mxra8
Cd55	0	1.1153	0.89	0.424	0	LMCs	Cd55
Tgfb2	0	1.1145	0.749	0.108	0	LMCs	Tgfb2
Tshz2	0	1.10915	0.932	0.363	0	LMCs	Tshz2
Ebf2	0	1.10365	0.858	0.233	0	LMCs	Ebf2
Vasn	0	1.10313	0.845	0.23	0	LMCs	Vasn
Poglut3	0	1.10181	0.902	0.426	0	LMCs	Poglut3
Camk2n1	0	1.09569	0.895	0.316	0	LMCs	Camk2n1
Sntb2	0	1.09073	0.935	0.496	0	LMCs	Sntb2
Opcml	0	1.0811	0.85	0.279	0	LMCs	Opcml
Cryab	0	1.08053	0.871	0.419	0	LMCs	Cryab
Prnp	0	1.07439	0.964	0.44	0	LMCs	Prnp
Hspg2	0	1.07409	0.868	0.214	0	LMCs	Hspg2
Pdpn	0	1.07123	0.893	0.155	0	LMCs	Pdpn
Nfia	0	1.06986	0.932	0.477	0	LMCs	Nfia
Ehd2	0	1.06864	0.891	0.303	0	LMCs	Ehd2
Mustn1	0	1.06774	0.882	0.326	0	LMCs	Mustn1
Angptl2	0	1.06291	0.865	0.255	0	LMCs	Angptl2
Rhoc	0	1.06009	0.896	0.353	0	LMCs	Rhoc
1700019D03Rik	0	1.05462	0.83	0.214	0	LMCs	1700019D03Rik
Adam33	0	1.05461	0.85	0.348	0	LMCs	Adam33
Sfrp4	0	1.05356	0.831	0.293	0	LMCs	Sfrp4
Nfib	0	1.05203	0.971	0.319	0	LMCs	Nfib
Nckap1	0	1.04768	0.874	0.231	0	LMCs	Nckap1
Ms4a4d	0	1.04554	0.934	0.34	0	LMCs	Ms4a4d
Cdh13	0	1.04547	0.852	0.18	0	LMCs	Cdh13
Tuba1a	0	1.04476	0.974	0.668	0	LMCs	Tuba1a
Zfhx4	0	1.04372	0.884	0.33	0	LMCs	Zfhx4
Hspb8	0	1.03545	0.885	0.28	0	LMCs	Hspb8
Olfml2b	0	1.03451	0.906	0.26	0	LMCs	Olfml2b
Ptgis	0	1.03151	0.767	0.139	0	LMCs	Ptgis
Col4a5	0	1.03052	0.735	0.128	0	LMCs	Col4a5
Galnt16	0	1.02584	0.811	0.168	0	LMCs	Galnt16
Camk2d	0	1.02556	0.924	0.481	0	LMCs	Camk2d
Crip2	0	1.02436	0.817	0.304	0	LMCs	Crip2
Il1rl2	0	1.02312	0.853	0.395	0	LMCs	Il1rl2
Ildr2	0	1.01532	0.815	0.229	0	LMCs	Ildr2
Pbx1	0	1.01415	0.918	0.479	0	LMCs	Pbx1
Lrrc17	0	1.01283	0.853	0.275	0	LMCs	Lrrc17
Tmem26	0	1.00929	0.756	0.209	0	LMCs	Tmem26
Abca8a	0	0.999383	0.803	0.27	0	LMCs	Abca8a
Rhou	0	0.994106	0.843	0.29	0	LMCs	Rhou
Ntn1	0	0.993753	0.892	0.235	0	LMCs	Ntn1
Dst	0	0.993488	0.86	0.364	0	LMCs	Dst
Bicc1	0	0.981885	0.913	0.261	0	LMCs	Bicc1
Fkbp9	0	0.981051	0.895	0.38	0	LMCs	Fkbp9
Flrt2	0	0.976991	0.781	0.309	0	LMCs	Flrt2
Anxa8	0	0.974773	0.628	0.138	0	LMCs	Anxa8
Plce1	0	0.966029	0.828	0.25	0	LMCs	Plce1
Cpxm1	0	0.95995	0.776	0.283	0	LMCs	Cpxm1
Kcnq1ot1	0	0.957148	0.779	0.467	0	LMCs	Kcnq1ot1
Mgll	0	0.955724	0.758	0.232	0	LMCs	Mgll
Lamb1	0	0.951496	0.676	0.162	0	LMCs	Lamb1
Creb3l1	0	0.934665	0.855	0.361	0	LMCs	Creb3l1
Ntrk2	0	0.927342	0.824	0.175	0	LMCs	Ntrk2
Ppic	0	0.925417	0.8	0.328	0	LMCs	Ppic
Sulf1	0	0.921541	0.781	0.21	0	LMCs	Sulf1
Cdon	0	0.911255	0.821	0.19	0	LMCs	Cdon
Osr2	0	0.910815	0.665	0.181	0	LMCs	Osr2
Pcsk6	0	0.909368	0.645	0.121	0	LMCs	Pcsk6
Prkg2	0	0.908754	0.704	0.172	0	LMCs	Prkg2
Engase	0	0.906681	0.738	0.363	0	LMCs	Engase
Srgap1	0	0.905365	0.775	0.24	0	LMCs	Srgap1
Phlda1	0	0.904469	0.847	0.454	0	LMCs	Phlda1
Fgf2	0	0.902972	0.747	0.111	0	LMCs	Fgf2
Akap12	0	0.890374	0.777	0.198	0	LMCs	Akap12
Osr1	0	0.885776	0.826	0.297	0	LMCs	Osr1
Slc16a9	0	0.875674	0.748	0.281	0	LMCs	Slc16a9
Sult5a1	0	0.867838	0.823	0.361	0	LMCs	Sult5a1
Svep1	0	0.867397	0.859	0.3	0	LMCs	Svep1
Lox	0	0.864516	0.717	0.274	0	LMCs	Lox
Efemp2	0	0.862632	0.836	0.318	0	LMCs	Efemp2
Oaf	0	0.861471	0.809	0.275	0	LMCs	Oaf
Vgll3	0	0.861109	0.689	0.144	0	LMCs	Vgll3
Tmeff2	0	0.860389	0.783	0.154	0	LMCs	Tmeff2
Amotl1	0	0.859594	0.8	0.268	0	LMCs	Amotl1
Grb10	0	0.857125	0.808	0.166	0	LMCs	Grb10
Pmepa1	0	0.8497	0.855	0.396	0	LMCs	Pmepa1
Lysmd2	0	0.849565	0.811	0.239	0	LMCs	Lysmd2
Mir100hg	0	0.847262	0.76	0.22	0	LMCs	Mir100hg
Gpnmb	0	0.846658	0.915	0.345	0	LMCs	Gpnmb
Has2	0	0.84518	0.709	0.208	0	LMCs	Has2
Selenom	0	0.844907	0.98	0.629	0	LMCs	Selenom
Lvrn	0	0.844666	0.775	0.163	0	LMCs	Lvrn
Fbln5	0	0.843491	0.771	0.336	0	LMCs	Fbln5
Tmod2	0	0.842325	0.77	0.188	0	LMCs	Tmod2
Ackr1	0	0.833401	0.734	0.222	0	LMCs	Ackr1
Ndn	0	0.828089	0.861	0.289	0	LMCs	Ndn
Clic5	0	0.815287	0.66	0.128	0	LMCs	Clic5
Clic4	0	0.814314	0.894	0.595	0	LMCs	Clic4
Aox3	0	0.809412	0.694	0.123	0	LMCs	Aox3
Adamtsl1	0	0.807367	0.826	0.231	0	LMCs	Adamtsl1
Nbl1	0	0.801793	0.919	0.349	0	LMCs	Nbl1
Vegfa	0	0.800142	0.794	0.339	0	LMCs	Vegfa
Serpina3n	0	0.791893	0.821	0.244	0	LMCs	Serpina3n
Clmp	0	0.791023	0.847	0.52	0	LMCs	Clmp
Nox4	0	0.790902	0.703	0.131	0	LMCs	Nox4
Arl4d	0	0.783616	0.729	0.268	0	LMCs	Arl4d
Lhfp	0	0.781593	0.85	0.27	0	LMCs	Lhfp
Ecm2	0	0.780032	0.826	0.263	0	LMCs	Ecm2
Map1b	0	0.778498	0.766	0.255	0	LMCs	Map1b
Parva	0	0.777896	0.785	0.208	0	LMCs	Parva
Mmp23	0	0.77459	0.868	0.315	0	LMCs	Mmp23
Hmgn3	0	0.773556	0.761	0.313	0	LMCs	Hmgn3
Sod3	0	0.766357	0.847	0.292	0	LMCs	Sod3
Cyb561	0	0.765945	0.624	0.127	0	LMCs	Cyb561
Thy1	0	0.765588	0.625	0.149	0	LMCs	Thy1
Gas1	0	0.764651	0.803	0.285	0	LMCs	Gas1
Npdc1	0	0.763792	0.817	0.2	0	LMCs	Npdc1
Adh7	0	0.763239	0.739	0.155	0	LMCs	Adh7
Wnt2	0	0.754098	0.656	0.193	0	LMCs	Wnt2
Thbd	0	0.752856	0.777	0.395	0	LMCs	Thbd
Tmem158	0	0.743034	0.75	0.257	0	LMCs	Tmem158
Cped1	0	0.742008	0.85	0.36	0	LMCs	Cped1
Mrgprg	0	0.740806	0.454	0.081	0	LMCs	Mrgprg
Rbms3	0	0.740527	0.753	0.165	0	LMCs	Rbms3
Atf5	0	0.738869	0.782	0.443	0	LMCs	Atf5
Fst	0	0.737946	0.641	0.176	0	LMCs	Fst
Ntn4	0	0.737131	0.736	0.192	0	LMCs	Ntn4
Dclk1	0	0.736124	0.626	0.122	0	LMCs	Dclk1
Entpd2	0	0.736112	0.958	0.435	0	LMCs	Entpd2
Pxdn	0	0.733961	0.722	0.153	0	LMCs	Pxdn
Ppl	0	0.733403	0.783	0.254	0	LMCs	Ppl
Sema3b	0	0.724004	0.721	0.148	0	LMCs	Sema3b
Arhgap29	0	0.712718	0.71	0.184	0	LMCs	Arhgap29
Fhl1	0	0.704533	0.739	0.219	0	LMCs	Fhl1
Sema3e	0	0.701844	0.566	0.086	0	LMCs	Sema3e
Thbs3	0	0.698729	0.821	0.278	0	LMCs	Thbs3
Snhg18	0	0.688325	0.807	0.279	0	LMCs	Snhg18
Emx2	0	0.676025	0.661	0.135	0	LMCs	Emx2
Adgrg2	0	0.672874	0.69	0.13	0	LMCs	Adgrg2
Il1r1	0	0.671824	0.847	0.362	0	LMCs	Il1r1
Prrg3	0	0.670954	0.743	0.228	0	LMCs	Prrg3
Dpysl3	0	0.667813	0.66	0.167	0	LMCs	Dpysl3
Flnc	0	0.663673	0.66	0.118	0	LMCs	Flnc
Cpne8	0	0.661991	0.774	0.343	0	LMCs	Cpne8
Dact2	0	0.660988	0.566	0.076	0	LMCs	Dact2
Vit	0	0.648309	0.776	0.239	0	LMCs	Vit
Shox2	0	0.645518	0.73	0.323	0	LMCs	Shox2
Srpx2	0	0.641103	0.638	0.154	0	LMCs	Srpx2
Stmn4	0	0.636976	0.568	0.083	0	LMCs	Stmn4
Mpdz	0	0.635905	0.74	0.167	0	LMCs	Mpdz
Rcn1	0	0.634683	0.754	0.31	0	LMCs	Rcn1
Gstt1	0	0.632634	0.756	0.308	0	LMCs	Gstt1
Limch1	0	0.629286	0.628	0.1	0	LMCs	Limch1
Gpx8	0	0.62757	0.788	0.274	0	LMCs	Gpx8
Islr2	0	0.623778	0.599	0.09	0	LMCs	Islr2
Plac9b	0	0.613122	0.741	0.168	0	LMCs	Plac9b
Fkbp7	0	0.601286	0.815	0.324	0	LMCs	Fkbp7
Arhgap42	0	0.600546	0.639	0.106	0	LMCs	Arhgap42
Omd	0	0.597486	0.638	0.164	0	LMCs	Omd
Cavin2	0	0.586584	0.621	0.158	0	LMCs	Cavin2
Slco2a1	0	0.584896	0.596	0.168	0	LMCs	Slco2a1
Cpz	0	0.58479	0.574	0.102	0	LMCs	Cpz
Tead1	0	0.579473	0.644	0.138	0	LMCs	Tead1
Abca8b	0	0.578166	0.631	0.185	0	LMCs	Abca8b
Mrc2	0	0.578009	0.654	0.129	0	LMCs	Mrc2
Ackr2	0	0.576413	0.585	0.093	0	LMCs	Ackr2
C7	0	0.571438	0.815	0.317	0	LMCs	C7
Fap	0	0.559201	0.591	0.13	0	LMCs	Fap
Pdzd2	0	0.53504	0.584	0.153	0	LMCs	Pdzd2
Bmp4	0	0.524758	0.609	0.206	0	LMCs	Bmp4
P4ha2	0	0.521335	0.664	0.24	0	LMCs	P4ha2
Cd109	0	0.505234	0.658	0.172	0	LMCs	Cd109
Col6a6	0	0.504281	0.554	0.107	0	LMCs	Col6a6
Atp8b1	0	0.498714	0.608	0.161	0	LMCs	Atp8b1
Osmr	0	0.496448	0.617	0.142	0	LMCs	Osmr
Mir99ahg	0	0.488945	0.726	0.299	0	LMCs	Mir99ahg
Ptges	0	0.4827	0.609	0.114	0	LMCs	Ptges
Itgbl1	0	0.478963	0.757	0.216	0	LMCs	Itgbl1
Colec12	0	0.470603	0.725	0.278	0	LMCs	Colec12
Thsd7a	0	0.465279	0.649	0.195	0	LMCs	Thsd7a
Gpc6	0	0.464693	0.565	0.108	0	LMCs	Gpc6
Des	0	0.456778	0.459	0.058	0	LMCs	Des
Pi15	0	0.413587	0.513	0.107	0	LMCs	Pi15
Col4a1	0	0.410059	0.833	0.3	0	LMCs	Col4a1
Rorb	0	0.367741	0.436	0.05	0	LMCs	Rorb
Pcdh20	0	0.366852	0.484	0.09	0	LMCs	Pcdh20
Cygb	0	0.36572	0.888	0.346	0	LMCs	Cygb
Amotl2	3.63195e-307	0.633224	0.709	0.373	7.2639e-304	LMCs	Amotl2
Irx1	9.04294e-301	0.527699	0.514	0.104	1.80859e-297	LMCs	Irx1
Pcdh7	1.97777e-300	0.347331	0.544	0.133	3.95554e-297	LMCs	Pcdh7
Nupr1	3.35521e-300	0.719256	0.964	0.653	6.71041e-297	LMCs	Nupr1
Gstm2	1.32081e-295	0.481793	0.735	0.229	2.64162e-292	LMCs	Gstm2
Nsg1	2.70676e-295	0.502671	0.65	0.183	5.41352e-292	LMCs	Nsg1
Car8	3.90882e-295	0.552346	0.551	0.181	7.81763e-292	LMCs	Car8
Dmrt2	3.22886e-293	0.439414	0.496	0.096	6.45772e-290	LMCs	Dmrt2
Basp1	5.24877e-293	0.634661	0.734	0.379	1.04975e-289	LMCs	Basp1
Mt2	2.91372e-292	0.89413	0.938	0.637	5.82743e-289	LMCs	Mt2
Frmd6	8.41031e-290	0.429735	0.847	0.468	1.68206e-286	LMCs	Frmd6
Ccl11	2.07137e-289	1.12813	0.749	0.334	4.14273e-286	LMCs	Ccl11
Sfrp1	6.62658e-289	0.562221	0.632	0.211	1.32532e-285	LMCs	Sfrp1
Fam167a	1.71852e-288	0.279292	0.397	0.06	3.43703e-285	LMCs	Fam167a
Msx1	6.94559e-281	0.51765	0.632	0.247	1.38912e-277	LMCs	Msx1
Smoc2	2.10059e-280	0.512695	0.648	0.255	4.20117e-277	LMCs	Smoc2
Il6st	6.32097e-279	0.496797	0.939	0.634	1.26419e-275	LMCs	Il6st
Adh1	4.87878e-277	0.351565	0.549	0.134	9.75755e-274	LMCs	Adh1
Il11ra1	5.86446e-274	0.482578	0.909	0.567	1.17289e-270	LMCs	Il11ra1
Ccn1	4.54067e-269	1.1354	0.66	0.313	9.08134e-266	LMCs	Ccn1
Vldlr	7.47714e-267	0.706843	0.588	0.239	1.49543e-263	LMCs	Vldlr
Gask1b	1.70975e-265	0.498951	0.733	0.42	3.41951e-262	LMCs	Gask1b
Itm2a	2.09814e-264	0.734201	0.58	0.235	4.19628e-261	LMCs	Itm2a
Scd2	3.6142e-259	0.658216	0.751	0.425	7.22839e-256	LMCs	Scd2
Ckap4	1.13255e-258	0.603789	0.814	0.47	2.2651e-255	LMCs	Ckap4
Col5a3	3.56556e-258	0.402897	0.585	0.169	7.13112e-255	LMCs	Col5a3
Cldn10	4.983e-256	0.506233	0.649	0.311	9.96601e-253	LMCs	Cldn10
Ghr	6.47031e-252	0.487482	0.663	0.257	1.29406e-248	LMCs	Ghr
Plau	4.86957e-249	0.660359	0.686	0.354	9.73913e-246	LMCs	Plau
Tnfaip6	1.73384e-248	0.777216	0.624	0.256	3.46768e-245	LMCs	Tnfaip6
Adamts12	8.83781e-244	0.270418	0.499	0.123	1.76756e-240	LMCs	Adamts12
Mfap2	8.06613e-243	0.616458	0.656	0.241	1.61323e-239	LMCs	Mfap2
Adamts1	1.69161e-242	0.766444	0.586	0.205	3.38323e-239	LMCs	Adamts1
Fzd4	1.63435e-241	0.452291	0.613	0.265	3.2687e-238	LMCs	Fzd4
Ccnd2	2.65523e-239	0.391875	0.696	0.363	5.31045e-236	LMCs	Ccnd2
Angptl1	5.97262e-237	0.258037	0.415	0.095	1.19452e-233	LMCs	Angptl1
Eln	6.76276e-236	0.636773	0.606	0.22	1.35255e-232	LMCs	Eln
Csrp2	4.40158e-232	0.387352	0.759	0.38	8.80316e-229	LMCs	Csrp2
Lpar4	9.0067e-232	0.423811	0.48	0.11	1.80134e-228	LMCs	Lpar4
Socs2	2.56261e-230	0.449906	0.616	0.312	5.12523e-227	LMCs	Socs2
C4b	1.41021e-228	0.739588	0.983	0.716	2.82042e-225	LMCs	C4b
Gxylt2	7.0283e-228	0.532869	0.597	0.165	1.40566e-224	LMCs	Gxylt2
Cav1	1.75339e-224	0.475859	0.682	0.315	3.50678e-221	LMCs	Cav1
Gas7	7.56548e-224	0.786112	0.927	0.688	1.5131e-220	LMCs	Gas7
Pcdh19	8.39467e-223	0.447312	0.55	0.153	1.67893e-219	LMCs	Pcdh19
Hspb1	9.10874e-221	0.49831	0.613	0.233	1.82175e-217	LMCs	Hspb1
Maged1	1.39254e-219	0.548702	0.745	0.422	2.78509e-216	LMCs	Maged1
Enah	3.61242e-219	0.481445	0.573	0.288	7.22483e-216	LMCs	Enah
Col4a4	8.24492e-219	0.426799	0.53	0.203	1.64898e-215	LMCs	Col4a4
Adam23	1.03884e-213	0.393232	0.543	0.238	2.07767e-210	LMCs	Adam23
Copz2	2.36334e-213	0.45699	0.72	0.399	4.72669e-210	LMCs	Copz2
Ccdc3	1.34903e-210	0.490642	0.461	0.136	2.69806e-207	LMCs	Ccdc3
Gan	1.67095e-210	0.448524	0.574	0.307	3.34189e-207	LMCs	Gan
Dram1	4.45091e-209	0.394859	0.622	0.277	8.90181e-206	LMCs	Dram1
Calcrl	1.01907e-208	0.379688	0.53	0.261	2.03814e-205	LMCs	Calcrl
Has1	2.8773e-205	0.552401	0.466	0.153	5.7546e-202	LMCs	Has1
Tnmd	8.74653e-204	0.382898	0.358	0.077	1.74931e-200	LMCs	Tnmd
Angptl7	3.13897e-200	0.270901	0.277	0.039	6.27793e-197	LMCs	Angptl7
Sned1	1.73982e-199	0.344228	0.61	0.229	3.47964e-196	LMCs	Sned1
Angptl4	1.71159e-198	0.512079	0.613	0.233	3.42317e-195	LMCs	Angptl4
Cfb	1.56063e-197	0.537711	0.939	0.606	3.12125e-194	LMCs	Cfb
Cyp2f2	3.39439e-197	0.496201	0.426	0.119	6.78877e-194	LMCs	Cyp2f2
Inmt	3.91891e-196	0.358149	0.767	0.501	7.83782e-193	LMCs	Inmt
Auts2	3.64558e-194	0.399827	0.586	0.276	7.29116e-191	LMCs	Auts2
Igfbp3	1.38812e-191	0.573869	0.309	0.055	2.77623e-188	LMCs	Igfbp3
Chst1	3.33439e-188	0.396539	0.528	0.292	6.66878e-185	LMCs	Chst1
Hsd11b1	1.13511e-185	0.345013	0.598	0.271	2.27023e-182	LMCs	Hsd11b1
Kdelr3	1.58504e-185	0.399315	0.52	0.149	3.17009e-182	LMCs	Kdelr3
Prg4	5.46643e-181	0.999399	0.543	0.177	1.09329e-177	LMCs	Prg4
Cd9	1.36226e-179	0.4966	0.909	0.528	2.72452e-176	LMCs	Cd9
Prdm8	3.83496e-177	0.493513	0.498	0.217	7.66992e-174	LMCs	Prdm8
Fgf7	1.15753e-174	0.320901	0.57	0.187	2.31507e-171	LMCs	Fgf7
Enpp2	3.13763e-172	0.440244	0.474	0.203	6.27526e-169	LMCs	Enpp2
Cks1b	4.63638e-170	0.318346	0.593	0.269	9.27276e-167	LMCs	Cks1b
Wnt5a	5.43215e-169	0.34561	0.457	0.117	1.08643e-165	LMCs	Wnt5a
Ckb	2.43371e-166	0.365491	0.851	0.532	4.86742e-163	LMCs	Ckb
Dkk2	1.74353e-164	0.58597	0.387	0.088	3.48707e-161	LMCs	Dkk2
Gpx7	4.89256e-164	0.396867	0.589	0.275	9.78512e-161	LMCs	Gpx7
Tns1	2.43421e-163	0.294367	0.941	0.627	4.86842e-160	LMCs	Tns1
Pmp22	1.19502e-162	0.431066	0.959	0.685	2.39003e-159	LMCs	Pmp22
Fzd2	1.45213e-161	0.251183	0.475	0.127	2.90425e-158	LMCs	Fzd2
Rcn3	2.25412e-159	0.465327	0.858	0.617	4.50824e-156	LMCs	Rcn3
Slfn5	6.23539e-155	0.459213	0.929	0.707	1.24708e-151	LMCs	Slfn5
Gem	7.27732e-153	0.314256	0.556	0.214	1.45546e-149	LMCs	Gem
Pcsk5	5.55654e-152	0.286749	0.493	0.212	1.11131e-148	LMCs	Pcsk5
Sfrp2	3.22607e-149	0.866431	0.528	0.261	6.45215e-146	LMCs	Sfrp2
Ccnd1	2.87012e-145	0.334815	0.69	0.425	5.74024e-142	LMCs	Ccnd1
Sgk1	6.60201e-140	0.434723	0.708	0.445	1.3204e-136	LMCs	Sgk1
Cdkn1a	2.4472e-139	0.499816	0.796	0.589	4.89441e-136	LMCs	Cdkn1a
Gm31378	1.60779e-138	0.400471	0.378	0.06	3.21558e-135	LMCs	Gm31378
Tubb4b	1.56874e-135	0.356346	0.788	0.489	3.13748e-132	LMCs	Tubb4b
Gstm5	7.86961e-132	0.293769	0.654	0.399	1.57392e-128	LMCs	Gstm5
Emp1	6.88691e-123	0.407057	0.834	0.642	1.37738e-119	LMCs	Emp1
Nmb	1.5085e-122	0.289866	0.655	0.452	3.017e-119	LMCs	Nmb
Sox4	1.52561e-122	0.271049	0.365	0.128	3.05122e-119	LMCs	Sox4
Cd63	8.25357e-120	0.481672	0.99	0.775	1.65071e-116	LMCs	Cd63
Myc	4.50367e-119	0.397885	0.548	0.35	9.00735e-116	LMCs	Myc
Il33	1.89662e-114	0.344394	0.359	0.092	3.79324e-111	LMCs	Il33
Ptgs2	3.43847e-107	0.450186	0.5	0.307	6.87693e-104	LMCs	Ptgs2
Lgals1	1.06818e-105	0.422715	0.987	0.823	2.13637e-102	LMCs	Lgals1
Srm	2.60234e-105	0.285554	0.556	0.322	5.20467e-102	LMCs	Srm
Iigp1	9.31925e-99	0.43215	0.51	0.287	1.86385e-95	LMCs	Iigp1
Mt1	7.76163e-95	0.386866	0.992	0.853	1.55233e-91	LMCs	Mt1
Sbsn	4.36352e-94	0.900295	0.368	0.191	8.72704e-91	LMCs	Sbsn
Khdrbs3	1.59284e-93	0.273446	0.44	0.17	3.18568e-90	LMCs	Khdrbs3
Tppp3	2.57204e-93	0.372303	0.785	0.547	5.14409e-90	LMCs	Tppp3
Ecscr	3.44929e-90	0.440652	0.334	0.056	6.89859e-87	LMCs	Ecscr
Nnmt	5.13039e-90	0.343784	0.409	0.151	1.02608e-86	LMCs	Nnmt
Zfp503	4.41609e-89	0.28547	0.465	0.26	8.83219e-86	LMCs	Zfp503
Meg3	3.1764e-86	0.523477	0.389	0.17	6.3528e-83	LMCs	Meg3
C1qtnf6	1.62015e-82	0.406806	0.483	0.308	3.24029e-79	LMCs	C1qtnf6
Cxcl1	4.73997e-69	0.431415	0.305	0.166	9.47993e-66	LMCs	Cxcl1
Uchl1	3.71902e-67	0.3039	0.35	0.138	7.43805e-64	LMCs	Uchl1
Gap43	3.67873e-64	0.259878	0.294	0.066	7.35747e-61	LMCs	Gap43
Cdkn1c	2.29892e-56	0.363662	0.461	0.287	4.59784e-53	LMCs	Cdkn1c
AY036118	2.79549e-47	0.640341	0.929	0.78	5.59097e-44	LMCs	AY036118
Cmah	1.92754e-45	0.250653	0.435	0.298	3.85508e-42	LMCs	Cmah
Aldh1a3	4.21703e-36	0.375155	0.329	0.166	8.43406e-33	LMCs	Aldh1a3
Sult1e1	2.63516e-34	0.43993	0.38	0.252	5.27032e-31	LMCs	Sult1e1
Tent5a	4.8694e-33	0.281266	0.901	0.804	9.73881e-30	LMCs	Tent5a
Nrep	1.23178e-31	0.276821	0.367	0.226	2.46357e-28	LMCs	Nrep
Postn	1.85355e-28	1.49266	0.376	0.248	3.70711e-25	LMCs	Postn
Gm42418	1.63144e-23	0.362895	1	0.992	3.26289e-20	LMCs	Gm42418
Cxcl13	1.27172e-17	0.546638	0.482	0.454	2.54344e-14	LMCs	Cxcl13
Ccl8	0	4.29235	0.997	0.769	0	M2 Macrophages 1	Ccl8
Cd209f	0	3.6708	0.923	0.395	0	M2 Macrophages 1	Cd209f
Pf4	0	3.50693	0.999	0.575	0	M2 Macrophages 1	Pf4
Cd209d	0	3.3628	0.946	0.457	0	M2 Macrophages 1	Cd209d
Cd163	0	2.89377	0.867	0.52	0	M2 Macrophages 1	Cd163
Mafb	0	2.85736	0.999	0.582	0	M2 Macrophages 1	Mafb
C1qc	0	2.84733	1	0.577	0	M2 Macrophages 1	C1qc
Fxyd2	0	2.83984	0.986	0.44	0	M2 Macrophages 1	Fxyd2
C1qa	0	2.83233	1	0.615	0	M2 Macrophages 1	C1qa
Mrc1	0	2.82606	1	0.57	0	M2 Macrophages 1	Mrc1
Folr2	0	2.79866	0.996	0.471	0	M2 Macrophages 1	Folr2
Lyve1	0	2.73399	0.967	0.27	0	M2 Macrophages 1	Lyve1
Cd209g	0	2.69916	0.896	0.42	0	M2 Macrophages 1	Cd209g
Clec10a	0	2.67515	1	0.59	0	M2 Macrophages 1	Clec10a
Ednrb	0	2.62769	0.972	0.294	0	M2 Macrophages 1	Ednrb
F13a1	0	2.60111	0.999	0.554	0	M2 Macrophages 1	F13a1
Cd36	0	2.53815	0.977	0.411	0	M2 Macrophages 1	Cd36
Ninj1	0	2.4432	0.997	0.4	0	M2 Macrophages 1	Ninj1
Selenop	0	2.44209	1	0.893	0	M2 Macrophages 1	Selenop
C1qb	0	2.38078	0.999	0.617	0	M2 Macrophages 1	C1qb
Apoe	0	2.36607	1	0.896	0	M2 Macrophages 1	Apoe
Cbr2	0	2.34188	0.993	0.461	0	M2 Macrophages 1	Cbr2
Ctsb	0	2.27894	1	0.887	0	M2 Macrophages 1	Ctsb
Dab2	0	2.27285	0.996	0.603	0	M2 Macrophages 1	Dab2
Ccl24	0	2.2717	0.943	0.388	0	M2 Macrophages 1	Ccl24
C6	0	2.22371	0.888	0.258	0	M2 Macrophages 1	C6
Lgmn	0	2.20814	0.999	0.681	0	M2 Macrophages 1	Lgmn
Csf1r	0	2.20253	0.999	0.468	0	M2 Macrophages 1	Csf1r
Ly6e	0	2.16178	0.999	0.845	0	M2 Macrophages 1	Ly6e
Maf	0	2.15237	0.999	0.707	0	M2 Macrophages 1	Maf
Ms4a7	0	2.14227	0.982	0.443	0	M2 Macrophages 1	Ms4a7
Ctsc	0	2.11226	1	0.577	0	M2 Macrophages 1	Ctsc
Serinc3	0	2.08994	1	0.865	0	M2 Macrophages 1	Serinc3
Cfh	0	2.027	0.88	0.579	0	M2 Macrophages 1	Cfh
Trf	0	2.02604	0.997	0.663	0	M2 Macrophages 1	Trf
Pltp	0	1.97124	0.998	0.73	0	M2 Macrophages 1	Pltp
Fcna	0	1.96311	0.886	0.262	0	M2 Macrophages 1	Fcna
Grn	0	1.95887	1	0.829	0	M2 Macrophages 1	Grn
Stab1	0	1.90329	0.968	0.33	0	M2 Macrophages 1	Stab1
Cfp	0	1.89994	0.998	0.555	0	M2 Macrophages 1	Cfp
Fcgrt	0	1.8709	0.999	0.801	0	M2 Macrophages 1	Fcgrt
Wfdc17	0	1.8454	0.994	0.653	0	M2 Macrophages 1	Wfdc17
Ifi27l2a	0	1.80917	0.996	0.823	0	M2 Macrophages 1	Ifi27l2a
Ccl9	0	1.79796	0.994	0.541	0	M2 Macrophages 1	Ccl9
Ap2a2	0	1.79006	1	0.802	0	M2 Macrophages 1	Ap2a2
Fcgr2b	0	1.77285	0.999	0.56	0	M2 Macrophages 1	Fcgr2b
Wwp1	0	1.76979	0.984	0.62	0	M2 Macrophages 1	Wwp1
Ccl6	0	1.7599	1	0.674	0	M2 Macrophages 1	Ccl6
Stard8	0	1.74889	0.933	0.377	0	M2 Macrophages 1	Stard8
Mtss1	0	1.72185	0.951	0.373	0	M2 Macrophages 1	Mtss1
Frmd4b	0	1.69877	0.966	0.534	0	M2 Macrophages 1	Frmd4b
Lifr	0	1.69115	0.97	0.454	0	M2 Macrophages 1	Lifr
C5ar1	0	1.62256	0.967	0.342	0	M2 Macrophages 1	C5ar1
Snx5	0	1.58436	0.991	0.701	0	M2 Macrophages 1	Snx5
Fcgr3	0	1.54826	0.985	0.586	0	M2 Macrophages 1	Fcgr3
Hmox1	0	1.54267	0.969	0.461	0	M2 Macrophages 1	Hmox1
Pepd	0	1.51884	0.965	0.492	0	M2 Macrophages 1	Pepd
Cltc	0	1.51521	0.998	0.829	0	M2 Macrophages 1	Cltc
Nrp2	0	1.47162	0.919	0.48	0	M2 Macrophages 1	Nrp2
Adgre1	0	1.46297	0.961	0.42	0	M2 Macrophages 1	Adgre1
Myo5a	0	1.45759	0.939	0.5	0	M2 Macrophages 1	Myo5a
Ltc4s	0	1.43511	0.841	0.24	0	M2 Macrophages 1	Ltc4s
Ap1b1	0	1.42911	0.955	0.461	0	M2 Macrophages 1	Ap1b1
Chp2	0	1.41942	0.856	0.174	0	M2 Macrophages 1	Chp2
Tgfbi	0	1.39448	0.999	0.798	0	M2 Macrophages 1	Tgfbi
Ms4a6d	0	1.38336	0.951	0.472	0	M2 Macrophages 1	Ms4a6d
Cp	0	1.34042	0.861	0.353	0	M2 Macrophages 1	Cp
Fcrls	0	1.34005	0.93	0.451	0	M2 Macrophages 1	Fcrls
Cd68	0	1.33639	0.938	0.494	0	M2 Macrophages 1	Cd68
Npl	0	1.32935	0.855	0.304	0	M2 Macrophages 1	Npl
Il4ra	0	1.31461	0.872	0.413	0	M2 Macrophages 1	Il4ra
Idh2	0	1.31061	0.907	0.449	0	M2 Macrophages 1	Idh2
Tns11	0	1.29879	0.97	0.647	0	M2 Macrophages 1	Tns1
Snx2	0	1.2939	0.971	0.698	0	M2 Macrophages 1	Snx2
Prxl2b	0	1.28374	0.862	0.334	0	M2 Macrophages 1	Prxl2b
C3ar1	0	1.2613	0.902	0.371	0	M2 Macrophages 1	C3ar1
Abca1	0	1.24841	0.985	0.74	0	M2 Macrophages 1	Abca1
Ehd4	0	1.24799	0.943	0.542	0	M2 Macrophages 1	Ehd4
Ms4a6b	0	1.24683	0.986	0.446	0	M2 Macrophages 1	Ms4a6b
Ptpn18	0	1.24542	0.98	0.584	0	M2 Macrophages 1	Ptpn18
Igf1	0	1.23064	0.98	0.644	0	M2 Macrophages 1	Igf1
Eps8	0	1.2263	0.947	0.525	0	M2 Macrophages 1	Eps8
Rnasel	0	1.19007	0.901	0.53	0	M2 Macrophages 1	Rnasel
Cd209a	0	1.18752	0.809	0.362	0	M2 Macrophages 1	Cd209a
Ctla2b	0	1.17567	0.791	0.25	0	M2 Macrophages 1	Ctla2b
Mgl2	0	1.17256	0.934	0.541	0	M2 Macrophages 1	Mgl2
Ctsd	0	1.15497	0.994	0.833	0	M2 Macrophages 1	Ctsd
Gpt2	0	1.15152	0.768	0.358	0	M2 Macrophages 1	Gpt2
Slc43a2	0	1.14517	0.88	0.482	0	M2 Macrophages 1	Slc43a2
Ighm	0	1.14044	0.924	0.506	0	M2 Macrophages 1	Ighm
Pla2g7	0	1.14026	0.979	0.532	0	M2 Macrophages 1	Pla2g7
Tmem176b	0	1.1244	0.986	0.506	0	M2 Macrophages 1	Tmem176b
Rab11fip5	0	1.12349	0.896	0.556	0	M2 Macrophages 1	Rab11fip5
Etv1	0	1.10604	0.763	0.291	0	M2 Macrophages 1	Etv1
Rnf150	0	1.10068	0.83	0.37	0	M2 Macrophages 1	Rnf150
Enpep	0	1.09438	0.751	0.344	0	M2 Macrophages 1	Enpep
Plekhg5	0	1.09276	0.809	0.287	0	M2 Macrophages 1	Plekhg5
Rab3il1	0	1.09269	0.887	0.471	0	M2 Macrophages 1	Rab3il1
Mmp9	0	1.0856	0.817	0.297	0	M2 Macrophages 1	Mmp9
Ptafr	0	1.07792	0.88	0.395	0	M2 Macrophages 1	Ptafr
Slc9a9	0	1.05518	0.796	0.329	0	M2 Macrophages 1	Slc9a9
Tmem37	0	1.05423	0.81	0.401	0	M2 Macrophages 1	Tmem37
Itsn1	0	1.03945	0.846	0.529	0	M2 Macrophages 1	Itsn1
Snx6	0	1.03519	0.946	0.685	0	M2 Macrophages 1	Snx6
Dhrs3	0	1.03407	0.862	0.489	0	M2 Macrophages 1	Dhrs3
Smagp	0	1.02813	0.816	0.347	0	M2 Macrophages 1	Smagp
S1pr1	0	1.01983	0.751	0.209	0	M2 Macrophages 1	S1pr1
Itgam	0	1.0159	0.959	0.495	0	M2 Macrophages 1	Itgam
Cd38	0	1.01152	0.718	0.19	0	M2 Macrophages 1	Cd38
Rgl1	0	1.00809	0.836	0.443	0	M2 Macrophages 1	Rgl1
Gprc5c	0	0.981938	0.769	0.29	0	M2 Macrophages 1	Gprc5c
Serpinb8	0	0.970912	0.751	0.335	0	M2 Macrophages 1	Serpinb8
B4galt6	0	0.948221	0.798	0.393	0	M2 Macrophages 1	B4galt6
Adgrg1	0	0.947811	0.682	0.162	0	M2 Macrophages 1	Adgrg1
Aoah	0	0.925908	0.756	0.179	0	M2 Macrophages 1	Aoah
Siglech	0	0.907519	0.625	0.105	0	M2 Macrophages 1	Siglech
Msr1	0	0.85624	0.734	0.277	0	M2 Macrophages 1	Msr1
Gas6	0	0.4334	0.999	0.694	0	M2 Macrophages 1	Gas6
Aif1	1.21958e-306	0.915862	0.925	0.478	2.43917e-303	M2 Macrophages 1	Aif1
Cst3	4.07758e-306	0.722906	1	0.958	8.15516e-303	M2 Macrophages 1	Cst3
Tmem8	5.8456e-305	0.885714	0.714	0.314	1.16912e-301	M2 Macrophages 1	Tmem8
Marcksl1	1.48205e-304	0.942991	0.796	0.302	2.96409e-301	M2 Macrophages 1	Marcksl1
Nrp1	1.74501e-304	0.940419	0.922	0.621	3.49002e-301	M2 Macrophages 1	Nrp1
Alox5	1.81416e-303	0.72503	0.685	0.21	3.62832e-300	M2 Macrophages 1	Alox5
Cd209e	2.26325e-302	0.650449	0.517	0.112	4.52649e-299	M2 Macrophages 1	Cd209e
Tbc1d4	8.076e-297	0.811351	0.769	0.4	1.6152e-293	M2 Macrophages 1	Tbc1d4
Ptger4	1.62874e-296	0.861196	0.667	0.244	3.25748e-293	M2 Macrophages 1	Ptger4
Nxpe5	1.12119e-295	0.891314	0.686	0.259	2.24239e-292	M2 Macrophages 1	Nxpe5
Sdc3	5.64744e-293	0.885656	0.861	0.398	1.12949e-289	M2 Macrophages 1	Sdc3
Ctss	5.35644e-292	1.177	0.999	0.568	1.07129e-288	M2 Macrophages 1	Ctss
Sema6a	2.01192e-291	0.622969	0.496	0.121	4.02384e-288	M2 Macrophages 1	Sema6a
Ap2m1	2.39216e-291	0.900539	0.928	0.706	4.78431e-288	M2 Macrophages 1	Ap2m1
Pmp221	1.39118e-290	0.989672	0.975	0.704	2.78236e-287	M2 Macrophages 1	Pmp22
Gm4951	1.87268e-287	0.639676	0.583	0.172	3.74536e-284	M2 Macrophages 1	Gm4951
Cd14	4.0534e-284	0.857099	0.911	0.516	8.1068e-281	M2 Macrophages 1	Cd14
Gfra2	1.47148e-281	0.851147	0.701	0.35	2.94297e-278	M2 Macrophages 1	Gfra2
C4b1	2.17375e-272	1.07811	0.983	0.738	4.3475e-269	M2 Macrophages 1	C4b
Cd209b	1.37758e-268	2.26289	0.634	0.313	2.75517e-265	M2 Macrophages 1	Cd209b
Tmem176a	2.04579e-266	0.782484	0.954	0.498	4.09159e-263	M2 Macrophages 1	Tmem176a
Fam43a	8.84142e-264	0.972879	0.73	0.344	1.76828e-260	M2 Macrophages 1	Fam43a
Pla2g2d	3.90285e-261	1.37989	0.616	0.286	7.8057e-258	M2 Macrophages 1	Pla2g2d
Ddx60	4.53124e-251	0.825404	0.652	0.301	9.06248e-248	M2 Macrophages 1	Ddx60
Ccl7	2.31519e-250	1.74433	0.73	0.374	4.63039e-247	M2 Macrophages 1	Ccl7
Ms4a4a	2.27225e-248	0.67681	0.65	0.25	4.54451e-245	M2 Macrophages 1	Ms4a4a
Vsig4	2.64246e-243	0.846314	0.376	0.079	5.28491e-240	M2 Macrophages 1	Vsig4
Clec4a3	4.19618e-242	0.694985	0.909	0.427	8.39236e-239	M2 Macrophages 1	Clec4a3
Kctd12	1.45653e-238	0.791612	0.969	0.68	2.91306e-235	M2 Macrophages 1	Kctd12
Plk2	8.52102e-235	0.912711	0.689	0.362	1.7042e-231	M2 Macrophages 1	Plk2
Fcgr1	8.96413e-233	0.579393	0.69	0.263	1.79283e-229	M2 Macrophages 1	Fcgr1
Retnla	2.59e-232	1.41071	0.814	0.641	5.18e-229	M2 Macrophages 1	Retnla
Epsti1	1.10037e-231	0.679926	0.858	0.421	2.20075e-228	M2 Macrophages 1	Epsti1
Hpgds	2.36551e-231	0.7979	0.646	0.3	4.73103e-228	M2 Macrophages 1	Hpgds
Lyz2	4.83333e-223	0.706375	1	0.768	9.66666e-220	M2 Macrophages 1	Lyz2
Fh1	6.66608e-215	0.864906	0.777	0.486	1.33322e-211	M2 Macrophages 1	Fh1
Ms4a6c	4.05666e-213	0.61656	0.98	0.459	8.11332e-210	M2 Macrophages 1	Ms4a6c
Cd72	9.68156e-211	0.377386	0.454	0.131	1.93631e-207	M2 Macrophages 1	Cd72
Rassf4	1.43805e-208	0.67352	0.914	0.463	2.8761e-205	M2 Macrophages 1	Rassf4
Zfp36l1	1.00872e-206	0.878832	0.984	0.856	2.01745e-203	M2 Macrophages 1	Zfp36l1
Ly86	2.11464e-205	0.65602	0.946	0.52	4.22928e-202	M2 Macrophages 1	Ly86
Cd631	2.14925e-205	0.794452	0.995	0.792	4.2985e-202	M2 Macrophages 1	Cd63
Slc7a8	6.90718e-203	0.632836	0.676	0.367	1.38144e-199	M2 Macrophages 1	Slc7a8
Prune2	3.47881e-199	0.576118	0.513	0.162	6.95763e-196	M2 Macrophages 1	Prune2
Bst2	5.79198e-198	0.751008	0.928	0.747	1.1584e-194	M2 Macrophages 1	Bst2
Siglec1	2.25192e-194	0.500182	0.504	0.169	4.50383e-191	M2 Macrophages 1	Siglec1
Cxcl16	3.95964e-193	0.54256	0.646	0.312	7.91929e-190	M2 Macrophages 1	Cxcl16
Timd4	6.10383e-192	0.577765	0.35	0.057	1.22077e-188	M2 Macrophages 1	Timd4
Cybb	1.06802e-185	0.456192	0.925	0.427	2.13604e-182	M2 Macrophages 1	Cybb
Gas71	4.82727e-180	0.621356	0.929	0.707	9.65453e-177	M2 Macrophages 1	Gas7
Ucp2	6.80179e-177	0.70016	0.984	0.6	1.36036e-173	M2 Macrophages 1	Ucp2
Dusp6	3.63157e-176	0.856776	0.754	0.488	7.26314e-173	M2 Macrophages 1	Dusp6
Tent5a1	3.52643e-174	0.693335	0.969	0.8	7.05285e-171	M2 Macrophages 1	Tent5a
Irf8	1.12089e-173	0.264566	0.656	0.267	2.24178e-170	M2 Macrophages 1	Irf8
Slc16a6	1.15941e-173	0.610199	0.58	0.262	2.31882e-170	M2 Macrophages 1	Slc16a6
Hfe	1.42547e-172	0.553057	0.807	0.541	2.85093e-169	M2 Macrophages 1	Hfe
Clec4a2	4.75737e-168	0.537644	0.867	0.493	9.51474e-165	M2 Macrophages 1	Clec4a2
Fchsd2	5.42221e-168	0.681511	0.649	0.406	1.08444e-164	M2 Macrophages 1	Fchsd2
Lmna	4.03935e-164	0.696327	0.945	0.773	8.0787e-161	M2 Macrophages 1	Lmna
Ifi30	5.16533e-164	0.399542	0.946	0.535	1.03307e-160	M2 Macrophages 1	Ifi30
Trem2	3.18653e-163	0.370768	0.557	0.222	6.37306e-160	M2 Macrophages 1	Trem2
Cfb1	1.1416e-160	0.636877	0.919	0.637	2.28319e-157	M2 Macrophages 1	Cfb
Cd33	4.07031e-158	0.285132	0.685	0.375	8.14063e-155	M2 Macrophages 1	Cd33
Cysltr1	2.82094e-153	0.59164	0.701	0.391	5.64187e-150	M2 Macrophages 1	Cysltr1
Plekho1	5.17209e-149	0.499711	0.851	0.538	1.03442e-145	M2 Macrophages 1	Plekho1
Agfg1	6.96173e-149	0.608917	0.778	0.575	1.39235e-145	M2 Macrophages 1	Agfg1
Tuba1b	9.85658e-148	0.546628	0.95	0.77	1.97132e-144	M2 Macrophages 1	Tuba1b
Plek	7.97659e-144	0.339138	0.814	0.497	1.59532e-140	M2 Macrophages 1	Plek
Barx2	8.21185e-142	0.253651	0.25	0.02	1.64237e-138	M2 Macrophages 1	Barx2
Cxcr3	7.04344e-141	0.261938	0.376	0.132	1.40869e-137	M2 Macrophages 1	Cxcr3
Gm34455	2.61783e-139	0.630059	0.597	0.386	5.23565e-136	M2 Macrophages 1	Gm34455
Shtn1	9.56761e-139	0.513156	0.725	0.407	1.91352e-135	M2 Macrophages 1	Shtn1
Ugcg	1.05963e-137	0.505805	0.738	0.521	2.11927e-134	M2 Macrophages 1	Ugcg
Pou2f2	1.04918e-136	0.439395	0.617	0.316	2.09835e-133	M2 Macrophages 1	Pou2f2
Clcn5	3.75306e-136	0.613208	0.642	0.419	7.50612e-133	M2 Macrophages 1	Clcn5
Hist1h2bc	1.55444e-133	0.352124	0.833	0.68	3.10888e-130	M2 Macrophages 1	Hist1h2bc
Emp11	3.17504e-129	0.734659	0.828	0.658	6.35009e-126	M2 Macrophages 1	Emp1
Ccl2	3.60719e-125	1.11052	0.68	0.456	7.21438e-122	M2 Macrophages 1	Ccl2
Gnpda1	1.24963e-124	0.562982	0.675	0.458	2.49925e-121	M2 Macrophages 1	Gnpda1
Hpgd	1.56772e-124	0.659149	0.646	0.444	3.13545e-121	M2 Macrophages 1	Hpgd
Dock2	1.15465e-122	0.373337	0.828	0.497	2.30929e-119	M2 Macrophages 1	Dock2
Tep1	2.40872e-116	0.436067	0.743	0.48	4.81745e-113	M2 Macrophages 1	Tep1
Clec4n	4.5291e-115	0.601953	0.516	0.225	9.0582e-112	M2 Macrophages 1	Clec4n
Pfkfb3	6.5605e-115	0.294069	0.46	0.275	1.3121e-111	M2 Macrophages 1	Pfkfb3
Cd551	1.66092e-114	0.62282	0.711	0.495	3.32183e-111	M2 Macrophages 1	Cd55
Tfrc	4.79738e-114	0.518207	0.43	0.188	9.59475e-111	M2 Macrophages 1	Tfrc
Adrb2	7.24784e-114	0.372667	0.654	0.417	1.44957e-110	M2 Macrophages 1	Adrb2
Ccl12	2.0689e-111	1.0904	0.543	0.335	4.13781e-108	M2 Macrophages 1	Ccl12
Mt11	2.24313e-108	0.502544	0.994	0.864	4.48626e-105	M2 Macrophages 1	Mt1
Cxcl131	3.48493e-108	1.61815	0.597	0.435	6.96986e-105	M2 Macrophages 1	Cxcl13
Fosb	1.45708e-107	0.547947	0.885	0.765	2.91416e-104	M2 Macrophages 1	Fosb
Enpp1	4.64746e-99	0.271256	0.285	0.059	9.29492e-96	M2 Macrophages 1	Enpp1
Rcn31	8.42244e-95	0.467637	0.816	0.644	1.68449e-91	M2 Macrophages 1	Rcn3
Gpr34	4.94807e-92	0.521112	0.519	0.288	9.89614e-89	M2 Macrophages 1	Gpr34
Serpinb6a1	8.51078e-91	0.480437	0.989	0.689	1.70216e-87	M2 Macrophages 1	Serpinb6a
Arl6ip1	2.42357e-89	0.352034	0.939	0.806	4.84715e-86	M2 Macrophages 1	Arl6ip1
Gatm	4.10246e-88	0.484176	0.476	0.269	8.20493e-85	M2 Macrophages 1	Gatm
Oasl2	1.93541e-81	0.371633	0.616	0.451	3.87083e-78	M2 Macrophages 1	Oasl2
Sdc4	5.81316e-78	0.537473	0.691	0.545	1.16263e-74	M2 Macrophages 1	Sdc4
Tppp31	1.26363e-75	0.470021	0.775	0.568	2.52726e-72	M2 Macrophages 1	Tppp3
Il10	8.82301e-74	0.461507	0.338	0.161	1.7646e-70	M2 Macrophages 1	Il10
Cd83	1.09571e-72	0.390433	0.448	0.278	2.19141e-69	M2 Macrophages 1	Cd83
Rtp4	5.06745e-62	0.342624	0.57	0.436	1.01349e-58	M2 Macrophages 1	Rtp4
Egr1	2.09901e-61	0.586165	0.849	0.786	4.19802e-58	M2 Macrophages 1	Egr1
Plxnd1	4.24552e-60	0.295791	0.69	0.56	8.49104e-57	M2 Macrophages 1	Plxnd1
Vcam1	7.04045e-59	0.506404	0.339	0.174	1.40809e-55	M2 Macrophages 1	Vcam1
Dok2	7.2433e-59	0.326504	0.615	0.428	1.44866e-55	M2 Macrophages 1	Dok2
Ier3	4.74202e-57	0.410094	0.529	0.353	9.48404e-54	M2 Macrophages 1	Ier3
Ifi47	1.21669e-54	0.300541	0.579	0.448	2.43338e-51	M2 Macrophages 1	Ifi47
Hgsnat	8.65446e-54	0.620091	0.604	0.505	1.73089e-50	M2 Macrophages 1	Hgsnat
Etv3	1.90325e-51	0.376263	0.609	0.525	3.80651e-48	M2 Macrophages 1	Etv3
Blnk	3.55193e-50	0.35107	0.469	0.32	7.10385e-47	M2 Macrophages 1	Blnk
Cd200r1	9.46792e-48	0.325116	0.52	0.375	1.89358e-44	M2 Macrophages 1	Cd200r1
Iigp11	2.23208e-43	0.276934	0.448	0.316	4.46417e-40	M2 Macrophages 1	Iigp1
Mcoln2	3.73889e-36	0.342166	0.353	0.236	7.47779e-33	M2 Macrophages 1	Mcoln2
Cmah1	1.37066e-29	0.261668	0.411	0.313	2.74131e-26	M2 Macrophages 1	Cmah
Dmpk	2.08079e-17	0.331534	0.401	0.339	4.16158e-14	M2 Macrophages 1	Dmpk
Igfbp7	0	3.7441	0.974	0.501	0	VSMCs	Igfbp7
Apod	0	3.60977	0.987	0.566	0	VSMCs	Apod
Cxcl14	0	3.37738	0.805	0.135	0	VSMCs	Cxcl14
Mgp	0	2.96395	0.707	0.121	0	VSMCs	Mgp
Bgn	0	2.8873	0.946	0.384	0	VSMCs	Bgn
Gas61	0	2.82499	0.975	0.701	0	VSMCs	Gas6
Gdf10	0	2.74479	0.949	0.315	0	VSMCs	Gdf10
Gsn1	0	2.73786	1	0.85	0	VSMCs	Gsn
Inmt1	0	2.73462	0.929	0.495	0	VSMCs	Inmt
Ltbp4	0	2.68339	0.932	0.38	0	VSMCs	Ltbp4
Cxcl12	0	2.51547	0.929	0.341	0	VSMCs	Cxcl12
Lum	0	2.48525	0.902	0.34	0	VSMCs	Lum
C71	0	2.41391	0.917	0.342	0	VSMCs	C7
Cygb1	0	2.39149	0.944	0.383	0	VSMCs	Cygb
Penk	0	2.36405	0.907	0.311	0	VSMCs	Penk
Fmo2	0	2.33483	0.782	0.164	0	VSMCs	Fmo2
C2	0	2.25783	0.926	0.333	0	VSMCs	C2
Dcn1	0	2.23848	1	0.728	0	VSMCs	Dcn
Gadd45g	0	2.19301	0.838	0.417	0	VSMCs	Gadd45g
Serping11	0	2.16313	0.996	0.554	0	VSMCs	Serping1
Col4a11	0	2.1139	0.905	0.333	0	VSMCs	Col4a1
Fbln1	0	2.07838	0.878	0.342	0	VSMCs	Fbln1
Rbp4	0	2.0638	0.748	0.133	0	VSMCs	Rbp4
Entpd21	0	2.02453	0.95	0.482	0	VSMCs	Entpd2
Dpep11	0	2.0119	0.969	0.511	0	VSMCs	Dpep1
Serpinf11	0	2.0066	0.977	0.567	0	VSMCs	Serpinf1
F3	0	1.92924	0.708	0.163	0	VSMCs	F3
Col1a11	0	1.91788	0.986	0.617	0	VSMCs	Col1a1
Fth1	0	1.89625	0.999	0.993	0	VSMCs	Fth1
Clec3b1	0	1.89502	0.983	0.595	0	VSMCs	Clec3b
Ly6a1	0	1.89255	0.996	0.719	0	VSMCs	Ly6a
Frmd61	0	1.88926	0.914	0.489	0	VSMCs	Frmd6
Ctsk1	0	1.87503	0.917	0.428	0	VSMCs	Ctsk
Chrdl1	0	1.86955	0.793	0.165	0	VSMCs	Chrdl1
Col1a21	0	1.86918	0.998	0.617	0	VSMCs	Col1a2
Srpx	0	1.82794	0.9	0.277	0	VSMCs	Srpx
Ecm11	0	1.80986	0.984	0.811	0	VSMCs	Ecm1
Olfml3	0	1.78958	0.832	0.279	0	VSMCs	Olfml3
Sparcl1	0	1.78927	0.806	0.112	0	VSMCs	Sparcl1
Il11ra11	0	1.7759	0.891	0.6	0	VSMCs	Il11ra1
Gpnmb1	0	1.76998	0.927	0.393	0	VSMCs	Gpnmb
Nfib1	0	1.7255	0.936	0.381	0	VSMCs	Nfib
Abi3bp1	0	1.71467	0.913	0.43	0	VSMCs	Abi3bp
Selenom1	0	1.71373	0.947	0.665	0	VSMCs	Selenom
Nbl11	0	1.71211	0.911	0.399	0	VSMCs	Nbl1
Igfbp61	0	1.68374	0.992	0.575	0	VSMCs	Igfbp6
Ly6c11	0	1.6777	0.968	0.519	0	VSMCs	Ly6c1
Prnp1	0	1.62511	0.939	0.489	0	VSMCs	Prnp
Rbp1	0	1.60806	0.718	0.121	0	VSMCs	Rbp1
Ccdc801	0	1.59865	0.966	0.585	0	VSMCs	Ccdc80
Il6st1	0	1.59588	0.899	0.667	0	VSMCs	Il6st
Steap4	0	1.5726	0.796	0.299	0	VSMCs	Steap4
Gas11	0	1.54612	0.881	0.317	0	VSMCs	Gas1
Col4a2	0	1.54316	0.79	0.265	0	VSMCs	Col4a2
Slit31	0	1.54063	0.932	0.407	0	VSMCs	Slit3
Cavin31	0	1.51642	0.897	0.413	0	VSMCs	Cavin3
Podn	0	1.51079	0.841	0.289	0	VSMCs	Podn
Cd91	0	1.49087	0.944	0.555	0	VSMCs	Cd9
Prrx11	0	1.47771	0.908	0.495	0	VSMCs	Prrx1
Itgbl11	0	1.47682	0.854	0.246	0	VSMCs	Itgbl1
Fbln21	0	1.46989	0.932	0.422	0	VSMCs	Fbln2
Lamb21	0	1.44548	0.941	0.512	0	VSMCs	Lamb2
Sparc1	0	1.44541	0.977	0.516	0	VSMCs	Sparc
C1s11	0	1.44189	0.932	0.459	0	VSMCs	C1s1
Serpinh11	0	1.43042	0.942	0.414	0	VSMCs	Serpinh1
Pdgfra1	0	1.42852	0.902	0.445	0	VSMCs	Pdgfra
Vit1	0	1.41572	0.899	0.264	0	VSMCs	Vit
C1ra1	0	1.41097	0.914	0.495	0	VSMCs	C1ra
Ifi2051	0	1.41042	0.929	0.441	0	VSMCs	Ifi205
Rarres21	0	1.40245	0.967	0.459	0	VSMCs	Rarres2
Tspan11	0	1.39688	0.768	0.104	0	VSMCs	Tspan11
Ccn5	0	1.36259	0.763	0.206	0	VSMCs	Ccn5
Timp21	0	1.33179	0.996	0.884	0	VSMCs	Timp2
Col3a11	0	1.32265	0.97	0.609	0	VSMCs	Col3a1
Fxyd11	0	1.29556	0.92	0.389	0	VSMCs	Fxyd1
Scn7a1	0	1.28554	0.879	0.409	0	VSMCs	Scn7a
Svep11	0	1.28085	0.857	0.349	0	VSMCs	Svep1
Adamts21	0	1.25617	0.896	0.465	0	VSMCs	Adamts2
Gstm21	0	1.25135	0.793	0.263	0	VSMCs	Gstm2
Il1r11	0	1.23085	0.834	0.406	0	VSMCs	Il1r1
Ms4a4d1	0	1.21558	0.871	0.403	0	VSMCs	Ms4a4d
Fmo1	0	1.19842	0.717	0.145	0	VSMCs	Fmo1
Snhg181	0	1.14153	0.827	0.321	0	VSMCs	Snhg18
Bicc11	0	1.12418	0.858	0.328	0	VSMCs	Bicc1
Thbs31	0	1.02596	0.838	0.322	0	VSMCs	Thbs3
Fgf71	0	1.00332	0.775	0.184	0	VSMCs	Fgf7
Ecm21	0	0.993671	0.833	0.311	0	VSMCs	Ecm2
Hspb11	0	0.976784	0.75	0.242	0	VSMCs	Hspb1
Spock2	0	0.921887	0.693	0.187	0	VSMCs	Spock2
Meox2	0	0.91612	0.691	0.108	0	VSMCs	Meox2
Gem1	0	0.871649	0.741	0.211	0	VSMCs	Gem
Hmgcs2	0	0.816025	0.654	0.101	0	VSMCs	Hmgcs2
Clu	0	0.712806	0.548	0.059	0	VSMCs	Clu
Gabra3	0	0.686689	0.594	0.098	0	VSMCs	Gabra3
Plcxd3	0	0.596915	0.615	0.106	0	VSMCs	Plcxd3
Ism1	0	0.583754	0.624	0.113	0	VSMCs	Ism1
Gsta3	0	0.487118	0.537	0.071	0	VSMCs	Gsta3
Dkk3	0	0.481635	0.539	0.09	0	VSMCs	Dkk3
Masp1	0	0.373104	0.489	0.03	0	VSMCs	Masp1
Avpr1a	0	0.339774	0.517	0.038	0	VSMCs	Avpr1a
Mfap4	0	0.291681	0.491	0.054	0	VSMCs	Mfap4
Cpxm2	7.01546e-306	0.590734	0.586	0.139	1.40309e-302	VSMCs	Cpxm2
Mmp231	3.8307e-305	1.30905	0.825	0.37	7.6614e-302	VSMCs	Mmp23
Gpx81	7.9223e-304	1.02897	0.797	0.317	1.58446e-300	VSMCs	Gpx8
Phlda3	1.22574e-301	0.770323	0.638	0.155	2.45148e-298	VSMCs	Phlda3
Ccl111	7.63331e-301	1.61209	0.825	0.356	1.52666e-297	VSMCs	Ccl11
Ppl1	2.05184e-300	0.903261	0.795	0.298	4.10368e-297	VSMCs	Ppl
Col6a11	4.704e-297	1.28958	0.928	0.443	9.40799e-294	VSMCs	Col6a1
Hsd11b11	1.00786e-296	0.88593	0.761	0.27	2.01571e-293	VSMCs	Hsd11b1
Comp	4.48339e-295	0.406252	0.479	0.11	8.96677e-292	VSMCs	Comp
Htra11	1.22677e-294	1.15315	0.884	0.395	2.45355e-291	VSMCs	Htra1
Errfi11	1.42762e-293	1.42337	0.931	0.565	2.85524e-290	VSMCs	Errfi1
Gstm11	1.66154e-292	1.37726	0.936	0.599	3.32307e-289	VSMCs	Gstm1
Nedd41	7.09636e-292	1.23183	0.948	0.514	1.41927e-288	VSMCs	Nedd4
Nmb1	3.22215e-291	1.13703	0.806	0.443	6.4443e-288	VSMCs	Nmb
Mmp21	5.16575e-291	1.39341	0.935	0.528	1.03315e-287	VSMCs	Mmp2
Id31	1.5197e-290	1.50548	0.881	0.398	3.03939e-287	VSMCs	Id3
Nupr11	3.5039e-289	1.51432	0.944	0.684	7.00781e-286	VSMCs	Nupr1
Epha3	1.15988e-288	0.427228	0.461	0.038	2.31976e-285	VSMCs	Epha3
Naalad2	4.04373e-288	0.685566	0.619	0.172	8.08746e-285	VSMCs	Naalad2
Ntn11	9.76397e-286	0.834506	0.832	0.302	1.95279e-282	VSMCs	Ntn1
Pmepa11	2.81418e-283	1.07936	0.844	0.438	5.62837e-280	VSMCs	Pmepa1
Mme	4.73632e-283	0.326204	0.516	0.088	9.47264e-280	VSMCs	Mme
Serpina3n1	7.7577e-283	1.338	0.791	0.299	1.55154e-279	VSMCs	Serpina3n
Has21	3.12387e-281	0.819657	0.73	0.248	6.24774e-278	VSMCs	Has2
Pdgfrl	7.1344e-281	0.652287	0.521	0.104	1.42688e-277	VSMCs	Pdgfrl
Gm17167	1.08587e-280	0.404132	0.545	0.097	2.17174e-277	VSMCs	Gm17167
Pcolce1	3.74115e-280	1.25723	0.918	0.508	7.4823e-277	VSMCs	Pcolce
Fkbp71	1.41356e-279	1.03953	0.812	0.367	2.82712e-276	VSMCs	Fkbp7
Gpc3	2.10851e-277	1.28185	0.597	0.155	4.21703e-274	VSMCs	Gpc3
Crispld2	3.17782e-277	0.920096	0.729	0.333	6.35564e-274	VSMCs	Crispld2
Abcc9	7.54321e-277	0.593878	0.594	0.147	1.50864e-273	VSMCs	Abcc9
Col6a21	3.76062e-275	1.22874	0.885	0.44	7.52124e-272	VSMCs	Col6a2
Mlana	1.28477e-274	0.496164	0.452	0.039	2.56954e-271	VSMCs	Mlana
Tshz21	8.96597e-273	1.04418	0.859	0.425	1.79319e-269	VSMCs	Tshz2
Tmem1001	4.24938e-272	1.028	0.853	0.335	8.49875e-269	VSMCs	Tmem100
Timp1	4.6486e-272	1.45071	0.693	0.223	9.29721e-269	VSMCs	Timp1
Abca8a1	1.26934e-271	0.999691	0.787	0.319	2.53869e-268	VSMCs	Abca8a
Flrt21	1.37237e-271	0.982038	0.806	0.346	2.74473e-268	VSMCs	Flrt2
Col5a21	2.91891e-270	1.16285	0.903	0.444	5.83781e-267	VSMCs	Col5a2
Fkbp91	1.01043e-269	0.98381	0.866	0.43	2.02086e-266	VSMCs	Fkbp9
Lpl	1.71629e-269	1.45292	0.87	0.532	3.43258e-266	VSMCs	Lpl
Kcne4	1.06817e-268	0.333957	0.469	0.066	2.13635e-265	VSMCs	Kcne4
Angpt4	4.55275e-266	0.250893	0.493	0.126	9.10551e-263	VSMCs	Angpt4
Mustn11	3.28474e-263	1.03498	0.82	0.385	6.56948e-260	VSMCs	Mustn1
Ramp21	1.0678e-261	1.00197	0.889	0.442	2.13561e-258	VSMCs	Ramp2
Scara51	1.13528e-261	1.14267	0.914	0.47	2.27056e-258	VSMCs	Scara5
Col5a11	2.85505e-260	0.982748	0.886	0.423	5.71011e-257	VSMCs	Col5a1
Cav11	5.34256e-259	1.19167	0.76	0.333	1.06851e-255	VSMCs	Cav1
Cd341	6.00957e-259	1.12333	0.953	0.505	1.20191e-255	VSMCs	Cd34
Smoc21	1.13542e-256	0.893596	0.709	0.278	2.27084e-253	VSMCs	Smoc2
Lox1	1.01586e-255	0.951474	0.741	0.308	2.03173e-252	VSMCs	Lox
Cald11	2.06848e-255	0.875364	0.868	0.395	4.13696e-252	VSMCs	Cald1
Col5a31	1.90163e-252	0.879268	0.653	0.193	3.80327e-249	VSMCs	Col5a3
Sod31	1.98071e-251	1.18358	0.79	0.35	3.96141e-248	VSMCs	Sod3
Acsbg1	6.78403e-251	0.378897	0.435	0.102	1.35681e-247	VSMCs	Acsbg1
Lhfp1	4.35996e-250	0.831436	0.786	0.332	8.71991e-247	VSMCs	Lhfp
Tgfbr31	1.10151e-248	1.08408	0.9	0.45	2.20301e-245	VSMCs	Tgfbr3
Tril	2.01908e-248	0.40964	0.562	0.13	4.03815e-245	VSMCs	Tril
Adamts121	6.68362e-248	0.378331	0.584	0.14	1.33672e-244	VSMCs	Adamts12
Lgi1	1.51366e-246	0.289804	0.495	0.101	3.02733e-243	VSMCs	Lgi1
Ar1	5.8412e-245	1.02519	0.883	0.443	1.16824e-241	VSMCs	Ar
Ghr1	3.43913e-243	0.994512	0.723	0.281	6.87826e-240	VSMCs	Ghr
Bace2	4.81728e-243	0.52649	0.524	0.101	9.63455e-240	VSMCs	Bace2
Agt	2.71351e-242	1.18442	0.591	0.153	5.42703e-239	VSMCs	Agt
Galnt151	1.47297e-241	0.996537	0.889	0.498	2.94594e-238	VSMCs	Galnt15
Mmp3	4.26642e-241	2.17338	0.667	0.231	8.53284e-238	VSMCs	Mmp3
Fzd21	5.7971e-239	0.602513	0.6	0.135	1.15942e-235	VSMCs	Fzd2
Cd1091	1.08424e-238	0.762333	0.683	0.21	2.16848e-235	VSMCs	Cd109
Thsd7a1	6.62572e-238	0.627527	0.671	0.231	1.32514e-234	VSMCs	Thsd7a
Ndn1	1.23928e-236	1.03211	0.778	0.353	2.47856e-233	VSMCs	Ndn
Col15a1	2.41996e-236	0.764209	0.536	0.093	4.83992e-233	VSMCs	Col15a1
Gstm51	3.16103e-235	1.06139	0.754	0.403	6.32206e-232	VSMCs	Gstm5
Phlda11	3.26754e-235	1.17415	0.839	0.49	6.53509e-232	VSMCs	Phlda1
Ace1	2.15436e-234	1.14065	0.9	0.463	4.30873e-231	VSMCs	Ace
Pcolce21	5.2468e-231	1.00371	0.962	0.508	1.04936e-227	VSMCs	Pcolce2
Cped11	3.6268e-229	0.929344	0.799	0.411	7.25361e-226	VSMCs	Cped1
Prelp1	1.25132e-228	0.858934	0.839	0.359	2.50265e-225	VSMCs	Prelp
Tnxb1	1.16857e-227	1.07156	0.964	0.568	2.33715e-224	VSMCs	Tnxb
Tuba1a1	7.52731e-227	1.15808	0.914	0.705	1.50546e-223	VSMCs	Tuba1a
Medag1	1.41289e-226	0.978315	0.841	0.426	2.82578e-223	VSMCs	Medag
Adamtsl11	2.2734e-225	0.884911	0.753	0.295	4.54681e-222	VSMCs	Adamtsl1
Aebp11	4.60968e-225	1.0139	0.959	0.561	9.21935e-222	VSMCs	Aebp1
Cdh131	5.58204e-225	0.609463	0.745	0.257	1.11641e-221	VSMCs	Cdh13
Ccl19	1.04346e-220	1.24352	0.584	0.092	2.08693e-217	VSMCs	Ccl19
Adm1	1.14197e-220	1.04572	0.733	0.324	2.28393e-217	VSMCs	Adm
Antxr11	3.30156e-219	0.68326	0.844	0.344	6.60312e-216	VSMCs	Antxr1
Nr2f2	1.09793e-218	0.770579	0.557	0.111	2.19587e-215	VSMCs	Nr2f2
Ablim11	1.863e-217	0.913554	0.899	0.506	3.72599e-214	VSMCs	Ablim1
Sult5a11	4.68648e-217	0.980523	0.777	0.409	9.37295e-214	VSMCs	Sult5a1
Cyp1b1	4.66724e-215	0.334222	0.409	0.024	9.33448e-212	VSMCs	Cyp1b1
Fstl11	3.8438e-214	0.887997	0.955	0.506	7.6876e-211	VSMCs	Fstl1
Npdc11	3.23964e-213	0.926331	0.733	0.268	6.47929e-210	VSMCs	Npdc1
Cdon1	3.73756e-212	0.507499	0.745	0.259	7.47512e-209	VSMCs	Cdon
Rnase41	2.59221e-211	0.958366	0.974	0.752	5.18442e-208	VSMCs	Rnase4
Csrp21	6.14834e-211	1.58456	0.766	0.411	1.22967e-207	VSMCs	Csrp2
Hspb81	3.84485e-208	0.649173	0.775	0.352	7.6897e-205	VSMCs	Hspb8
Ebf11	3.86496e-208	0.723993	0.902	0.404	7.72992e-205	VSMCs	Ebf1
Hspa1b	1.06717e-207	0.67931	0.678	0.309	2.13433e-204	VSMCs	Hspa1b
Sfrp11	5.42872e-206	0.896029	0.652	0.244	1.08574e-202	VSMCs	Sfrp1
Hes1	4.72911e-204	0.399517	0.649	0.231	9.45822e-201	VSMCs	Hes1
Cavin11	3.10828e-202	0.94314	0.9	0.553	6.21657e-199	VSMCs	Cavin1
Prrg31	5.24737e-202	0.648985	0.705	0.28	1.04947e-198	VSMCs	Prrg3
Gxylt21	2.11707e-201	0.756776	0.653	0.193	4.23413e-198	VSMCs	Gxylt2
Timp31	5.81274e-201	0.927389	0.88	0.495	1.16255e-197	VSMCs	Timp3
Akap121	6.8378e-200	0.555593	0.709	0.26	1.36756e-196	VSMCs	Akap12
Zfhx41	1.39703e-199	0.735779	0.787	0.395	2.79405e-196	VSMCs	Zfhx4
Osr11	9.95403e-199	1.13877	0.753	0.356	1.99081e-195	VSMCs	Osr1
Cadm31	1.31318e-198	0.863728	0.803	0.372	2.62636e-195	VSMCs	Cadm3
Mxra81	1.4752e-198	0.763862	0.789	0.335	2.95039e-195	VSMCs	Mxra8
Scara31	7.46036e-197	0.669404	0.802	0.382	1.49207e-193	VSMCs	Scara3
Serpine21	3.10347e-196	0.98949	0.847	0.387	6.20695e-193	VSMCs	Serpine2
Tmsb10	5.54499e-196	1.18582	0.984	0.817	1.109e-192	VSMCs	Tmsb10
Auts21	1.81481e-193	0.528795	0.661	0.289	3.62961e-190	VSMCs	Auts2
Olfml2b1	9.40348e-193	0.974208	0.773	0.339	1.8807e-189	VSMCs	Olfml2b
Sptbn11	1.72144e-192	0.937517	0.937	0.707	3.44287e-189	VSMCs	Sptbn1
Map1b1	1.23965e-191	0.59294	0.712	0.309	2.47929e-188	VSMCs	Map1b
Ahnak21	1.12476e-190	0.856126	0.831	0.496	2.24952e-187	VSMCs	Ahnak2
Mpdz1	2.85777e-189	0.522571	0.665	0.23	5.71554e-186	VSMCs	Mpdz
Camk2n11	4.8714e-189	0.609948	0.797	0.383	9.7428e-186	VSMCs	Camk2n1
Mmp141	1.08443e-188	0.861344	0.82	0.402	2.16887e-185	VSMCs	Mmp14
Plpp31	1.13256e-188	0.592875	0.95	0.547	2.26512e-185	VSMCs	Plpp3
Lvrn1	2.06703e-188	0.428275	0.678	0.233	4.13406e-185	VSMCs	Lvrn
Vegfa1	3.24142e-187	0.857971	0.742	0.388	6.48284e-184	VSMCs	Vegfa
Lama21	3.36076e-186	0.785993	0.844	0.437	6.72151e-183	VSMCs	Lama2
Mt21	2.656e-185	1.24004	0.9	0.669	5.312e-182	VSMCs	Mt2
Gstt11	4.58152e-185	0.842856	0.721	0.352	9.16304e-182	VSMCs	Gstt1
Tgm2	8.07963e-184	0.265869	0.548	0.173	1.61593e-180	VSMCs	Tgm2
Egfr1	2.56231e-183	1.03041	0.905	0.616	5.12462e-180	VSMCs	Egfr
Shox21	2.10123e-182	0.683103	0.721	0.36	4.20246e-179	VSMCs	Shox2
Mfap21	2.7961e-182	0.939233	0.682	0.273	5.59221e-179	VSMCs	Mfap2
Pcsk51	6.85316e-182	0.432434	0.594	0.218	1.37063e-178	VSMCs	Pcsk5
Col4a41	3.81072e-181	0.37911	0.591	0.221	7.62144e-178	VSMCs	Col4a4
Ogn1	3.81669e-180	0.677526	0.89	0.537	7.63338e-177	VSMCs	Ogn
Cldn101	1.16743e-177	0.543038	0.676	0.336	2.33485e-174	VSMCs	Cldn10
Lbp1	7.88115e-177	1.19838	0.793	0.474	1.57623e-173	VSMCs	Lbp
Igfbp51	2.26572e-176	0.478266	0.866	0.526	4.53144e-173	VSMCs	Igfbp5
Mt12	2.81353e-174	1.1389	0.976	0.868	5.62705e-171	VSMCs	Mt1
Fermt21	2.35353e-173	0.586269	0.784	0.308	4.70707e-170	VSMCs	Fermt2
S100a161	8.9942e-173	0.870818	0.808	0.475	1.79884e-169	VSMCs	S100a16
Slc43a31	1.92138e-172	0.749063	0.829	0.395	3.84277e-169	VSMCs	Slc43a3
Ddah21	5.15771e-172	0.872832	0.808	0.491	1.03154e-168	VSMCs	Ddah2
Csf11	9.8339e-172	0.667523	0.869	0.49	1.96678e-168	VSMCs	Csf1
Rhoj1	2.58381e-170	0.651647	0.823	0.448	5.16763e-167	VSMCs	Rhoj
Slco2a11	2.48133e-168	0.426931	0.591	0.206	4.96265e-165	VSMCs	Slco2a1
Ddr21	2.48176e-168	0.521886	0.843	0.412	4.96351e-165	VSMCs	Ddr2
Lrrc171	3.85808e-168	0.622904	0.745	0.344	7.71616e-165	VSMCs	Lrrc17
Nckap11	4.17022e-166	0.455487	0.748	0.309	8.34044e-163	VSMCs	Nckap1
Fbln51	1.56368e-165	0.532899	0.721	0.382	3.12736e-162	VSMCs	Fbln5
Pam1	5.09778e-164	0.626009	0.805	0.43	1.01956e-160	VSMCs	Pam
Procr1	9.32983e-163	0.486311	0.814	0.403	1.86597e-159	VSMCs	Procr
Cyp26b1	7.50281e-161	0.365384	0.443	0.136	1.50056e-157	VSMCs	Cyp26b1
Gng11	3.08211e-160	0.56047	0.679	0.331	6.16422e-157	VSMCs	Gng11
Pcdh191	4.02341e-160	0.459321	0.583	0.181	8.04682e-157	VSMCs	Pcdh19
Plac9b1	6.41375e-159	0.719263	0.659	0.232	1.28275e-155	VSMCs	Plac9b
Ppic1	2.26129e-157	0.839922	0.724	0.382	4.52258e-154	VSMCs	Ppic
Gfpt21	8.39659e-157	0.491461	0.848	0.457	1.67932e-153	VSMCs	Gfpt2
Cd632	1.55778e-156	0.773441	0.953	0.801	3.11556e-153	VSMCs	Cd63
Angptl41	3.47286e-155	0.668554	0.648	0.26	6.94573e-152	VSMCs	Angptl4
Sned11	7.41457e-155	1.16445	0.631	0.259	1.48291e-151	VSMCs	Sned1
Lysmd21	6.60454e-154	0.627323	0.705	0.307	1.32091e-150	VSMCs	Lysmd2
Nsg11	1.58473e-153	0.766618	0.638	0.225	3.16945e-150	VSMCs	Nsg1
Mrc21	5.51706e-153	0.271738	0.581	0.188	1.10341e-149	VSMCs	Mrc2
Adgrd11	6.63607e-153	0.686463	0.854	0.503	1.32721e-149	VSMCs	Adgrd1
Sfrp41	7.83178e-153	1.76273	0.696	0.363	1.56636e-149	VSMCs	Sfrp4
Nfia1	3.33671e-152	0.744939	0.84	0.532	6.67342e-149	VSMCs	Nfia
Colec121	5.53279e-150	0.402691	0.694	0.322	1.10656e-146	VSMCs	Colec12
Gja11	1.31636e-148	0.583991	0.772	0.359	2.63273e-145	VSMCs	Gja1
C31	1.98455e-148	0.863651	0.899	0.62	3.96909e-145	VSMCs	C3
Gask1b1	3.45996e-148	0.668675	0.723	0.449	6.91992e-145	VSMCs	Gask1b
Tmod21	2.21395e-146	0.484753	0.663	0.258	4.42789e-143	VSMCs	Tmod2
Cst31	4.74485e-146	0.997725	0.997	0.959	9.48969e-143	VSMCs	Cst3
Copz21	1.59879e-145	0.895639	0.704	0.43	3.19758e-142	VSMCs	Copz2
Ebf21	1.93985e-145	0.411545	0.706	0.314	3.8797e-142	VSMCs	Ebf2
Sh3d191	4.9202e-145	0.480813	0.781	0.429	9.8404e-142	VSMCs	Sh3d19
Tdo21	8.07233e-145	0.607467	0.669	0.295	1.61447e-141	VSMCs	Tdo2
Tmem1581	8.21177e-144	0.404688	0.688	0.311	1.64235e-140	VSMCs	Tmem158
Cfh1	1.01776e-143	0.839782	0.878	0.582	2.03552e-140	VSMCs	Cfh
Vldlr1	2.78007e-143	0.294689	0.605	0.266	5.56013e-140	VSMCs	Vldlr
Tent5c	6.47606e-143	0.605859	0.551	0.218	1.29521e-139	VSMCs	Tent5c
Bmp11	5.0797e-142	0.458051	0.787	0.425	1.01594e-138	VSMCs	Bmp1
Fhl11	9.38654e-140	0.404592	0.65	0.28	1.87731e-136	VSMCs	Fhl1
Sult1e11	1.52774e-138	0.772994	0.531	0.237	3.05548e-135	VSMCs	Sult1e1
Msx11	8.85527e-137	0.464628	0.616	0.283	1.77105e-133	VSMCs	Msx1
Abca8b1	1.44348e-135	0.257373	0.581	0.233	2.88696e-132	VSMCs	Abca8b
Prrx2	1.92527e-135	0.644732	0.558	0.196	3.85054e-132	VSMCs	Prrx2
Arhgap201	2.18055e-135	0.433714	0.712	0.299	4.3611e-132	VSMCs	Arhgap20
Twist11	9.47265e-135	0.541421	0.779	0.43	1.89453e-131	VSMCs	Twist1
Igsf10	1.38811e-134	0.618708	0.515	0.137	2.77622e-131	VSMCs	Igsf10
Htra31	3.6343e-133	0.63528	0.774	0.407	7.26859e-130	VSMCs	Htra3
Ntn41	4.45883e-133	0.455933	0.621	0.259	8.91765e-130	VSMCs	Ntn4
Pcdh71	1.32821e-131	0.394334	0.552	0.167	2.65642e-128	VSMCs	Pcdh7
C1qtnf7	3.42023e-131	0.563517	0.531	0.154	6.84047e-128	VSMCs	C1qtnf7
Lamc11	1.46919e-130	0.55209	0.861	0.54	2.93838e-127	VSMCs	Lamc1
Clmp1	6.16371e-130	0.664144	0.783	0.559	1.23274e-126	VSMCs	Clmp
Clec11a	3.70005e-129	0.907307	0.535	0.183	7.40011e-126	VSMCs	Clec11a
Hspg21	9.37959e-129	0.701114	0.693	0.301	1.87592e-125	VSMCs	Hspg2
Amotl21	2.85041e-128	0.532059	0.677	0.408	5.70082e-125	VSMCs	Amotl2
Ehd21	5.3808e-126	0.622001	0.717	0.385	1.07616e-122	VSMCs	Ehd2
Creb3l11	1.80819e-125	0.436456	0.734	0.425	3.61637e-122	VSMCs	Creb3l1
Arhgap291	8.91725e-125	0.431422	0.618	0.246	1.78345e-121	VSMCs	Arhgap29
Eln1	1.29561e-124	0.73788	0.609	0.253	2.59121e-121	VSMCs	Eln
Klf91	2.55762e-124	0.669376	0.914	0.72	5.11524e-121	VSMCs	Klf9
Oaf1	2.71566e-124	0.322895	0.687	0.343	5.43131e-121	VSMCs	Oaf
Cpe	5.375e-124	0.565337	0.443	0.091	1.075e-120	VSMCs	Cpe
Cd2481	1.45631e-123	0.677496	0.831	0.497	2.91262e-120	VSMCs	Cd248
Mfap51	2.21947e-122	0.251454	0.885	0.54	4.43894e-119	VSMCs	Mfap5
Cpxm11	1.59389e-121	1.12369	0.666	0.345	3.18778e-118	VSMCs	Cpxm1
Ccn11	2.53388e-120	0.810114	0.643	0.347	5.06776e-117	VSMCs	Ccn1
Rcn32	3.78193e-120	0.79683	0.835	0.642	7.56387e-117	VSMCs	Rcn3
Col18a1	3.27269e-119	0.463113	0.509	0.146	6.54538e-116	VSMCs	Col18a1
Igfbp41	7.91513e-119	1.09185	0.891	0.745	1.58303e-115	VSMCs	Igfbp4
Enc1	7.54742e-118	0.309948	0.563	0.303	1.50948e-114	VSMCs	Enc1
Dlc11	1.43713e-115	0.298141	0.736	0.349	2.87427e-112	VSMCs	Dlc1
Twsg11	1.00382e-113	0.310696	0.74	0.396	2.00764e-110	VSMCs	Twsg1
Opcml1	1.76821e-113	0.326107	0.69	0.356	3.53642e-110	VSMCs	Opcml
Cryab1	3.07628e-113	0.783762	0.73	0.483	6.15256e-110	VSMCs	Cryab
Maged11	7.87195e-113	0.735327	0.698	0.459	1.57439e-109	VSMCs	Maged1
Efemp21	8.59241e-112	0.638131	0.688	0.389	1.71848e-108	VSMCs	Efemp2
Slc16a91	1.35617e-111	0.277503	0.65	0.339	2.71234e-108	VSMCs	Slc16a9
Zbtb201	6.1123e-110	0.625238	0.932	0.769	1.22246e-106	VSMCs	Zbtb20
C4b2	1.12857e-108	0.987685	0.89	0.756	2.25714e-105	VSMCs	C4b
Wnt5a1	7.43709e-108	0.345448	0.495	0.14	1.48742e-104	VSMCs	Wnt5a
Grb101	3.15593e-106	0.39607	0.628	0.253	6.31185e-103	VSMCs	Grb10
Lgi21	1.13153e-105	0.620941	0.684	0.335	2.26307e-102	VSMCs	Lgi2
Mir100hg1	1.25688e-104	0.267108	0.621	0.291	2.51375e-101	VSMCs	Mir100hg
Wnt21	1.43208e-104	0.350609	0.576	0.248	2.86415e-101	VSMCs	Wnt2
Uap11	6.16792e-104	0.45752	0.831	0.551	1.23358e-100	VSMCs	Uap1
Ntrk21	1.66189e-103	0.512755	0.629	0.265	3.32377e-100	VSMCs	Ntrk2
Pmp222	7.45888e-103	0.655345	0.894	0.72	1.49178e-99	VSMCs	Pmp22
Igf11	1.4211e-102	0.785384	0.871	0.666	2.8422e-99	VSMCs	Igf1
Mir99ahg1	4.95911e-101	0.378483	0.661	0.347	9.91822e-98	VSMCs	Mir99ahg
Rhoc1	9.37353e-101	0.631083	0.719	0.432	1.87471e-97	VSMCs	Rhoc
Dst1	6.94091e-100	0.331657	0.726	0.43	1.38818e-96	VSMCs	Dst
Col6a31	2.17836e-99	0.940571	0.721	0.423	4.35672e-96	VSMCs	Col6a3
Dact11	5.08872e-99	0.358776	0.662	0.357	1.01774e-95	VSMCs	Dact1
Scd21	8.9771e-98	0.550354	0.705	0.461	1.79542e-94	VSMCs	Scd2
Tmeff21	7.91626e-97	0.463327	0.606	0.239	1.58325e-93	VSMCs	Tmeff2
Rcn11	1.88236e-96	0.514924	0.642	0.368	3.76473e-93	VSMCs	Rcn1
Thbd1	2.76714e-96	0.600568	0.698	0.442	5.53429e-93	VSMCs	Thbd
Ildr21	5.33263e-95	0.349993	0.64	0.31	1.06653e-91	VSMCs	Ildr2
Pdpn1	1.01373e-94	0.579185	0.642	0.263	2.02745e-91	VSMCs	Pdpn
Cd200	2.8611e-92	0.731346	0.412	0.127	5.7222e-89	VSMCs	Cd200
Vasn1	4.44024e-91	0.26838	0.65	0.318	8.88047e-88	VSMCs	Vasn
Tubb4b1	3.8978e-90	0.653527	0.73	0.525	7.7956e-87	VSMCs	Tubb4b
Pbx11	4.74268e-90	0.427173	0.8	0.538	9.48537e-87	VSMCs	Pbx1
Lpar11	1.42696e-88	0.391537	0.802	0.56	2.85392e-85	VSMCs	Lpar1
Fst1	4.95874e-88	0.746582	0.558	0.231	9.91748e-85	VSMCs	Fst
Lgals11	8.65456e-88	0.547227	0.944	0.845	1.73091e-84	VSMCs	Lgals1
Fn11	5.04982e-85	0.265042	0.949	0.65	1.00996e-81	VSMCs	Fn1
Cfb2	1.6484e-83	0.754503	0.812	0.657	3.2968e-80	VSMCs	Cfb
Sgk11	3.51463e-83	0.432022	0.732	0.464	7.02925e-80	VSMCs	Sgk1
Bmp41	4.79221e-82	0.276682	0.547	0.251	9.58442e-79	VSMCs	Bmp4
Pi151	1.10225e-81	0.297271	0.466	0.15	2.20449e-78	VSMCs	Pi15
Il1rl21	6.22908e-80	0.480244	0.681	0.465	1.24582e-76	VSMCs	Il1rl2
Il1r21	1.09246e-78	0.466407	0.772	0.527	2.18492e-75	VSMCs	Il1r2
Serpinb6a2	2.15316e-78	0.534278	0.909	0.705	4.30632e-75	VSMCs	Serpinb6a
Cdkn1c1	9.33013e-78	0.41292	0.553	0.286	1.86603e-74	VSMCs	Cdkn1c
Id4	2.11201e-77	0.430452	0.383	0.054	4.22402e-74	VSMCs	Id4
Axl1	2.18939e-77	0.262968	0.827	0.55	4.37878e-74	VSMCs	Axl
Kdelr31	6.47239e-77	0.338034	0.497	0.185	1.29448e-73	VSMCs	Kdelr3
Tnfaip61	2.24555e-75	0.513254	0.564	0.299	4.4911e-72	VSMCs	Tnfaip6
Atf51	1.53714e-74	0.591853	0.671	0.492	3.07428e-71	VSMCs	Atf5
Steap31	1.98427e-74	0.558567	0.77	0.595	3.96855e-71	VSMCs	Steap3
Hspa1a	2.86531e-74	0.311393	0.598	0.375	5.73063e-71	VSMCs	Hspa1a
Sfrp21	3.96647e-74	1.41663	0.523	0.285	7.93293e-71	VSMCs	Sfrp2
S1pr3	5.71236e-74	0.261523	0.415	0.138	1.14247e-70	VSMCs	S1pr3
Adh71	1.28769e-73	0.517501	0.574	0.235	2.57538e-70	VSMCs	Adh7
Poglut31	2.94037e-73	0.284557	0.75	0.494	5.88074e-70	VSMCs	Poglut3
Tnfrsf12a	7.77158e-72	0.25004	0.492	0.283	1.55432e-68	VSMCs	Tnfrsf12a
Khdrbs31	6.84247e-69	0.508054	0.497	0.184	1.36849e-65	VSMCs	Khdrbs3
Parva1	2.35868e-68	0.50272	0.593	0.292	4.71735e-65	VSMCs	Parva
Camk2d1	7.05286e-67	0.464722	0.786	0.543	1.41057e-63	VSMCs	Camk2d
Lmna1	1.18387e-66	0.548932	0.848	0.791	2.36775e-63	VSMCs	Lmna
Rbms31	1.8855e-66	0.404822	0.563	0.25	3.77101e-63	VSMCs	Rbms3
Nrp11	2.73454e-66	0.592733	0.816	0.642	5.46907e-63	VSMCs	Nrp1
Ppp1r14b1	3.32383e-66	0.481021	0.877	0.769	6.64767e-63	VSMCs	Ppp1r14b
Plat1	2.28212e-64	0.276465	0.634	0.319	4.56424e-61	VSMCs	Plat
Cebpd1	4.6351e-64	0.528962	0.884	0.818	9.2702e-61	VSMCs	Cebpd
Adamts11	1.95231e-63	0.578609	0.527	0.248	3.90462e-60	VSMCs	Adamts1
P4ha21	2.46366e-63	0.350454	0.551	0.297	4.92731e-60	VSMCs	P4ha2
Lama41	4.24154e-61	0.458498	0.64	0.311	8.48309e-58	VSMCs	Lama4
Calu1	7.50871e-61	0.443972	0.795	0.615	1.50174e-57	VSMCs	Calu
Bmper	6.65148e-59	0.354714	0.364	0.075	1.3303e-55	VSMCs	Bmper
Gpx71	1.69859e-58	0.577228	0.547	0.31	3.39717e-55	VSMCs	Gpx7
Fzd41	3.41556e-58	0.627059	0.539	0.308	6.83113e-55	VSMCs	Fzd4
Ecrg4	5.696e-57	0.282061	0.367	0.079	1.1392e-53	VSMCs	Ecrg4
Ackr11	1.85857e-56	0.378846	0.568	0.296	3.71714e-53	VSMCs	Ackr1
Sdc21	2.44886e-56	0.385952	0.678	0.4	4.89772e-53	VSMCs	Sdc2
Heg11	1.74571e-55	0.308389	0.687	0.412	3.49143e-52	VSMCs	Heg1
Nr4a1	3.49466e-55	0.310179	0.607	0.375	6.98932e-52	VSMCs	Nr4a1
Slc16a2	1.01631e-54	0.40376	0.437	0.111	2.03261e-51	VSMCs	Slc16a2
Crip21	1.09856e-53	0.590536	0.599	0.387	2.19713e-50	VSMCs	Crip2
Gria4	3.97496e-53	0.32397	0.328	0.043	7.94992e-50	VSMCs	Gria4
Prss231	4.46316e-53	0.295522	0.684	0.461	8.92633e-50	VSMCs	Prss23
Prg41	6.00103e-52	0.885191	0.494	0.217	1.20021e-48	VSMCs	Prg4
Cp1	3.12138e-47	0.314482	0.627	0.397	6.24275e-44	VSMCs	Cp
Adh11	4.33033e-46	0.471539	0.475	0.183	8.66066e-43	VSMCs	Adh1
Cpne81	4.498e-46	0.511987	0.603	0.41	8.99599e-43	VSMCs	Cpne8
Cpz1	1.23114e-42	0.291082	0.451	0.164	2.46228e-39	VSMCs	Cpz
Itm2a1	1.4973e-39	0.272314	0.484	0.282	2.99461e-36	VSMCs	Itm2a
Nrep1	3.02434e-39	0.31153	0.44	0.225	6.04867e-36	VSMCs	Nrep
Gpc61	1.55808e-38	0.269421	0.449	0.168	3.11617e-35	VSMCs	Gpc6
Fzd1	4.0392e-37	0.584411	0.464	0.247	8.07841e-34	VSMCs	Fzd1
Ptges1	1.85095e-36	0.418099	0.474	0.181	3.70189e-33	VSMCs	Ptges
Gpx31	1.80695e-34	0.721292	0.707	0.611	3.6139e-31	VSMCs	Gpx3
Kcnj8	3.20409e-34	0.431848	0.382	0.111	6.40819e-31	VSMCs	Kcnj8
Kitl	9.19762e-34	0.712493	0.481	0.267	1.83952e-30	VSMCs	Kitl
Cyp2f21	2.90702e-30	0.439262	0.4	0.15	5.81404e-27	VSMCs	Cyp2f2
Osmr1	6.75616e-30	0.326304	0.464	0.211	1.35123e-26	VSMCs	Osmr
Fkbp11	8.54004e-30	0.428058	0.406	0.168	1.70801e-26	VSMCs	Fkbp11
Hmgn31	6.2602e-29	0.401468	0.56	0.387	1.25204e-25	VSMCs	Hmgn3
Tspan4	1.09644e-28	0.30823	0.548	0.371	2.19288e-25	VSMCs	Tspan4
Kcnq1ot11	3.0084e-28	0.264925	0.66	0.515	6.01679e-25	VSMCs	Kcnq1ot1
Ckap41	3.77108e-28	0.340097	0.648	0.529	7.54215e-25	VSMCs	Ckap4
Smpd31	3.77035e-27	0.259532	0.533	0.331	7.5407e-24	VSMCs	Smpd3
Tppp32	1.09808e-26	0.284815	0.74	0.576	2.19617e-23	VSMCs	Tppp3
Tm4sf1	1.965e-26	0.36843	0.37	0.09	3.93e-23	VSMCs	Tm4sf1
Gstp2	2.17431e-26	0.351223	0.413	0.218	4.34861e-23	VSMCs	Gstp2
Cks1b1	1.40291e-25	0.357852	0.488	0.315	2.80581e-22	VSMCs	Cks1b
Fjx1	1.03172e-24	0.269941	0.34	0.087	2.06343e-21	VSMCs	Fjx1
Ndufa4l2	8.28633e-24	0.344957	0.321	0.056	1.65727e-20	VSMCs	Ndufa4l2
Snai1	1.67065e-23	0.270392	0.332	0.075	3.34131e-20	VSMCs	Snai1
Dclk11	4.44459e-23	0.367012	0.446	0.197	8.88918e-20	VSMCs	Dclk1
Srm1	2.65541e-20	0.356299	0.479	0.356	5.31083e-17	VSMCs	Srm
Grem2	3.00825e-18	0.420453	0.328	0.041	6.0165e-15	VSMCs	Grem2
Vegfd1	3.75037e-16	0.34252	0.512	0.323	7.50074e-13	VSMCs	Vegfd
Zfp5031	6.93635e-15	0.338892	0.427	0.284	1.38727e-11	VSMCs	Zfp503
Mdk	5.76497e-14	0.284462	0.277	0.085	1.15299e-10	VSMCs	Mdk
Nnmt1	2.24857e-10	0.286771	0.364	0.182	4.49715e-07	VSMCs	Nnmt
Dpysl31	8.47106e-10	0.294834	0.44	0.248	1.69421e-06	VSMCs	Dpysl3
Hopx	1.41542e-09	0.26144	0.431	0.299	2.83083e-06	VSMCs	Hopx
Gpm6b	3.00288e-06	0.334469	0.317	0.086	0.00600575	VSMCs	Gpm6b
Il331	0.000376031	0.362369	0.255	0.134	0.752063	VSMCs	Il33
Maged2	0.00574295	0.290327	0.367	0.25	1	VSMCs	Maged2
Apoe1	0	2.42668	1	0.902	0	M1 Macrophages	Apoe
H2-Aa	0	2.39571	0.992	0.687	0	M1 Macrophages	H2-Aa
Aif11	0	1.76232	0.965	0.503	0	M1 Macrophages	Aif1
Ly861	0	1.4832	0.992	0.543	0	M1 Macrophages	Ly86
Fcgr11	0	1.30009	0.836	0.276	0	M1 Macrophages	Fcgr1
Cd93	0	1.15636	0.8	0.23	0	M1 Macrophages	Cd93
H2-Eb1	9.29805e-308	2.40488	0.987	0.661	1.85961e-304	M1 Macrophages	H2-Eb1
C1qb1	5.58621e-300	2.47306	0.98	0.644	1.11724e-296	M1 Macrophages	C1qb
C3ar11	1.21188e-297	1.23647	0.91	0.405	2.42376e-294	M1 Macrophages	C3ar1
H2-Ab1	2.14019e-296	2.25131	0.988	0.697	4.28039e-293	M1 Macrophages	H2-Ab1
Cd74	9.24387e-284	2.21342	0.998	0.774	1.84877e-280	M1 Macrophages	Cd74
Trem21	2.01812e-280	1.25166	0.767	0.222	4.03623e-277	M1 Macrophages	Trem2
Sdc31	8.65705e-279	1.19998	0.934	0.42	1.73141e-275	M1 Macrophages	Sdc3
Adgre11	1.15059e-270	1.18085	0.951	0.457	2.30118e-267	M1 Macrophages	Adgre1
Clec4a21	1.90376e-269	1.30152	0.947	0.509	3.80752e-266	M1 Macrophages	Clec4a2
Mgl21	3.19632e-269	1.56245	0.941	0.566	6.39263e-266	M1 Macrophages	Mgl2
Csf1r1	4.82104e-267	1.46814	0.994	0.504	9.64208e-264	M1 Macrophages	Csf1r
Ms4a6c1	1.05939e-266	1.36157	0.988	0.492	2.11879e-263	M1 Macrophages	Ms4a6c
Ctsc1	2.45222e-261	1.45732	1	0.605	4.90443e-258	M1 Macrophages	Ctsc
Tmem176b1	2.07345e-259	1.50341	0.991	0.537	4.1469e-256	M1 Macrophages	Tmem176b
Ms4a6b1	1.32306e-257	1.28201	0.966	0.483	2.64611e-254	M1 Macrophages	Ms4a6b
C1qc1	7.41668e-254	1.91181	0.97	0.608	1.48334e-250	M1 Macrophages	C1qc
Fcgr2b1	6.96632e-252	1.39123	0.993	0.589	1.39326e-248	M1 Macrophages	Fcgr2b
C1qa1	2.34093e-251	2.04796	0.971	0.644	4.68187e-248	M1 Macrophages	C1qa
Ms4a71	1.11855e-249	1.48432	0.919	0.485	2.23711e-246	M1 Macrophages	Ms4a7
Lyz21	7.87751e-247	1.49771	1	0.783	1.5755e-243	M1 Macrophages	Lyz2
Tmem176a1	2.20064e-246	1.34466	0.98	0.526	4.40128e-243	M1 Macrophages	Tmem176a
Marcksl11	3.86493e-246	1.10699	0.869	0.327	7.72985e-243	M1 Macrophages	Marcksl1
Mrc11	6.59415e-242	1.44373	0.994	0.599	1.31883e-238	M1 Macrophages	Mrc1
Ehd41	2.36608e-239	1.14658	0.948	0.568	4.73217e-236	M1 Macrophages	Ehd4
Ptpn181	2.57737e-236	1.22658	0.98	0.61	5.15474e-233	M1 Macrophages	Ptpn18
Cd141	1.18246e-232	1.12823	0.951	0.537	2.36491e-229	M1 Macrophages	Cd14
Cbr21	1.19808e-231	1.45224	0.923	0.503	2.39617e-228	M1 Macrophages	Cbr2
F13a11	2.33454e-231	1.36116	0.998	0.583	4.66908e-228	M1 Macrophages	F13a1
Lgmn1	9.74061e-228	1.29593	0.981	0.704	1.94812e-224	M1 Macrophages	Lgmn
Aoah1	9.72669e-226	0.649469	0.758	0.217	1.94534e-222	M1 Macrophages	Aoah
Gpr341	5.5208e-225	0.691855	0.733	0.28	1.10416e-221	M1 Macrophages	Gpr34
Cd79b	1.33669e-224	0.311883	0.545	0.105	2.67337e-221	M1 Macrophages	Cd79b
H2-DMa	6.24106e-224	1.12982	0.974	0.529	1.24821e-220	M1 Macrophages	H2-DMa
Ms4a6d1	6.73058e-224	1.06633	0.933	0.506	1.34612e-220	M1 Macrophages	Ms4a6d
Ciita	2.58679e-223	0.801396	0.774	0.302	5.17358e-220	M1 Macrophages	Ciita
H2-DMb1	2.22874e-222	1.15023	0.937	0.486	4.45749e-219	M1 Macrophages	H2-DMb1
Tmem371	2.41377e-219	0.946036	0.829	0.425	4.82755e-216	M1 Macrophages	Tmem37
Fcgr31	4.15962e-216	1.127	0.993	0.611	8.31923e-213	M1 Macrophages	Fcgr3
Mafb1	1.43224e-212	1.11407	0.991	0.611	2.86449e-209	M1 Macrophages	Mafb
Epsti11	1.18871e-211	0.904602	0.918	0.444	2.37742e-208	M1 Macrophages	Epsti1
Clec10a1	7.95314e-210	1.08337	0.992	0.618	1.59063e-206	M1 Macrophages	Clec10a
Maf1	1.91308e-207	1.43309	0.967	0.729	3.82617e-204	M1 Macrophages	Maf
Snx51	1.00804e-204	1.01234	0.977	0.722	2.01607e-201	M1 Macrophages	Snx5
Pltp1	8.87557e-203	1.29547	0.993	0.749	1.77511e-199	M1 Macrophages	Pltp
Cfp1	3.04969e-202	1.13394	0.979	0.586	6.09938e-199	M1 Macrophages	Cfp
Cltc1	1.85295e-201	1.09387	0.989	0.841	3.7059e-198	M1 Macrophages	Cltc
Ccl91	1.43823e-198	1.10204	0.989	0.571	2.87646e-195	M1 Macrophages	Ccl9
Ccl21	4.47283e-198	1.89059	0.831	0.455	8.94566e-195	M1 Macrophages	Ccl2
Rassf41	1.88572e-197	0.926682	0.961	0.487	3.77144e-194	M1 Macrophages	Rassf4
Ctss1	3.94486e-197	1.19826	0.998	0.597	7.88972e-194	M1 Macrophages	Ctss
Grn1	4.24381e-197	1.1558	0.995	0.841	8.48761e-194	M1 Macrophages	Grn
Ap1b11	4.8944e-197	0.977402	0.909	0.499	9.78881e-194	M1 Macrophages	Ap1b1
Serinc31	4.24997e-195	1.15592	0.998	0.874	8.49994e-192	M1 Macrophages	Serinc3
Bst21	3.53222e-194	1.21036	0.971	0.755	7.06443e-191	M1 Macrophages	Bst2
Pla2g71	1.01906e-193	1.01458	0.965	0.563	2.03813e-190	M1 Macrophages	Pla2g7
Dab21	1.02549e-193	1.22517	0.946	0.634	2.05097e-190	M1 Macrophages	Dab2
Stard81	4.25381e-193	0.799534	0.868	0.421	8.50762e-190	M1 Macrophages	Stard8
Ccl61	1.18518e-192	1.22245	0.996	0.696	2.37036e-189	M1 Macrophages	Ccl6
Ctsb1	1.81452e-192	1.21147	1	0.894	3.62905e-189	M1 Macrophages	Ctsb
Trf1	7.3398e-192	1.1135	0.984	0.687	1.46796e-188	M1 Macrophages	Trf
Mpeg1	8.02593e-192	0.9481	0.966	0.501	1.60519e-188	M1 Macrophages	Mpeg1
Fcrls1	2.12651e-191	0.98691	0.883	0.488	4.25301e-188	M1 Macrophages	Fcrls
Stab11	4.28508e-191	1.13044	0.844	0.385	8.57015e-188	M1 Macrophages	Stab1
Ap2a21	1.76434e-190	1.02289	0.987	0.816	3.52868e-187	M1 Macrophages	Ap2a2
Ighm1	6.97164e-190	0.889183	0.917	0.535	1.39433e-186	M1 Macrophages	Ighm
Cybb1	4.19172e-188	0.915743	0.968	0.455	8.38343e-185	M1 Macrophages	Cybb
Clec4n1	2.5504e-185	0.758955	0.695	0.225	5.10081e-182	M1 Macrophages	Clec4n
Dhrs31	5.06678e-184	0.84151	0.868	0.513	1.01336e-180	M1 Macrophages	Dhrs3
Ccr2	2.17446e-183	1.27255	0.851	0.399	4.34892e-180	M1 Macrophages	Ccr2
Smagp1	4.98528e-183	0.704792	0.802	0.38	9.97056e-180	M1 Macrophages	Smagp
Pf41	1.63491e-182	1.09545	0.947	0.608	3.26982e-179	M1 Macrophages	Pf4
Ly6e1	2.8352e-180	1.1416	0.996	0.855	5.67041e-177	M1 Macrophages	Ly6e
Siglec11	1.73509e-179	0.415411	0.606	0.18	3.47019e-176	M1 Macrophages	Siglec1
Ccl121	1.21132e-178	1.68399	0.702	0.332	2.42265e-175	M1 Macrophages	Ccl12
Clec4a31	9.02803e-178	0.836645	0.941	0.455	1.80561e-174	M1 Macrophages	Clec4a3
Plekho11	5.60559e-177	0.80082	0.932	0.55	1.12112e-173	M1 Macrophages	Plekho1
Dok21	4.7543e-175	0.802657	0.805	0.42	9.5086e-172	M1 Macrophages	Dok2
Clec12a	5.03115e-174	0.709552	0.741	0.312	1.00623e-170	M1 Macrophages	Clec12a
Lifr1	2.15791e-173	0.763495	0.914	0.494	4.31582e-170	M1 Macrophages	Lifr
Lst1	3.35488e-171	0.716625	0.947	0.493	6.70976e-168	M1 Macrophages	Lst1
Snx21	8.34763e-171	0.963401	0.943	0.719	1.66953e-167	M1 Macrophages	Snx2
Cyp4f18	6.63507e-170	0.702134	0.789	0.353	1.32701e-166	M1 Macrophages	Cyp4f18
B4galt61	4.15418e-168	0.659704	0.8	0.419	8.30837e-165	M1 Macrophages	B4galt6
Wwp11	9.95355e-164	1.07226	0.917	0.651	1.99071e-160	M1 Macrophages	Wwp1
Ifi213	2.84375e-163	0.49998	0.631	0.292	5.6875e-160	M1 Macrophages	Ifi213
Rab3il11	5.33571e-163	0.859482	0.849	0.502	1.06714e-159	M1 Macrophages	Rab3il1
Ltc4s1	7.30489e-163	0.691944	0.722	0.292	1.46098e-159	M1 Macrophages	Ltc4s
Pepd1	1.56722e-162	0.748794	0.926	0.527	3.13445e-159	M1 Macrophages	Pepd
Ifi301	2.13106e-159	0.795614	0.962	0.56	4.26213e-156	M1 Macrophages	Ifi30
Folr21	2.32432e-159	1.07601	0.866	0.52	4.64865e-156	M1 Macrophages	Folr2
Ninj11	1.26164e-158	1.00757	0.889	0.451	2.52327e-155	M1 Macrophages	Ninj1
Kctd121	4.10539e-157	0.818344	0.981	0.697	8.21077e-154	M1 Macrophages	Kctd12
Oasl21	2.77869e-153	0.731986	0.787	0.443	5.55738e-150	M1 Macrophages	Oasl2
Cd831	1.15451e-152	0.5006	0.623	0.27	2.30902e-149	M1 Macrophages	Cd83
Serpinb81	1.32927e-151	0.627994	0.742	0.363	2.65853e-148	M1 Macrophages	Serpinb8
Cd381	3.38429e-149	0.410372	0.658	0.231	6.76858e-146	M1 Macrophages	Cd38
Slc43a21	5.2803e-149	0.712744	0.859	0.51	1.05606e-145	M1 Macrophages	Slc43a2
C5ar11	2.44528e-147	0.673795	0.873	0.393	4.89056e-144	M1 Macrophages	C5ar1
Rnf1501	1.04797e-146	0.593809	0.775	0.406	2.09594e-143	M1 Macrophages	Rnf150
Plxnd11	4.74166e-146	0.663172	0.855	0.551	9.48331e-143	M1 Macrophages	Plxnd1
Lbh	3.78782e-145	0.625834	0.817	0.435	7.57563e-142	M1 Macrophages	Lbh
Cd1631	4.04765e-145	1.0742	0.844	0.545	8.0953e-142	M1 Macrophages	Cd163
Selenop1	1.71226e-144	1.01365	0.996	0.901	3.42452e-141	M1 Macrophages	Selenop
Cd681	2.5171e-144	0.812147	0.924	0.525	5.03421e-141	M1 Macrophages	Cd68
Ccl71	3.97718e-141	1.53471	0.756	0.394	7.95437e-138	M1 Macrophages	Ccl7
Cd331	2.51186e-140	0.276516	0.775	0.386	5.02372e-137	M1 Macrophages	Cd33
Ptafr1	3.11328e-140	0.642745	0.843	0.431	6.22657e-137	M1 Macrophages	Ptafr
Abca11	1.54957e-139	0.969972	0.953	0.759	3.09914e-136	M1 Macrophages	Abca1
Fam43a1	1.06479e-138	0.673792	0.749	0.367	2.12958e-135	M1 Macrophages	Fam43a
Mtss11	8.84809e-138	0.529828	0.824	0.425	1.76962e-134	M1 Macrophages	Mtss1
Gprc5c1	8.08866e-137	0.414861	0.7	0.329	1.61773e-133	M1 Macrophages	Gprc5c
Ccl241	1.00787e-136	0.556395	0.79	0.44	2.01575e-133	M1 Macrophages	Ccl24
Ifi206	5.3708e-135	0.461269	0.599	0.272	1.07416e-131	M1 Macrophages	Ifi206
Ifit3	8.53882e-133	0.75559	0.613	0.323	1.70776e-129	M1 Macrophages	Ifit3
Dusp61	9.9744e-133	0.756416	0.823	0.498	1.99488e-129	M1 Macrophages	Dusp6
Irf7	1.64795e-132	0.937211	0.75	0.451	3.29591e-129	M1 Macrophages	Irf7
Chp21	1.23928e-130	0.261709	0.658	0.24	2.47855e-127	M1 Macrophages	Chp2
Cxcl161	2.94279e-130	0.488935	0.709	0.327	5.88557e-127	M1 Macrophages	Cxcl16
Hmox11	3.56413e-130	0.663892	0.879	0.504	7.12826e-127	M1 Macrophages	Hmox1
Fxyd21	9.88809e-130	0.342819	0.848	0.49	1.97762e-126	M1 Macrophages	Fxyd2
Snx61	6.01735e-128	0.735773	0.911	0.706	1.20347e-124	M1 Macrophages	Snx6
Ccr1	1.81825e-126	0.384567	0.706	0.29	3.6365e-123	M1 Macrophages	Ccr1
Ucp21	2.22299e-126	0.761467	0.979	0.625	4.44598e-123	M1 Macrophages	Ucp2
Shtn11	2.92686e-126	0.521827	0.815	0.418	5.85372e-123	M1 Macrophages	Shtn1
Msr11	8.04512e-126	0.648504	0.696	0.311	1.60902e-122	M1 Macrophages	Msr1
Itgam1	1.69045e-125	0.700452	0.928	0.529	3.3809e-122	M1 Macrophages	Itgam
Npl1	3.21536e-125	0.430296	0.723	0.355	6.43073e-122	M1 Macrophages	Npl
Gm34084	1.71595e-123	0.658248	0.676	0.3	3.43189e-120	M1 Macrophages	Gm34084
Plekhg51	2.83457e-122	0.370934	0.695	0.334	5.66915e-119	M1 Macrophages	Plekhg5
Frmd4b1	1.28689e-119	0.561538	0.866	0.573	2.57378e-116	M1 Macrophages	Frmd4b
Pou2f21	4.05063e-119	0.456308	0.713	0.326	8.10126e-116	M1 Macrophages	Pou2f2
Cd84	2.05108e-118	0.351654	0.79	0.396	4.10217e-115	M1 Macrophages	Cd84
Batf3	1.65605e-117	0.4128	0.698	0.348	3.31209e-114	M1 Macrophages	Batf3
Cotl1	4.30547e-117	0.586072	0.952	0.653	8.61094e-114	M1 Macrophages	Cotl1
Slc9a91	6.53512e-117	0.424713	0.726	0.367	1.30702e-113	M1 Macrophages	Slc9a9
Abcg1	2.00986e-116	0.510025	0.682	0.375	4.01972e-113	M1 Macrophages	Abcg1
Clec4b1	2.2436e-116	0.670675	0.714	0.392	4.48719e-113	M1 Macrophages	Clec4b1
Ddx601	1.45648e-114	0.316706	0.658	0.323	2.91297e-111	M1 Macrophages	Ddx60
Nxpe51	1.93406e-114	0.669348	0.661	0.289	3.86812e-111	M1 Macrophages	Nxpe5
Ifi471	3.15312e-113	0.631873	0.741	0.44	6.30625e-110	M1 Macrophages	Ifi47
Nrp12	5.24963e-111	0.680433	0.891	0.644	1.04993e-107	M1 Macrophages	Nrp1
Vcam11	8.12258e-111	0.346218	0.494	0.168	1.62452e-107	M1 Macrophages	Vcam1
Ms4a4c	2.16978e-109	0.920994	0.651	0.283	4.33956e-106	M1 Macrophages	Ms4a4c
Parvb	1.17157e-108	0.323652	0.637	0.298	2.34314e-105	M1 Macrophages	Parvb
Zfp36l11	2.17483e-107	0.795955	0.988	0.864	4.34967e-104	M1 Macrophages	Zfp36l1
Fcgr4	3.7726e-106	0.533217	0.581	0.238	7.54521e-103	M1 Macrophages	Fcgr4
Tgfbi1	2.72874e-103	0.639738	0.991	0.812	5.45748e-100	M1 Macrophages	Tgfbi
Ifi209	1.00844e-102	0.621563	0.707	0.333	2.01688e-99	M1 Macrophages	Ifi209
Itga4	5.61186e-101	0.408762	0.836	0.43	1.12237e-97	M1 Macrophages	Itga4
Plbd1	2.0917e-100	0.429996	0.828	0.402	4.1834e-97	M1 Macrophages	Plbd1
Prxl2b1	2.57443e-100	0.584145	0.733	0.382	5.14886e-97	M1 Macrophages	Prxl2b
Lyz1	5.65282e-99	0.731112	0.624	0.406	1.13056e-95	M1 Macrophages	Lyz1
Pycard	2.5457e-98	0.521741	0.88	0.56	5.09139e-95	M1 Macrophages	Pycard
Irf81	3.98505e-98	0.270292	0.693	0.289	7.9701e-95	M1 Macrophages	Irf8
Cd300ld	9.91182e-98	0.303517	0.773	0.416	1.98236e-94	M1 Macrophages	Cd300ld
Ptger41	3.45669e-95	0.31072	0.612	0.277	6.91339e-92	M1 Macrophages	Ptger4
Cysltr11	5.00965e-94	0.580988	0.727	0.408	1.00193e-90	M1 Macrophages	Cysltr1
Etv11	9.99049e-93	0.371015	0.654	0.334	1.9981e-89	M1 Macrophages	Etv1
Lyn	1.44183e-92	0.435739	0.939	0.581	2.88366e-89	M1 Macrophages	Lyn
Dock21	6.70356e-92	0.467333	0.859	0.516	1.34071e-88	M1 Macrophages	Dock2
Rtp41	2.0157e-91	0.667248	0.694	0.432	4.03139e-88	M1 Macrophages	Rtp4
Ifi27l2a1	2.81416e-91	0.762068	0.984	0.836	5.62833e-88	M1 Macrophages	Ifi27l2a
Psmb8	3.0927e-90	0.603469	0.943	0.735	6.1854e-87	M1 Macrophages	Psmb8
Mcub	4.52805e-89	0.496419	0.825	0.51	9.05609e-86	M1 Macrophages	Mcub
Rnasel1	9.52956e-88	0.494851	0.816	0.563	1.90591e-84	M1 Macrophages	Rnasel
Plk21	9.89639e-88	0.421172	0.661	0.386	1.97928e-84	M1 Macrophages	Plk2
Myo5a1	1.64341e-86	0.628637	0.801	0.544	3.28682e-83	M1 Macrophages	Myo5a
Gnpda11	2.68487e-86	0.587286	0.722	0.468	5.36975e-83	M1 Macrophages	Gnpda1
Tep11	2.80282e-86	0.480722	0.791	0.492	5.60564e-83	M1 Macrophages	Tep1
Hfe1	1.56723e-85	0.41312	0.825	0.556	3.13446e-82	M1 Macrophages	Hfe
Wfdc171	1.38048e-84	0.318561	0.978	0.677	2.76096e-81	M1 Macrophages	Wfdc17
Alox5ap	7.57366e-83	0.443232	0.986	0.613	1.51473e-79	M1 Macrophages	Alox5ap
Il4ra1	8.44495e-83	0.594923	0.737	0.458	1.68899e-79	M1 Macrophages	Il4ra
Egr2	1.34367e-80	0.258303	0.518	0.299	2.68734e-77	M1 Macrophages	Egr2
Eps81	2.81218e-79	0.426802	0.864	0.561	5.62437e-76	M1 Macrophages	Eps8
Cd300a	3.30112e-78	0.44516	0.788	0.442	6.60224e-75	M1 Macrophages	Cd300a
Adrb21	8.17977e-78	0.316897	0.701	0.427	1.63595e-74	M1 Macrophages	Adrb2
Olfm1	1.05856e-76	0.546301	0.798	0.578	2.11712e-73	M1 Macrophages	Olfm1
Ahr	1.10439e-75	0.424346	0.623	0.351	2.20877e-72	M1 Macrophages	Ahr
Rgl11	8.03865e-74	0.425575	0.756	0.478	1.60773e-70	M1 Macrophages	Rgl1
Cd300c2	8.32012e-74	0.547093	0.672	0.357	1.66402e-70	M1 Macrophages	Cd300c2
Rnd3	9.08817e-73	0.628462	0.824	0.592	1.81763e-69	M1 Macrophages	Rnd3
Rab11fip51	9.81993e-73	0.464144	0.787	0.59	1.96399e-69	M1 Macrophages	Rab11fip5
Etv31	5.939e-72	0.440025	0.73	0.518	1.1878e-68	M1 Macrophages	Etv3
Rsad2	1.1303e-71	0.314161	0.531	0.314	2.26061e-68	M1 Macrophages	Rsad2
Arl6ip11	5.8241e-69	0.414342	0.944	0.815	1.16482e-65	M1 Macrophages	Arl6ip1
Tmem81	6.64707e-69	0.271415	0.611	0.351	1.32941e-65	M1 Macrophages	Tmem8
Clcn51	2.20609e-68	0.347206	0.672	0.43	4.41218e-65	M1 Macrophages	Clcn5
Ctsd1	2.35324e-68	0.534211	0.966	0.846	4.70648e-65	M1 Macrophages	Ctsd
Psmb9	2.20371e-64	0.420443	0.812	0.563	4.40742e-61	M1 Macrophages	Psmb9
Fosb1	1.41261e-63	0.507268	0.904	0.771	2.82522e-60	M1 Macrophages	Fosb
Isg15	3.37482e-63	0.816773	0.626	0.4	6.74963e-60	M1 Macrophages	Isg15
Sh3bgrl3	1.75181e-61	0.434247	0.986	0.853	3.50361e-58	M1 Macrophages	Sh3bgrl3
Ap2m11	2.11017e-59	0.420906	0.91	0.723	4.22033e-56	M1 Macrophages	Ap2m1
Ifit1	2.18411e-59	0.287788	0.535	0.339	4.36822e-56	M1 Macrophages	Ifit1
Naaa	2.61268e-59	0.325358	0.859	0.66	5.22536e-56	M1 Macrophages	Naaa
Sdc41	1.74788e-57	0.49309	0.757	0.547	3.49576e-54	M1 Macrophages	Sdc4
Idh21	1.04339e-56	0.362909	0.722	0.499	2.08677e-53	M1 Macrophages	Idh2
Itsn11	7.67723e-56	0.29296	0.754	0.56	1.53545e-52	M1 Macrophages	Itsn1
Hpgd1	5.74223e-52	0.275018	0.658	0.456	1.14845e-48	M1 Macrophages	Hpgd
Gas72	1.94119e-49	0.291821	0.921	0.722	3.88239e-46	M1 Macrophages	Gas7
Ms4a4a1	4.41624e-49	0.464813	0.553	0.286	8.83248e-46	M1 Macrophages	Ms4a4a
Slfn1	3.52939e-48	0.276974	0.608	0.328	7.05879e-45	M1 Macrophages	Slfn1
Fh11	1.02815e-46	0.409995	0.712	0.512	2.0563e-43	M1 Macrophages	Fh1
Slc7a81	3.09923e-46	0.318557	0.596	0.396	6.19846e-43	M1 Macrophages	Slc7a8
Slfn51	2.72103e-45	0.553695	0.904	0.741	5.44207e-42	M1 Macrophages	Slfn5
S100a4	5.96274e-43	0.251664	0.923	0.689	1.19255e-39	M1 Macrophages	S100a4
Egr11	1.109e-42	0.63625	0.877	0.787	2.218e-39	M1 Macrophages	Egr1
Socs6	5.30808e-42	0.259128	0.657	0.483	1.06162e-38	M1 Macrophages	Socs6
Igf12	1.90255e-41	0.276022	0.885	0.676	3.80511e-38	M1 Macrophages	Igf1
Ifit2	1.65868e-39	0.330221	0.501	0.374	3.31735e-36	M1 Macrophages	Ifit2
Ccr5	2.13714e-38	0.469332	0.529	0.324	4.27427e-35	M1 Macrophages	Ccr5
Gpr65	4.62596e-37	0.334795	0.547	0.297	9.25192e-34	M1 Macrophages	Gpr65
Fcgrt1	1.60724e-36	0.284025	0.941	0.82	3.21447e-33	M1 Macrophages	Fcgrt
Atf3	2.05092e-36	0.348963	0.746	0.583	4.10184e-33	M1 Macrophages	Atf3
Lgals3	2.34097e-34	0.346334	0.955	0.84	4.68195e-31	M1 Macrophages	Lgals3
Il2rg	9.19549e-32	0.2945	0.538	0.29	1.8391e-28	M1 Macrophages	Il2rg
Cxcl2	4.00216e-22	0.275236	0.501	0.368	8.00433e-19	M1 Macrophages	Cxcl2
Ier31	6.81778e-22	0.288269	0.545	0.363	1.36356e-18	M1 Macrophages	Ier3
Nt5dc2	2.08814e-17	0.252613	0.352	0.203	4.17628e-14	M1 Macrophages	Nt5dc2
Gpr183	8.47798e-16	0.254662	0.449	0.225	1.6956e-12	M1 Macrophages	Gpr183
Tifab	2.54056e-10	0.259075	0.451	0.251	5.08112e-07	M1 Macrophages	Tifab
Phf11b	9.70816e-08	0.302818	0.448	0.354	0.000194163	M1 Macrophages	Phf11b
Prune21	0.00410998	0.26779	0.358	0.202	1	M1 Macrophages	Prune2
S100a9	0	8.73339	1	0.396	0	Neutrophils	S100a9
S100a8	0	8.44335	0.998	0.321	0	Neutrophils	S100a8
Retnlg	0	6.61002	0.951	0.224	0	Neutrophils	Retnlg
Il1b	0	5.28187	0.991	0.187	0	Neutrophils	Il1b
Slpi	0	4.75399	0.96	0.178	0	Neutrophils	Slpi
Lcn2	0	4.55331	0.872	0.169	0	Neutrophils	Lcn2
Wfdc21	0	4.49041	0.878	0.079	0	Neutrophils	Wfdc21
Cstdc4	0	4.38496	0.615	0.077	0	Neutrophils	Cstdc4
Mxd1	0	4.28624	0.991	0.374	0	Neutrophils	Mxd1
Csf3r	0	4.05706	0.986	0.306	0	Neutrophils	Csf3r
Stfa2l1	0	4.05427	0.673	0.109	0	Neutrophils	Stfa2l1
Cxcr2	0	4.03159	0.976	0.182	0	Neutrophils	Cxcr2
Lrg1	0	3.79482	0.937	0.264	0	Neutrophils	Lrg1
Hp	0	3.78559	0.962	0.248	0	Neutrophils	Hp
Srgn	0	3.7326	1	0.632	0	Neutrophils	Srgn
Msrb1	0	3.72118	0.99	0.632	0	Neutrophils	Msrb1
Hdc	0	3.71933	0.983	0.338	0	Neutrophils	Hdc
Pglyrp1	0	3.37003	0.904	0.176	0	Neutrophils	Pglyrp1
Sorl1	0	3.17685	0.951	0.23	0	Neutrophils	Sorl1
Sell	0	3.17167	0.916	0.165	0	Neutrophils	Sell
Clec4d	0	3.16097	0.928	0.262	0	Neutrophils	Clec4d
Lmnb1	0	3.08776	0.902	0.309	0	Neutrophils	Lmnb1
Gsr	0	2.98055	0.955	0.343	0	Neutrophils	Gsr
H2-Q10	0	2.97184	0.825	0.246	0	Neutrophils	H2-Q10
Ccr11	0	2.94074	0.946	0.287	0	Neutrophils	Ccr1
Mmp8	0	2.83225	0.787	0.132	0	Neutrophils	Mmp8
Gcnt2	0	2.82314	0.897	0.218	0	Neutrophils	Gcnt2
Mcemp1	0	2.75752	0.858	0.178	0	Neutrophils	Mcemp1
Trim30b	0	2.51195	0.834	0.215	0	Neutrophils	Trim30b
Arg2	0	2.44153	0.816	0.113	0	Neutrophils	Arg2
Asprv1	0	2.38399	0.622	0.095	0	Neutrophils	Asprv1
Trem1	0	2.17377	0.781	0.083	0	Neutrophils	Trem1
Slc40a1	0	2.08757	0.741	0.156	0	Neutrophils	Slc40a1
Rdh12	0	1.92885	0.694	0.124	0	Neutrophils	Rdh12
Cxcr1	0	0.882396	0.509	0.008	0	Neutrophils	Cxcr1
Fxyd5	1.22662e-302	2.56092	0.998	0.712	2.45323e-299	Neutrophils	Fxyd5
Il1f9	3.5927e-302	2.19815	0.689	0.075	7.18541e-299	Neutrophils	Il1f9
Slc16a3	9.12611e-295	2.36628	0.829	0.204	1.82522e-291	Neutrophils	Slc16a3
Slfn11	3.41633e-292	2.67494	0.904	0.317	6.83266e-289	Neutrophils	Slfn1
Hmgb2	6.67022e-290	2.87471	0.974	0.585	1.33404e-286	Neutrophils	Hmgb2
Gm5150	1.05516e-288	1.95467	0.773	0.167	2.11032e-285	Neutrophils	Gm5150
Mmp91	2.63237e-287	2.77551	0.904	0.341	5.26475e-284	Neutrophils	Mmp9
Cd300lf	6.83179e-286	2.32776	0.802	0.161	1.36636e-282	Neutrophils	Cd300lf
Acod1	2.18583e-284	1.58399	0.535	0.028	4.37166e-281	Neutrophils	Acod1
Cd52	8.09368e-284	2.34145	0.997	0.58	1.61874e-280	Neutrophils	Cd52
Cebpb	6.20273e-279	2.45619	0.995	0.833	1.24055e-275	Neutrophils	Cebpb
Ptprc	2.01322e-274	2.4314	0.988	0.634	4.02644e-271	Neutrophils	Ptprc
Tacstd2	3.24812e-273	1.4606	0.649	0.109	6.49625e-270	Neutrophils	Tacstd2
Ifitm1	2.52667e-272	5.03469	0.85	0.2	5.05334e-269	Neutrophils	Ifitm1
Clec4e	1.52572e-271	2.72987	0.834	0.175	3.05144e-268	Neutrophils	Clec4e
Alox5ap1	1.41975e-265	2.06274	0.991	0.625	2.83951e-262	Neutrophils	Alox5ap
Slfn4	1.21886e-263	2.36472	0.74	0.192	2.43773e-260	Neutrophils	Slfn4
Cd300ld1	1.19752e-253	2.31314	0.911	0.418	2.39504e-250	Neutrophils	Cd300ld
Osm	6.30744e-252	1.87814	0.708	0.125	1.26149e-248	Neutrophils	Osm
Bmx	1.324e-246	1.36278	0.584	0.043	2.64799e-243	Neutrophils	Bmx
Actn1	1.22035e-226	1.5692	0.682	0.151	2.44069e-223	Neutrophils	Actn1
Cd332	1.35599e-226	2.20815	0.857	0.393	2.71198e-223	Neutrophils	Cd33
G0s2	8.66393e-224	2.86366	0.699	0.177	1.73279e-220	Neutrophils	G0s2
Slc7a11	2.71464e-222	2.54186	0.689	0.164	5.42928e-219	Neutrophils	Slc7a11
Acta2	3.92264e-219	0.872199	0.533	0.046	7.84528e-216	Neutrophils	Acta2
Rab11fip1	5.79663e-219	1.78546	0.741	0.245	1.15933e-215	Neutrophils	Rab11fip1
Lilrb4a	3.40194e-214	2.19445	0.871	0.452	6.80387e-211	Neutrophils	Lilrb4a
Lilr4b	3.90953e-213	2.26256	0.857	0.417	7.81906e-210	Neutrophils	Lilr4b
Adam8	8.07779e-208	2.10323	0.769	0.316	1.61556e-204	Neutrophils	Adam8
Pilra	1.64061e-206	2.23335	0.764	0.172	3.28121e-203	Neutrophils	Pilra
Cstdc5	2.33506e-204	0.890052	0.306	0.002	4.67013e-201	Neutrophils	Cstdc5
Cxcl21	1.33705e-203	3.9714	0.822	0.35	2.67411e-200	Neutrophils	Cxcl2
Cxcr4	2.15446e-199	2.14391	0.778	0.3	4.30891e-196	Neutrophils	Cxcr4
Jaml	8.53734e-199	2.15828	0.808	0.393	1.70747e-195	Neutrophils	Jaml
Ly6g	4.75112e-194	0.979904	0.446	0.037	9.50224e-191	Neutrophils	Ly6g
Ccno	1.2647e-193	0.535672	0.462	0.059	2.5294e-190	Neutrophils	Ccno
Adgre5	1.66224e-193	2.25429	0.869	0.427	3.32449e-190	Neutrophils	Adgre5
Gm340841	1.07407e-182	1.96061	0.771	0.306	2.14813e-179	Neutrophils	Gm34084
Fgr	1.75643e-179	1.89543	0.778	0.273	3.51286e-176	Neutrophils	Fgr
Csta3	2.506e-179	0.653576	0.362	0.025	5.01199e-176	Neutrophils	Csta3
Slc2a3	4.53353e-177	1.88936	0.703	0.289	9.06705e-174	Neutrophils	Slc2a3
Lsp1	1.09599e-171	1.53558	0.951	0.691	2.19198e-168	Neutrophils	Lsp1
Cytip	4.54276e-171	1.67631	0.869	0.408	9.08553e-168	Neutrophils	Cytip
Stfa1	1.93567e-167	1.55551	0.32	0.003	3.87134e-164	Neutrophils	Stfa1
Stfa3	4.42683e-160	0.398517	0.381	0.045	8.85366e-157	Neutrophils	Stfa3
Cd24a	3.47021e-159	1.50446	0.671	0.222	6.94042e-156	Neutrophils	Cd24a
Fgl2	1.53214e-157	2.1375	0.876	0.616	3.06427e-154	Neutrophils	Fgl2
Lst11	3.95392e-157	1.95016	0.892	0.512	7.90784e-154	Neutrophils	Lst1
Plek1	4.49537e-147	1.89526	0.839	0.526	8.99073e-144	Neutrophils	Plek
Tspan13	2.70417e-142	1.47369	0.701	0.255	5.40833e-139	Neutrophils	Tspan13
Hcst	2.73559e-138	1.7268	0.797	0.464	5.47118e-135	Neutrophils	Hcst
Rgs2	2.83347e-138	1.74637	0.836	0.469	5.66695e-135	Neutrophils	Rgs2
Coro1a	1.42951e-135	1.29684	0.942	0.56	2.85902e-132	Neutrophils	Coro1a
Ltb	3.01501e-129	1.47999	0.608	0.107	6.03001e-126	Neutrophils	Ltb
Il1r22	4.74052e-124	1.4059	0.888	0.542	9.48105e-121	Neutrophils	Il1r2
Lyn1	3.05665e-123	1.37412	0.881	0.597	6.11329e-120	Neutrophils	Lyn
Trem3	2.22188e-116	1.63608	0.568	0.098	4.44376e-113	Neutrophils	Trem3
Id1	1.51564e-115	0.902003	0.517	0.151	3.03127e-112	Neutrophils	Id1
Pla2g72	1.71622e-113	1.60368	0.851	0.584	3.43244e-110	Neutrophils	Pla2g7
Cyp4f181	4.23226e-113	1.33454	0.747	0.371	8.46452e-110	Neutrophils	Cyp4f18
Hist1h2bc1	6.18015e-113	2.00794	0.809	0.697	1.23603e-109	Neutrophils	Hist1h2bc
Gadd45a	1.7795e-109	1.80196	0.589	0.175	3.559e-106	Neutrophils	Gadd45a
AA467197	5.14408e-109	0.802609	0.526	0.198	1.02882e-105	Neutrophils	AA467197
Cd841	4.69901e-104	1.48227	0.747	0.412	9.39803e-101	Neutrophils	Cd84
Atp1a3	1.03622e-101	0.879341	0.603	0.231	2.07245e-98	Neutrophils	Atp1a3
Chil1	1.80993e-101	1.60944	0.491	0.1	3.61985e-98	Neutrophils	Chil1
Csf2rb	3.85214e-101	1.29499	0.769	0.435	7.70428e-98	Neutrophils	Csf2rb
Cd300c21	6.27594e-101	1.21273	0.75	0.362	1.25519e-97	Neutrophils	Cd300c2
Socs3	2.09399e-99	1.58568	0.836	0.59	4.18797e-96	Neutrophils	Socs3
Samsn1	2.83149e-95	1.61863	0.698	0.333	5.66297e-92	Neutrophils	Samsn1
Thbs1	1.9985e-89	1.12462	0.538	0.2	3.99699e-86	Neutrophils	Thbs1
Stat4	3.03793e-88	0.469745	0.507	0.192	6.07586e-85	Neutrophils	Stat4
Ptgs21	1.94963e-86	1.84621	0.612	0.332	3.89926e-83	Neutrophils	Ptgs2
Cd92	8.27652e-81	1.05641	0.89	0.594	1.6553e-77	Neutrophils	Cd9
Fcgr41	2.51577e-80	0.71019	0.563	0.251	5.03154e-77	Neutrophils	Fcgr4
C5ar12	5.7965e-79	1.13456	0.74	0.419	1.1593e-75	Neutrophils	C5ar1
Hmgn2	8.70227e-79	1.2861	0.736	0.451	1.74045e-75	Neutrophils	Hmgn2
Ctsd2	1.53456e-74	1.03679	0.907	0.854	3.06911e-71	Neutrophils	Ctsd
Adrb22	1.41935e-72	1.37467	0.698	0.437	2.8387e-69	Neutrophils	Adrb2
Wfdc172	1.32036e-70	1.62685	0.86	0.695	2.64072e-67	Neutrophils	Wfdc17
Ccl62	3.99042e-68	0.965187	0.932	0.711	7.98084e-65	Neutrophils	Ccl6
Rpl3l	6.04027e-65	0.343186	0.351	0.052	1.20805e-61	Neutrophils	Rpl3l
Cebpd2	3.51821e-64	0.910939	0.928	0.821	7.03643e-61	Neutrophils	Cebpd
Fpr1	8.11626e-64	1.42119	0.467	0.084	1.62325e-60	Neutrophils	Fpr1
Runx2	5.47242e-63	0.392392	0.463	0.227	1.09448e-59	Neutrophils	Runx2
Itgal	2.54649e-60	1.35944	0.596	0.245	5.09298e-57	Neutrophils	Itgal
Isg20	6.71316e-58	0.92605	0.587	0.365	1.34263e-54	Neutrophils	Isg20
Hist1h2be	1.49321e-53	0.625405	0.484	0.275	2.98642e-50	Neutrophils	Hist1h2be
Ezr	1.4468e-50	1.42476	0.624	0.395	2.8936e-47	Neutrophils	Ezr
Fcgr32	3.42549e-48	0.737345	0.869	0.633	6.85098e-45	Neutrophils	Fcgr3
Rsad21	2.08104e-46	1.0921	0.498	0.324	4.16208e-43	Neutrophils	Rsad2
Ptpre	3.0014e-41	1.03861	0.713	0.572	6.0028e-38	Neutrophils	Ptpre
Alox51	3.68068e-40	0.611307	0.505	0.268	7.36137e-37	Neutrophils	Alox5
Hcar2	6.83487e-39	1.26562	0.406	0.116	1.36697e-35	Neutrophils	Hcar2
F630028O10Rik	1.1356e-37	1.61694	0.528	0.307	2.2712e-34	Neutrophils	F630028O10Rik
Il1rn	2.61861e-37	1.3588	0.435	0.118	5.23722e-34	Neutrophils	Il1rn
Ccl4	9.9694e-37	0.856448	0.344	0.108	1.99388e-33	Neutrophils	Ccl4
Sh3bgrl31	2.25171e-34	0.431447	0.953	0.859	4.50342e-31	Neutrophils	Sh3bgrl3
Kif23	1.06863e-33	0.949006	0.495	0.278	2.13727e-30	Neutrophils	Kif23
Kctd122	6.70511e-33	0.929109	0.792	0.72	1.34102e-29	Neutrophils	Kctd12
Cotl11	1.23489e-32	0.767041	0.724	0.679	2.46979e-29	Neutrophils	Cotl1
Fpr2	2.07545e-32	1.06099	0.434	0.158	4.1509e-29	Neutrophils	Fpr2
Klra17	3.3995e-32	0.624188	0.33	0.035	6.79901e-29	Neutrophils	Klra17
Oasl22	5.23897e-32	1.12195	0.612	0.467	1.04779e-28	Neutrophils	Oasl2
Crispld21	6.24514e-32	0.572466	0.556	0.381	1.24903e-28	Neutrophils	Crispld2
Slc25a37	6.97264e-31	0.445786	0.51	0.349	1.39453e-27	Neutrophils	Slc25a37
Ppt1	1.38846e-28	0.996321	0.753	0.673	2.77692e-25	Neutrophils	Ppt1
Cyfip2	4.91596e-28	0.641009	0.411	0.191	9.83191e-25	Neutrophils	Cyfip2
Clec4n2	5.46915e-28	0.432438	0.177	0.277	1.09383e-24	Neutrophils	Clec4n
Fabp5	1.15787e-25	0.918297	0.484	0.303	2.31574e-22	Neutrophils	Fabp5
Plaur	3.23026e-25	1.11558	0.474	0.271	6.46052e-22	Neutrophils	Plaur
Plk22	3.52632e-25	0.644747	0.54	0.404	7.05265e-22	Neutrophils	Plk2
Ifitm6	3.77629e-25	1.0321	0.556	0.391	7.55258e-22	Neutrophils	Ifitm6
Basp11	3.84453e-24	0.865841	0.601	0.449	7.68906e-21	Neutrophils	Basp1
Plbd11	2.53165e-23	0.42734	0.657	0.428	5.06331e-20	Neutrophils	Plbd1
Mrgpra2b	4.00049e-23	1.11094	0.348	0.048	8.00098e-20	Neutrophils	Mrgpra2b
Bin2	8.81616e-23	0.979493	0.502	0.308	1.76323e-19	Neutrophils	Bin2
Csta2	1.52604e-21	0.289339	0.26	0.025	3.05208e-18	Neutrophils	Csta2
Itgam2	7.49611e-21	0.658468	0.678	0.56	1.49922e-17	Neutrophils	Itgam
Ddx602	8.21518e-21	0.252266	0.213	0.365	1.64304e-17	Neutrophils	Ddx60
Stap1	1.91247e-20	0.28396	0.498	0.329	3.82495e-17	Neutrophils	Stap1
Cd300a1	3.9714e-20	0.865737	0.572	0.468	7.94281e-17	Neutrophils	Cd300a
Cks2	6.17063e-20	1.66464	0.467	0.301	1.23413e-16	Neutrophils	Cks2
Pbx12	2.90418e-19	0.679673	0.671	0.571	5.80835e-16	Neutrophils	Pbx1
Pmaip1	6.9389e-18	0.283727	0.423	0.28	1.38778e-14	Neutrophils	Pmaip1
Rtp42	3.99069e-17	0.613429	0.559	0.45	7.98139e-14	Neutrophils	Rtp4
Gpr651	1.33488e-16	0.310503	0.491	0.309	2.66975e-13	Neutrophils	Gpr65
Csf2ra	6.68097e-16	0.792073	0.612	0.566	1.33619e-12	Neutrophils	Csf2ra
E230032D23Rik	1.44427e-14	0.284606	0.297	0.153	2.88853e-11	Neutrophils	E230032D23Rik
Ier32	2.4546e-14	0.947456	0.479	0.373	4.9092e-11	Neutrophils	Ier3
AI839979	1.23809e-13	0.282909	0.192	0.254	2.47618e-10	Neutrophils	AI839979
Cd142	3.3401e-13	1.27265	0.587	0.576	6.6802e-10	Neutrophils	Cd14
Ltb4r1	4.72551e-10	0.404774	0.423	0.31	9.45102e-07	Neutrophils	Ltb4r1
Sirpb1c	5.25258e-10	0.920186	0.425	0.197	1.05052e-06	Neutrophils	Sirpb1c
Satb1	1.18859e-09	0.415684	0.393	0.279	2.37718e-06	Neutrophils	Satb1
Stk10	1.53793e-09	0.362067	0.252	0.352	3.07586e-06	Neutrophils	Stk10
Steap41	2.18011e-09	0.688211	0.481	0.366	4.36022e-06	Neutrophils	Steap4
Furin	5.01535e-09	0.427	0.35	0.532	1.00307e-05	Neutrophils	Furin
Gm344551	1.73418e-08	0.940167	0.483	0.415	3.46836e-05	Neutrophils	Gm34455
Abcg11	9.8099e-08	0.315525	0.315	0.41	0.000196198	Neutrophils	Abcg1
Alcam	1.77178e-07	0.318527	0.516	0.44	0.000354356	Neutrophils	Alcam
Rnasel2	3.22338e-07	0.384708	0.617	0.585	0.000644675	Neutrophils	Rnasel
Il4ra2	8.83716e-07	0.364816	0.547	0.48	0.00176743	Neutrophils	Il4ra
Slc16a61	1.07805e-06	0.434736	0.407	0.304	0.0021561	Neutrophils	Slc16a6
Hist1h1c	3.61765e-06	0.722692	0.589	0.583	0.00723529	Neutrophils	Hist1h1c
Dock22	6.79663e-06	0.403325	0.582	0.547	0.0135933	Neutrophils	Dock2
Atf31	1.22826e-05	0.541119	0.631	0.596	0.0245651	Neutrophils	Atf3
Hgsnat1	1.26555e-05	0.258717	0.379	0.53	0.0253109	Neutrophils	Hgsnat
Isg151	1.45911e-05	0.849054	0.49	0.417	0.0291821	Neutrophils	Isg15
Gm9733	5.15704e-05	0.726915	0.35	0.142	0.103141	Neutrophils	Gm9733
Unc119	0.000127266	0.364088	0.334	0.413	0.254532	Neutrophils	Unc119
Gm31814	0.000128776	0.662583	0.274	0.068	0.257552	Neutrophils	Gm31814
Pira2	0.000284578	0.858303	0.372	0.249	0.569155	Neutrophils	Pira2
Dusp5	0.00068059	0.26211	0.294	0.184	1	Neutrophils	Dusp5
Dock8	0.00176228	0.5077	0.358	0.408	1	Neutrophils	Dock8
Mpeg11	0.00296817	0.397603	0.582	0.543	1	Neutrophils	Mpeg1
Ptafr2	0.00427305	0.680482	0.465	0.471	1	Neutrophils	Ptafr
Gm12840	0.00886045	0.598936	0.259	0.195	1	Neutrophils	Gm12840
Chil3	0	3.53002	0.909	0.099	0	Inf Monocytes	Chil3
Ly6c2	0	2.46891	0.929	0.192	0	Inf Monocytes	Ly6c2
Ms4a4c1	0	2.2821	0.996	0.273	0	Inf Monocytes	Ms4a4c
Sirpb1c1	0	1.43206	0.986	0.159	0	Inf Monocytes	Sirpb1c
Thbs11	0	1.20505	0.948	0.173	0	Inf Monocytes	Thbs1
Gm51501	0	0.587738	0.952	0.156	0	Inf Monocytes	Gm5150
Hist1h1b	0	0.531708	0.921	0.164	0	Inf Monocytes	Hist1h1b
Mmp81	0	0.437119	0.907	0.125	0	Inf Monocytes	Mmp8
Sell1	1.67995e-306	0.828802	0.941	0.164	3.3599e-303	Inf Monocytes	Sell
Lyz22	9.18227e-305	2.57001	1	0.791	1.83645e-301	Inf Monocytes	Lyz2
Napsa	4.59024e-300	1.68871	0.993	0.258	9.18048e-297	Inf Monocytes	Napsa
Ms4a6c2	1.18507e-293	2.20435	1	0.509	2.37014e-290	Inf Monocytes	Ms4a6c
Plac8	2.44557e-292	2.63979	0.991	0.533	4.89113e-289	Inf Monocytes	Plac8
Hp1	2.66412e-292	1.61802	0.991	0.247	5.32824e-289	Inf Monocytes	Hp
Ifitm61	8.53694e-289	1.83782	0.973	0.363	1.70739e-285	Inf Monocytes	Ifitm6
Lgals31	2.10605e-288	1.91239	0.998	0.841	4.2121e-285	Inf Monocytes	Lgals3
Cybb2	6.55482e-279	2.00316	0.995	0.471	1.31096e-275	Inf Monocytes	Cybb
Prtn3	5.30158e-277	0.51825	0.852	0.103	1.06032e-273	Inf Monocytes	Prtn3
Ccr21	1.30756e-274	2.27073	1	0.405	2.61513e-271	Inf Monocytes	Ccr2
S100a41	4.47268e-272	1.95796	0.998	0.692	8.94537e-269	Inf Monocytes	S100a4
Dpep2	8.09734e-271	0.458174	0.886	0.174	1.61947e-267	Inf Monocytes	Dpep2
Tifab1	2.99093e-267	0.85495	0.939	0.225	5.98186e-264	Inf Monocytes	Tifab
Cd300lg	8.77762e-262	0.57928	0.923	0.261	1.75552e-258	Inf Monocytes	Cd300lg
Gm97331	1.32178e-254	1.62239	0.846	0.108	2.64356e-251	Inf Monocytes	Gm9733
Coro1a1	2.38859e-249	1.70898	0.996	0.557	4.77718e-246	Inf Monocytes	Coro1a
Hist1h1d	5.60098e-241	0.316538	0.857	0.178	1.1202e-237	Inf Monocytes	Hist1h1d
Ptpn22	2.33999e-240	0.325208	0.927	0.232	4.67998e-237	Inf Monocytes	Ptpn22
Slfn12	8.55702e-237	0.887234	0.973	0.313	1.7114e-233	Inf Monocytes	Slfn1
Ifi2091	1.13722e-226	1.0561	0.968	0.328	2.27444e-223	Inf Monocytes	Ifi209
Ifi302	1.78564e-224	1.67567	0.993	0.573	3.57128e-221	Inf Monocytes	Ifi30
Ctss2	9.06819e-221	1.5743	1	0.611	1.81364e-217	Inf Monocytes	Ctss
Plbd12	1.05499e-220	1.36673	0.998	0.405	2.10999e-217	Inf Monocytes	Plbd1
Alox5ap2	3.09174e-215	1.43227	0.996	0.626	6.18349e-212	Inf Monocytes	Alox5ap
Mpeg12	3.17507e-215	1.44896	0.996	0.515	6.35014e-212	Inf Monocytes	Mpeg1
Cd177	8.12142e-211	0.711421	0.725	0.046	1.62428e-207	Inf Monocytes	Cd177
Cx3cr1	2.03924e-209	1.30262	0.829	0.143	4.07848e-206	Inf Monocytes	Cx3cr1
Msrb11	5.23996e-209	0.839174	0.991	0.632	1.04799e-205	Inf Monocytes	Msrb1
Cd931	7.6428e-209	0.299488	0.939	0.241	1.52856e-205	Inf Monocytes	Cd93
Tspan131	2.28179e-208	0.300062	0.941	0.24	4.56357e-205	Inf Monocytes	Tspan13
Cd300c22	4.43198e-207	1.17079	0.973	0.348	8.86395e-204	Inf Monocytes	Cd300c2
H2afz	5.2172e-207	1.45841	0.995	0.866	1.04344e-203	Inf Monocytes	H2afz
Clec4a32	6.47794e-207	1.37135	1	0.468	1.29559e-203	Inf Monocytes	Clec4a3
Cd521	2.2236e-205	1.65797	1	0.581	4.44721e-202	Inf Monocytes	Cd52
Fxyd51	2.54292e-205	1.4547	1	0.713	5.08584e-202	Inf Monocytes	Fxyd5
Ms4a6b2	2.43044e-202	1.53317	0.998	0.498	4.86089e-199	Inf Monocytes	Ms4a6b
Gsr1	4.77735e-202	0.93148	0.957	0.344	9.55469e-199	Inf Monocytes	Gsr
Pycard1	3.02713e-201	1.43067	0.977	0.565	6.05426e-198	Inf Monocytes	Pycard
Cebpb1	5.94052e-200	1.29734	0.998	0.833	1.1881e-196	Inf Monocytes	Cebpb
Bin21	8.795e-199	1.14641	0.886	0.283	1.759e-195	Inf Monocytes	Bin2
BC028528	1.05127e-198	1.01827	0.986	0.4	2.10254e-195	Inf Monocytes	BC028528
Gpr141	1.28458e-195	1.11951	0.821	0.167	2.56917e-192	Inf Monocytes	Gpr141
Cd180	9.44428e-193	0.289544	0.859	0.18	1.88886e-189	Inf Monocytes	Cd180
Lyn2	2.18296e-192	1.25305	0.993	0.59	4.36592e-189	Inf Monocytes	Lyn
Lst12	8.72498e-191	1.28743	0.991	0.506	1.745e-187	Inf Monocytes	Lst1
Fgr1	1.03775e-189	1.09095	0.898	0.266	2.0755e-186	Inf Monocytes	Fgr
Ahr1	1.45551e-189	0.529947	0.954	0.338	2.91102e-186	Inf Monocytes	Ahr
Mcemp11	1.61474e-187	0.835181	0.861	0.179	3.22948e-184	Inf Monocytes	Mcemp1
B930036N10Rik	5.97277e-186	0.340061	0.905	0.232	1.19455e-182	Inf Monocytes	B930036N10Rik
Sh3bgrl32	7.43461e-183	1.21453	0.996	0.857	1.48692e-179	Inf Monocytes	Sh3bgrl3
Fcgr12	1.49732e-182	0.449952	0.963	0.287	2.99464e-179	Inf Monocytes	Fcgr1
Tmsb101	6.41038e-180	1.22901	0.996	0.831	1.28208e-176	Inf Monocytes	Tmsb10
Ccr51	4.59786e-178	0.269027	0.93	0.304	9.19573e-175	Inf Monocytes	Ccr5
Fcor	3.7441e-173	0.301981	0.821	0.168	7.4882e-170	Inf Monocytes	Fcor
Hmgb21	2.61623e-172	0.742125	0.984	0.585	5.23246e-169	Inf Monocytes	Hmgb2
Adgre51	2.81513e-172	0.926164	0.964	0.421	5.63025e-169	Inf Monocytes	Adgre5
Lilrb4a1	1.61353e-169	0.849207	0.989	0.445	3.22705e-166	Inf Monocytes	Lilrb4a
Mcub1	2.30586e-168	0.990066	0.982	0.511	4.61172e-165	Inf Monocytes	Mcub
F10	2.7758e-166	1.05346	0.738	0.072	5.5516e-163	Inf Monocytes	F10
Krt80	5.27106e-163	0.426973	0.936	0.358	1.05421e-159	Inf Monocytes	Krt80
Gngt2	8.78116e-163	1.37275	0.921	0.404	1.75623e-159	Inf Monocytes	Gngt2
Gm340842	5.4711e-160	0.266569	0.943	0.295	1.09422e-156	Inf Monocytes	Gm34084
Ciita1	1.07672e-157	0.257903	0.932	0.308	2.15345e-154	Inf Monocytes	Ciita
Cd300a2	1.05118e-156	0.972475	0.95	0.443	2.10237e-153	Inf Monocytes	Cd300a
Csf2ra1	8.76901e-152	0.875042	0.991	0.54	1.7538e-148	Inf Monocytes	Csf2ra
Ptprc1	1.06346e-149	1.05357	1	0.634	2.12691e-146	Inf Monocytes	Ptprc
Cytip1	5.90093e-147	0.869984	0.943	0.403	1.18019e-143	Inf Monocytes	Cytip
Lsp11	5.31502e-144	0.997218	0.995	0.688	1.063e-140	Inf Monocytes	Lsp1
Vcan1	6.69511e-142	1.13568	0.98	0.478	1.33902e-138	Inf Monocytes	Vcan
Unc1191	8.51891e-140	0.691608	0.938	0.372	1.70378e-136	Inf Monocytes	Unc119
Rassf42	7.07651e-139	0.944409	0.993	0.502	1.4153e-135	Inf Monocytes	Rassf4
Rgs21	2.78317e-136	0.604843	0.984	0.46	5.56633e-133	Inf Monocytes	Rgs2
Dock10	1.56514e-135	0.516977	0.957	0.425	3.13029e-132	Inf Monocytes	Dock10
Ms4a6d2	2.12756e-134	0.938986	0.98	0.518	4.25511e-131	Inf Monocytes	Ms4a6d
F630028O10Rik1	2.17958e-132	0.308102	0.882	0.283	4.35917e-129	Inf Monocytes	F630028O10Rik
Apoc2	8.72867e-132	1.12836	0.766	0.138	1.74573e-128	Inf Monocytes	Apoc2
Hopx1	3.24264e-131	0.84613	0.841	0.283	6.48528e-128	Inf Monocytes	Hopx
Ly862	4.19933e-131	0.97223	0.993	0.559	8.39866e-128	Inf Monocytes	Ly86
Atf32	6.54275e-128	0.857783	0.984	0.572	1.30855e-124	Inf Monocytes	Atf3
Alcam1	6.52369e-125	0.277731	0.936	0.412	1.30474e-121	Inf Monocytes	Alcam
Naaa1	1.24435e-124	0.815339	0.984	0.659	2.4887e-121	Inf Monocytes	Naaa
Sorl11	1.9272e-124	0.361348	0.827	0.239	3.85439e-121	Inf Monocytes	Sorl1
Ptpre1	1.62548e-120	0.660963	0.966	0.555	3.25096e-117	Inf Monocytes	Ptpre
Ahcyl2	3.38386e-119	0.326932	0.941	0.456	6.76773e-116	Inf Monocytes	Ahcyl2
Samsn11	7.56357e-119	0.537843	0.873	0.321	1.51271e-115	Inf Monocytes	Samsn1
H2-DMa1	1.3708e-118	0.749111	0.993	0.543	2.74161e-115	Inf Monocytes	H2-DMa
Tiam1	1.18235e-116	0.503157	0.936	0.469	2.36469e-113	Inf Monocytes	Tiam1
Dock81	3.15578e-116	0.631025	0.891	0.372	6.31156e-113	Inf Monocytes	Dock8
Ucp22	1.17297e-115	0.920264	0.993	0.637	2.34594e-112	Inf Monocytes	Ucp2
H2-DMb11	2.54447e-112	0.516525	0.971	0.5	5.08893e-109	Inf Monocytes	H2-DMb1
Itga41	4.40581e-111	0.740586	0.925	0.439	8.81163e-108	Inf Monocytes	Itga4
Cd682	1.71997e-110	0.750357	0.996	0.534	3.43993e-107	Inf Monocytes	Cd68
Cd842	1.86849e-110	0.313904	0.945	0.4	3.73697e-107	Inf Monocytes	Cd84
Clec4a22	1.25241e-109	0.737739	0.988	0.522	2.50481e-106	Inf Monocytes	Clec4a2
Socs61	1.91286e-109	0.336871	0.93	0.47	3.82572e-106	Inf Monocytes	Socs6
Clec4e1	3.31783e-105	0.495053	0.789	0.179	6.63566e-102	Inf Monocytes	Clec4e
Plekho12	3.76689e-105	0.628363	0.984	0.56	7.53378e-102	Inf Monocytes	Plekho1
Hist1h4d	6.66338e-105	0.344579	0.936	0.432	1.33268e-101	Inf Monocytes	Hist1h4d
Psmb81	4.23838e-103	0.734115	0.984	0.739	8.47675e-100	Inf Monocytes	Psmb8
Gm2a	1.49092e-100	0.706069	0.989	0.736	2.98184e-97	Inf Monocytes	Gm2a
Olfm11	1.1121e-99	0.576041	0.961	0.575	2.2242e-96	Inf Monocytes	Olfm1
Irf71	5.00235e-98	0.392627	0.929	0.449	1.00047e-94	Inf Monocytes	Irf7
Plaur1	2.34913e-96	0.824698	0.771	0.251	4.69826e-93	Inf Monocytes	Plaur
Adrb23	1.6341e-95	0.25805	0.907	0.423	3.2682e-92	Inf Monocytes	Adrb2
Cyp4f182	1.73933e-93	0.608229	0.846	0.364	3.47866e-90	Inf Monocytes	Cyp4f18
Cotl12	1.83435e-87	0.657215	0.971	0.662	3.6687e-84	Inf Monocytes	Cotl1
Apoc1	1.02393e-86	0.299733	0.671	0.127	2.04787e-83	Inf Monocytes	Apoc1
Gpr1831	2.81889e-84	0.376472	0.777	0.211	5.63778e-81	Inf Monocytes	Gpr183
Ppt11	8.06724e-83	0.563279	0.979	0.658	1.61345e-79	Inf Monocytes	Ppt1
Ptpn182	5.15241e-81	0.718586	0.998	0.622	1.03048e-77	Inf Monocytes	Ptpn18
Hist1h2ap	3.28697e-80	0.672371	0.77	0.301	6.57393e-77	Inf Monocytes	Hist1h2ap
Itgb7	3.44482e-79	0.657403	0.782	0.283	6.88964e-76	Inf Monocytes	Itgb7
Ccdc88a	2.81399e-78	0.572362	0.961	0.577	5.62799e-75	Inf Monocytes	Ccdc88a
Itgal1	6.89992e-78	0.57366	0.746	0.236	1.37998e-74	Inf Monocytes	Itgal
Pira21	2.10548e-77	0.698465	0.732	0.225	4.21095e-74	Inf Monocytes	Pira2
AI8399791	5.36611e-74	0.799674	0.705	0.219	1.07322e-70	Inf Monocytes	AI839979
Anp32b	3.50247e-72	0.536257	0.989	0.709	7.00495e-69	Inf Monocytes	Anp32b
Aif12	4.6073e-72	0.320892	0.968	0.519	9.21459e-69	Inf Monocytes	Aif1
Ctsc2	8.52654e-70	0.515949	1	0.619	1.70531e-66	Inf Monocytes	Ctsc
Hist1h1e	1.74765e-69	0.891942	0.825	0.51	3.49529e-66	Inf Monocytes	Hist1h1e
Hif1a	1.52259e-67	0.644576	0.968	0.656	3.04517e-64	Inf Monocytes	Hif1a
Hk2	1.95603e-65	0.547342	0.8	0.4	3.91206e-62	Inf Monocytes	Hk2
Ifi27l2a2	2.70912e-65	1.03436	0.989	0.841	5.41824e-62	Inf Monocytes	Ifi27l2a
Itgam3	2.093e-64	0.49518	0.961	0.541	4.18599e-61	Inf Monocytes	Itgam
Abi3	2.94066e-62	0.5261	0.661	0.15	5.88133e-59	Inf Monocytes	Abi3
Ccl92	2.99928e-62	0.36392	0.995	0.586	5.99856e-59	Inf Monocytes	Ccl9
Cbfa2t3	3.7855e-62	0.313112	0.834	0.357	7.57101e-59	Inf Monocytes	Cbfa2t3
Adssl1	2.90434e-61	0.714026	0.723	0.288	5.80869e-58	Inf Monocytes	Adssl1
Cd143	7.93508e-61	0.332728	0.946	0.552	1.58702e-57	Inf Monocytes	Cd14
Tmpo	5.88441e-57	0.664563	0.784	0.518	1.17688e-53	Inf Monocytes	Tmpo
Clec12a1	8.55908e-55	0.663799	0.741	0.327	1.71182e-51	Inf Monocytes	Clec12a
Fcgr33	3.88628e-52	0.334469	0.995	0.625	7.77257e-49	Inf Monocytes	Fcgr3
Ramp1	9.57318e-52	0.406148	0.866	0.563	1.91464e-48	Inf Monocytes	Ramp1
Sdf2l1	4.70064e-51	0.391387	0.954	0.579	9.40127e-48	Inf Monocytes	Sdf2l1
Myo1g	1.08776e-46	0.650112	0.736	0.37	2.17551e-43	Inf Monocytes	Myo1g
Ptgir	2.31898e-40	0.311131	0.654	0.216	4.63795e-37	Inf Monocytes	Ptgir
Ltb4r11	4.29401e-38	0.725266	0.68	0.293	8.58803e-35	Inf Monocytes	Ltb4r1
Dusp2	2.16561e-36	0.272374	0.3	0.074	4.33121e-33	Inf Monocytes	Dusp2
Gm318141	2.81799e-33	0.313078	0.327	0.065	5.63598e-30	Inf Monocytes	Gm31814
Lair1	1.69544e-32	0.267309	0.305	0.157	3.39087e-29	Inf Monocytes	Lair1
Pou2f22	4.54513e-32	0.439827	0.711	0.34	9.09025e-29	Inf Monocytes	Pou2f2
Tgfbi2	5.38716e-31	0.285614	1	0.817	1.07743e-27	Inf Monocytes	Tgfbi
Arl5c	1.08671e-30	0.380561	0.621	0.201	2.17343e-27	Inf Monocytes	Arl5c
Hist1h1c1	3.97992e-30	0.277399	0.861	0.565	7.95985e-27	Inf Monocytes	Hist1h1c
Cdkn1a1	8.50607e-30	0.259582	0.941	0.615	1.70121e-26	Inf Monocytes	Cdkn1a
Sod2	1.62017e-28	0.39773	0.814	0.518	3.24034e-25	Inf Monocytes	Sod2
Sema4d	7.40819e-28	0.481009	0.616	0.196	1.48164e-24	Inf Monocytes	Sema4d
Dna2	7.50955e-28	0.483356	0.602	0.214	1.50191e-24	Inf Monocytes	Dna2
Nr4a11	4.67187e-25	0.424917	0.696	0.391	9.34375e-22	Inf Monocytes	Nr4a1
Rnase6	7.82264e-25	0.423598	0.659	0.261	1.56453e-21	Inf Monocytes	Rnase6
Treml4	9.9765e-22	0.460202	0.357	0.057	1.9953e-18	Inf Monocytes	Treml4
Stk101	1.03709e-21	0.369204	0.654	0.325	2.07419e-18	Inf Monocytes	Stk10
Epsti12	1.02956e-19	0.324835	0.77	0.47	2.05913e-16	Inf Monocytes	Epsti1
Slfn52	3.89939e-19	0.345105	0.977	0.742	7.79877e-16	Inf Monocytes	Slfn5
Csf2rb1	9.81507e-19	0.2723	0.718	0.439	1.96301e-15	Inf Monocytes	Csf2rb
Dock23	1.95422e-17	0.304778	0.777	0.533	3.90844e-14	Inf Monocytes	Dock2
Ceacam1	6.27394e-17	0.586391	0.58	0.185	1.25479e-13	Inf Monocytes	Ceacam1
Grk3	2.1918e-16	0.368813	0.398	0.245	4.3836e-13	Inf Monocytes	Grk3
Ezr1	2.46338e-16	0.409206	0.646	0.394	4.92676e-13	Inf Monocytes	Ezr
Tep12	1.2965e-15	0.288768	0.741	0.506	2.59299e-12	Inf Monocytes	Tep1
Fabp51	9.17037e-15	0.355713	0.613	0.295	1.83407e-11	Inf Monocytes	Fabp5
Atp1a31	1.42194e-12	0.601825	0.573	0.234	2.84388e-09	Inf Monocytes	Atp1a3
Me2	2.43769e-12	0.404224	0.661	0.474	4.87539e-09	Inf Monocytes	Me2
Fpr21	2.75365e-11	0.352011	0.557	0.15	5.5073e-08	Inf Monocytes	Fpr2
Msr12	4.77874e-11	0.26498	0.652	0.328	9.55748e-08	Inf Monocytes	Msr1
Adgre4	1.32938e-09	0.498295	0.561	0.208	2.65877e-06	Inf Monocytes	Adgre4
Lat2	3.89092e-09	0.412583	0.579	0.266	7.78184e-06	Inf Monocytes	Lat2
Gpr652	6.96306e-08	0.407972	0.609	0.302	0.000139261	Inf Monocytes	Gpr65
Smpdl3b	9.91615e-07	0.351301	0.532	0.19	0.00198323	Inf Monocytes	Smpdl3b
Serpinb2	0.00219436	0.430093	0.418	0.025	1	Inf Monocytes	Serpinb2
Spn	0.00523773	0.291619	0.45	0.112	1	Inf Monocytes	Spn
Slamf7	0	1.82822	0.978	0.254	0	Dendritic Cells 1	Slamf7
Klrb1b	0	1.482	0.918	0.126	0	Dendritic Cells 1	Klrb1b
Tnip3	0	1.19622	0.906	0.117	0	Dendritic Cells 1	Tnip3
Flt3	4.56887e-306	1.10801	0.847	0.116	9.13775e-303	Dendritic Cells 1	Flt3
Slamf9	3.23039e-300	1.38965	0.935	0.229	6.46078e-297	Dendritic Cells 1	Slamf9
H2-DMb2	4.86368e-299	1.16847	0.874	0.183	9.72735e-296	Dendritic Cells 1	H2-DMb2
P2ry10	9.29048e-290	0.472239	0.782	0.125	1.8581e-286	Dendritic Cells 1	P2ry10
H2-Ob	3.75849e-274	0.68774	0.845	0.174	7.51698e-271	Dendritic Cells 1	H2-Ob
Bcl11a	4.91108e-257	1.03095	0.823	0.141	9.82217e-254	Dendritic Cells 1	Bcl11a
Clec4b11	1.62508e-250	2.23796	0.969	0.396	3.25015e-247	Dendritic Cells 1	Clec4b1
Cd209a1	5.08297e-240	2.76596	0.985	0.404	1.01659e-236	Dendritic Cells 1	Cd209a
Napsa1	1.0882e-236	2.09659	0.978	0.272	2.1764e-233	Dendritic Cells 1	Napsa
Pdgfb	1.25758e-230	0.273173	0.748	0.104	2.51515e-227	Dendritic Cells 1	Pdgfb
Tnfrsf18	9.28215e-229	0.386204	0.763	0.123	1.85643e-225	Dendritic Cells 1	Tnfrsf18
H2-Oa	1.25389e-228	0.924764	0.746	0.122	2.50778e-225	Dendritic Cells 1	H2-Oa
Upb1	2.61471e-220	0.614775	0.712	0.098	5.22942e-217	Dendritic Cells 1	Upb1
Klrd1	9.13243e-219	1.79288	0.823	0.139	1.82649e-215	Dendritic Cells 1	Klrd1
Klrk1	3.89984e-208	0.754121	0.809	0.199	7.79967e-205	Dendritic Cells 1	Klrk1
H2-DMa2	4.67463e-208	2.0574	0.995	0.551	9.34926e-205	Dendritic Cells 1	H2-DMa
H2-DMb12	5.10051e-208	2.22199	0.993	0.507	1.0201e-204	Dendritic Cells 1	H2-DMb1
Hepacam2	1.10959e-207	0.365469	0.746	0.186	2.21918e-204	Dendritic Cells 1	Hepacam2
Plbd13	1.62568e-207	1.8731	0.998	0.415	3.25137e-204	Dendritic Cells 1	Plbd1
Skint3	8.52496e-207	0.448702	0.758	0.167	1.70499e-203	Dendritic Cells 1	Skint3
Bcl2a1d	1.31141e-205	0.757072	0.838	0.147	2.62281e-202	Dendritic Cells 1	Bcl2a1d
Ifi303	2.04588e-204	2.04831	0.995	0.58	4.09176e-201	Dendritic Cells 1	Ifi30
Cd741	3.72571e-203	2.63057	1	0.786	7.45142e-200	Dendritic Cells 1	Cd74
Ciita2	1.76082e-200	1.10294	0.956	0.318	3.52163e-197	Dendritic Cells 1	Ciita
Rnase61	6.83601e-200	1.44206	0.92	0.255	1.3672e-196	Dendritic Cells 1	Rnase6
Itgb71	7.35621e-200	1.2601	0.952	0.283	1.47124e-196	Dendritic Cells 1	Itgb7
Phf11a	6.40013e-199	0.497685	0.758	0.156	1.28003e-195	Dendritic Cells 1	Phf11a
Il7r	4.24072e-198	0.409824	0.763	0.198	8.48143e-195	Dendritic Cells 1	Il7r
H2-Aa1	2.97403e-196	2.50956	1	0.703	5.94807e-193	Dendritic Cells 1	H2-Aa
H2-Eb11	1.03273e-195	2.68772	1	0.678	2.06546e-192	Dendritic Cells 1	H2-Eb1
H2-Ab11	1.46618e-194	2.63387	0.998	0.711	2.93235e-191	Dendritic Cells 1	H2-Ab1
Ms4a4c2	9.34877e-193	1.38372	0.947	0.288	1.86975e-189	Dendritic Cells 1	Ms4a4c
Cbfa2t31	3.38053e-190	1.43146	0.971	0.359	6.76107e-187	Dendritic Cells 1	Cbfa2t3
Arap2	1.06932e-187	0.359159	0.709	0.127	2.13863e-184	Dendritic Cells 1	Arap2
Lsp12	8.91688e-184	1.79	0.998	0.693	1.78338e-180	Dendritic Cells 1	Lsp1
Gpr1411	3.10261e-183	0.436711	0.862	0.177	6.20522e-180	Dendritic Cells 1	Gpr141
Ltb4r12	8.17822e-175	1.06078	0.935	0.288	1.63564e-171	Dendritic Cells 1	Ltb4r1
Cd300lg1	2.342e-172	0.628426	0.857	0.276	4.684e-169	Dendritic Cells 1	Cd300lg
Olfm12	1.41153e-166	1.53696	0.985	0.581	2.82306e-163	Dendritic Cells 1	Olfm1
Coro2a	5.67443e-166	0.53955	0.818	0.253	1.13489e-162	Dendritic Cells 1	Coro2a
Lmo1	1.49852e-164	1.08125	0.93	0.331	2.99704e-161	Dendritic Cells 1	Lmo1
Gm2a1	2.22277e-164	1.56736	0.995	0.74	4.44555e-161	Dendritic Cells 1	Gm2a
Cd226	2.77068e-160	0.397325	0.809	0.255	5.54137e-157	Dendritic Cells 1	Cd226
Batf31	2.96376e-159	1.06563	0.908	0.356	5.92751e-156	Dendritic Cells 1	Batf3
Ccnd11	6.20259e-158	1.34489	0.944	0.461	1.24052e-154	Dendritic Cells 1	Ccnd1
Sept6	6.22531e-158	0.560172	0.826	0.209	1.24506e-154	Dendritic Cells 1	Sept6
Tmem176a2	2.00689e-157	1.83993	0.988	0.549	4.01379e-154	Dendritic Cells 1	Tmem176a
Ndnf	3.23966e-157	0.366438	0.748	0.221	6.47933e-154	Dendritic Cells 1	Ndnf
BC0285281	4.95231e-157	1.19349	0.964	0.411	9.90462e-154	Dendritic Cells 1	BC028528
Adgre41	1.28825e-156	0.382896	0.818	0.202	2.5765e-153	Dendritic Cells 1	Adgre4
Cd200r11	5.02787e-154	0.801881	0.896	0.373	1.00557e-150	Dendritic Cells 1	Cd200r1
Egr3	3.20732e-147	0.363555	0.738	0.245	6.41464e-144	Dendritic Cells 1	Egr3
Ear2	1.54305e-145	0.801451	0.828	0.294	3.08609e-142	Dendritic Cells 1	Ear2
Net1	8.502e-145	0.651743	0.77	0.267	1.7004e-141	Dendritic Cells 1	Net1
Alcam2	3.5889e-144	0.782605	0.935	0.421	7.1778e-141	Dendritic Cells 1	Alcam
Tifab2	6.90438e-144	0.691112	0.862	0.241	1.38088e-140	Dendritic Cells 1	Tifab
Sh3bgrl33	8.95007e-141	1.24117	0.998	0.859	1.79001e-137	Dendritic Cells 1	Sh3bgrl3
Tspan132	9.75617e-140	0.851892	0.864	0.256	1.95123e-136	Dendritic Cells 1	Tspan13
Ccr22	1.52307e-138	1.27026	0.993	0.416	3.04615e-135	Dendritic Cells 1	Ccr2
Slc27a3	1.00938e-137	0.505433	0.801	0.295	2.01876e-134	Dendritic Cells 1	Slc27a3
H2afz1	2.62517e-135	1.381	0.993	0.868	5.25035e-132	Dendritic Cells 1	H2afz
Ccdc88a1	9.49515e-135	1.21851	0.983	0.582	1.89903e-131	Dendritic Cells 1	Ccdc88a
Psmb82	1.19394e-133	1.13404	0.985	0.743	2.38787e-130	Dendritic Cells 1	Psmb8
Lag3	6.29312e-133	0.364683	0.62	0.136	1.25862e-129	Dendritic Cells 1	Lag3
Dock101	3.68828e-131	0.880314	0.93	0.435	7.37657e-128	Dendritic Cells 1	Dock10
Ank	1.12824e-130	0.498001	0.852	0.338	2.25648e-127	Dendritic Cells 1	Ank
Coro1a2	3.6971e-129	1.23178	1	0.564	7.3942e-126	Dendritic Cells 1	Coro1a
Wdfy4	6.23445e-127	0.37375	0.821	0.276	1.24689e-123	Dendritic Cells 1	Wdfy4
Ccrl2	3.92156e-125	0.290215	0.763	0.226	7.84313e-122	Dendritic Cells 1	Ccrl2
Lbh1	2.70388e-124	0.97386	0.937	0.449	5.40777e-121	Dendritic Cells 1	Lbh
Grk31	2.66447e-122	0.700706	0.797	0.229	5.32894e-119	Dendritic Cells 1	Grk3
Jaml1	1.83737e-121	0.502566	0.893	0.397	3.67474e-118	Dendritic Cells 1	Jaml
Ramp11	3.3985e-121	1.02185	0.959	0.564	6.79701e-118	Dendritic Cells 1	Ramp1
Cysltr12	1.14791e-120	0.806803	0.925	0.415	2.29581e-117	Dendritic Cells 1	Cysltr1
Krt801	2.00456e-120	0.607171	0.872	0.372	4.00912e-117	Dendritic Cells 1	Krt80
Mgl22	8.44268e-119	2.17288	0.915	0.587	1.68854e-115	Dendritic Cells 1	Mgl2
Naga	1.28989e-118	0.86129	0.927	0.476	2.57977e-115	Dendritic Cells 1	Naga
Tmem176b2	2.88472e-117	1.31997	0.993	0.561	5.76944e-114	Dendritic Cells 1	Tmem176b
Hfe2	6.7192e-115	0.956965	0.964	0.564	1.34384e-111	Dendritic Cells 1	Hfe
Bckdhb	7.41153e-115	0.354342	0.76	0.286	1.48231e-111	Dendritic Cells 1	Bckdhb
Shtn12	5.08003e-112	0.743367	0.937	0.433	1.01601e-108	Dendritic Cells 1	Shtn1
Plekho13	2.75979e-111	0.895884	0.976	0.568	5.51958e-108	Dendritic Cells 1	Plekho1
Cd522	2.33869e-110	1.30165	0.993	0.588	4.67738e-107	Dendritic Cells 1	Cd52
Parvb1	2.47517e-110	0.281604	0.799	0.308	4.95033e-107	Dendritic Cells 1	Parvb
St3gal5	2.53592e-110	0.408874	0.818	0.309	5.07184e-107	Dendritic Cells 1	St3gal5
Dpep21	4.43277e-110	0.256699	0.731	0.194	8.86554e-107	Dendritic Cells 1	Dpep2
Blnk1	1.19448e-107	0.379774	0.777	0.322	2.38897e-104	Dendritic Cells 1	Blnk
Myo1g1	2.12202e-107	0.728374	0.879	0.369	4.24404e-104	Dendritic Cells 1	Myo1g
Tep13	5.23805e-106	0.870999	0.954	0.499	1.04761e-102	Dendritic Cells 1	Tep1
Cytip2	1.87962e-105	0.826034	0.942	0.413	3.75924e-102	Dendritic Cells 1	Cytip
Rassf43	4.23374e-103	0.903766	0.998	0.51	8.46748e-100	Dendritic Cells 1	Rassf4
Me21	5.985e-103	0.728663	0.927	0.465	1.197e-99	Dendritic Cells 1	Me2
Ly863	2.28077e-101	0.979076	0.978	0.567	4.56154e-98	Dendritic Cells 1	Ly86
S100a42	6.42902e-101	1.20686	0.971	0.698	1.2858e-97	Dendritic Cells 1	S100a4
Cd1801	1.1713e-100	0.292847	0.719	0.199	2.3426e-97	Dendritic Cells 1	Cd180
Ckb1	5.55807e-100	1.28726	0.898	0.589	1.11161e-96	Dendritic Cells 1	Ckb
Tiam11	1.3349e-96	0.595834	0.896	0.479	2.66979e-93	Dendritic Cells 1	Tiam1
Mpp6	1.48382e-96	0.746856	0.947	0.578	2.96764e-93	Dendritic Cells 1	Mpp6
Itga42	1.18292e-95	0.745402	0.954	0.446	2.36585e-92	Dendritic Cells 1	Itga4
Unc1192	1.9796e-95	0.759906	0.881	0.384	3.95921e-92	Dendritic Cells 1	Unc119
Mcub2	1.34565e-92	0.854857	0.937	0.521	2.69129e-89	Dendritic Cells 1	Mcub
Srgn1	3.2142e-92	0.309468	1	0.639	6.4284e-89	Dendritic Cells 1	Srgn
Ahcyl21	1.82519e-91	0.469477	0.886	0.467	3.65039e-88	Dendritic Cells 1	Ahcyl2
Lgals32	6.70027e-91	0.959749	0.985	0.844	1.34005e-87	Dendritic Cells 1	Lgals3
Abcg12	1.53324e-90	0.389838	0.855	0.382	3.06647e-87	Dendritic Cells 1	Abcg1
Fxyd52	1.5804e-88	0.892868	0.973	0.719	3.16079e-85	Dendritic Cells 1	Fxyd5
Rgs1	8.28964e-88	0.397275	0.746	0.331	1.65793e-84	Dendritic Cells 1	Rgs1
Wfdc173	4.66281e-83	0.97582	0.993	0.692	9.32563e-80	Dendritic Cells 1	Wfdc17
Stap11	1.24148e-82	0.397858	0.811	0.317	2.48296e-79	Dendritic Cells 1	Stap1
Cst32	6.71512e-81	0.863686	0.998	0.963	1.34302e-77	Dendritic Cells 1	Cst3
Cd300c23	2.73068e-78	0.677056	0.855	0.364	5.46137e-75	Dendritic Cells 1	Cd300c2
Atf33	3.08793e-78	0.960703	0.913	0.583	6.17587e-75	Dendritic Cells 1	Atf3
Sdf2l11	1.37517e-76	0.837069	0.923	0.587	2.75035e-73	Dendritic Cells 1	Sdf2l1
Ms4a6c3	1.38306e-75	0.910903	0.947	0.52	2.76612e-72	Dendritic Cells 1	Ms4a6c
Hopx2	2.66339e-74	0.376788	0.787	0.296	5.32679e-71	Dendritic Cells 1	Hopx
Alox5ap3	1.30602e-73	0.747264	0.995	0.632	2.61204e-70	Dendritic Cells 1	Alox5ap
Lat21	3.4475e-73	0.639128	0.763	0.263	6.89501e-70	Dendritic Cells 1	Lat2
Pycard2	3.80782e-73	0.739713	0.939	0.574	7.61564e-70	Dendritic Cells 1	Pycard
Dock82	2.81196e-72	0.504267	0.869	0.382	5.62391e-69	Dendritic Cells 1	Dock8
Ucp23	1.81678e-71	0.824276	0.99	0.643	3.63357e-68	Dendritic Cells 1	Ucp2
H2-Q7	6.09612e-71	0.32201	0.722	0.359	1.21922e-67	Dendritic Cells 1	H2-Q7
Ptpre2	4.5478e-70	0.525387	0.944	0.563	9.0956e-67	Dendritic Cells 1	Ptpre
Cd209d1	1.05463e-68	0.301178	0.872	0.516	2.10927e-65	Dendritic Cells 1	Cd209d
Mpeg13	2.98167e-68	0.759239	0.932	0.527	5.96335e-65	Dendritic Cells 1	Mpeg1
Ctss3	8.27577e-67	0.887142	0.998	0.618	1.65515e-63	Dendritic Cells 1	Ctss
Plxnd12	3.2689e-66	0.508877	0.893	0.564	6.53779e-63	Dendritic Cells 1	Plxnd1
Rgs22	1.28886e-65	0.298189	0.918	0.472	2.57773e-62	Dendritic Cells 1	Rgs2
Phf11b1	1.50523e-65	0.675124	0.746	0.345	3.01046e-62	Dendritic Cells 1	Phf11b
Itgax	1.35275e-63	0.373357	0.593	0.144	2.70549e-60	Dendritic Cells 1	Itgax
Gadd45b	1.89855e-63	0.420203	0.685	0.268	3.7971e-60	Dendritic Cells 1	Gadd45b
Clec10a2	2.84222e-63	0.503493	0.978	0.638	5.68443e-60	Dendritic Cells 1	Clec10a
Naaa2	5.98728e-63	0.725061	0.947	0.666	1.19746e-59	Dendritic Cells 1	Naaa
Fcgr2b2	8.67223e-63	0.771406	0.988	0.611	1.73445e-59	Dendritic Cells 1	Fcgr2b
Anp32e	1.32923e-62	0.64951	0.86	0.543	2.65847e-59	Dendritic Cells 1	Anp32e
Cd300a3	1.23839e-61	0.650976	0.867	0.456	2.47679e-58	Dendritic Cells 1	Cd300a
Csf2ra2	2.07478e-60	0.494857	0.937	0.551	4.14955e-57	Dendritic Cells 1	Csf2ra
Fh12	1.07638e-59	0.67517	0.855	0.515	2.15275e-56	Dendritic Cells 1	Fh1
Dna21	1.71425e-59	0.404181	0.661	0.218	3.4285e-56	Dendritic Cells 1	Dna2
Kcne3	4.51989e-58	0.428249	0.637	0.235	9.03977e-55	Dendritic Cells 1	Kcne3
Dok22	1.29678e-56	0.275039	0.833	0.438	2.59355e-53	Dendritic Cells 1	Dok2
Rnd31	1.4211e-56	0.699608	0.901	0.601	2.8422e-53	Dendritic Cells 1	Rnd3
Kctd123	2.06063e-56	0.640157	0.969	0.713	4.12126e-53	Dendritic Cells 1	Kctd12
Ccr52	4.61297e-54	0.260039	0.743	0.324	9.22595e-51	Dendritic Cells 1	Ccr5
Smim5	5.37111e-53	0.688311	0.579	0.125	1.07422e-49	Dendritic Cells 1	Smim5
Spint2	9.18879e-53	0.332643	0.431	0.064	1.83776e-49	Dendritic Cells 1	Spint2
Ppp1r14a	1.17709e-52	0.251209	0.472	0.038	2.35417e-49	Dendritic Cells 1	Ppp1r14a
Cotl13	4.58617e-50	0.553475	0.978	0.667	9.17234e-47	Dendritic Cells 1	Cotl1
Nup210	4.59536e-50	0.312845	0.542	0.097	9.19072e-47	Dendritic Cells 1	Nup210
Ptprc2	6.24222e-50	0.382246	0.998	0.64	1.24844e-46	Dendritic Cells 1	Ptprc
Etv32	7.2149e-50	0.642031	0.835	0.524	1.44298e-46	Dendritic Cells 1	Etv3
Trf2	9.70304e-50	0.432861	0.981	0.702	1.94061e-46	Dendritic Cells 1	Trf
Psmb91	2.98356e-49	0.492926	0.893	0.572	5.96712e-46	Dendritic Cells 1	Psmb9
Eps82	6.09529e-48	0.390693	0.954	0.573	1.21906e-44	Dendritic Cells 1	Eps8
Pak1	1.06866e-46	0.376661	0.707	0.356	2.13732e-43	Dendritic Cells 1	Pak1
Ezr2	3.97391e-46	0.46842	0.76	0.393	7.94782e-43	Dendritic Cells 1	Ezr
Gpr1832	4.34486e-46	0.814725	0.654	0.227	8.68972e-43	Dendritic Cells 1	Gpr183
Anp32b1	9.40354e-45	0.480465	0.947	0.716	1.88071e-41	Dendritic Cells 1	Anp32b
Bcl2a1b	2.1918e-44	0.282443	0.586	0.197	4.3836e-41	Dendritic Cells 1	Bcl2a1b
Hk21	3.9181e-44	0.440413	0.77	0.408	7.8362e-41	Dendritic Cells 1	Hk2
Fcor1	1.03625e-43	0.792673	0.632	0.188	2.0725e-40	Dendritic Cells 1	Fcor
Lyn3	1.34406e-43	0.374778	0.961	0.598	2.68812e-40	Dendritic Cells 1	Lyn
Clec4a23	5.53739e-42	0.336722	0.923	0.533	1.10748e-38	Dendritic Cells 1	Clec4a2
Id2	1.0302e-41	0.3977	0.862	0.514	2.06041e-38	Dendritic Cells 1	Id2
Dock24	4.02212e-41	0.361899	0.915	0.531	8.04424e-38	Dendritic Cells 1	Dock2
Tmem123	3.19944e-39	0.808303	0.891	0.57	6.39887e-36	Dendritic Cells 1	Tmem123
Pkp3	2.48209e-37	0.409116	0.54	0.11	4.96418e-34	Dendritic Cells 1	Pkp3
Sept11	6.4559e-37	0.312202	0.838	0.484	1.29118e-33	Dendritic Cells 1	Sept11
Runx3	1.26883e-36	0.38792	0.608	0.2	2.53765e-33	Dendritic Cells 1	Runx3
H2afv	2.48193e-32	0.36162	0.964	0.725	4.96387e-29	Dendritic Cells 1	H2afv
Clec4a33	1.31934e-31	0.308705	0.877	0.484	2.63867e-28	Dendritic Cells 1	Clec4a3
Epsti13	8.07432e-31	0.552537	0.821	0.473	1.61486e-27	Dendritic Cells 1	Epsti1
Tmsb102	7.71579e-30	0.335304	1	0.834	1.54316e-26	Dendritic Cells 1	Tmsb10
Il2rg1	3.07023e-29	0.389909	0.666	0.297	6.14047e-26	Dendritic Cells 1	Il2rg
Hist3h2ba	4.45985e-29	0.34384	0.533	0.161	8.9197e-26	Dendritic Cells 1	Hist3h2ba
Tubb5	8.79015e-28	0.389445	0.927	0.729	1.75803e-24	Dendritic Cells 1	Tubb5
Traf1	3.13008e-27	0.658791	0.552	0.163	6.26016e-24	Dendritic Cells 1	Traf1
Casp6	1.01592e-25	0.460018	0.63	0.334	2.03184e-22	Dendritic Cells 1	Casp6
Stk102	4.28926e-22	0.261227	0.649	0.331	8.57852e-19	Dendritic Cells 1	Stk10
Tent5a2	1.39655e-18	0.327763	0.969	0.819	2.79311e-15	Dendritic Cells 1	Tent5a
Ccl5	2.45127e-18	0.742001	0.363	0.144	4.90253e-15	Dendritic Cells 1	Ccl5
Ifi2092	1.02421e-16	0.395995	0.663	0.354	2.04843e-13	Dendritic Cells 1	Ifi209
Pkib	1.24111e-14	0.378154	0.496	0.166	2.48222e-11	Dendritic Cells 1	Pkib
Hist1h2ap1	2.88278e-12	0.300507	0.579	0.318	5.76556e-09	Dendritic Cells 1	Hist1h2ap
Arl5c1	4.55626e-12	0.265523	0.487	0.215	9.11252e-09	Dendritic Cells 1	Arl5c
Bex6	1.50673e-11	0.349535	0.453	0.09	3.01346e-08	Dendritic Cells 1	Bex6
Tnni2	6.16463e-11	0.307446	0.467	0.169	1.23293e-07	Dendritic Cells 1	Tnni2
Cd7	1.49271e-10	0.533397	0.414	0.028	2.98542e-07	Dendritic Cells 1	Cd7
Nrm	8.78013e-10	0.277798	0.477	0.2	1.75603e-06	Dendritic Cells 1	Nrm
AI8399792	3.61619e-09	0.318869	0.506	0.237	7.23237e-06	Dendritic Cells 1	AI839979
L1cam	4.61008e-09	0.34389	0.441	0.108	9.22015e-06	Dendritic Cells 1	L1cam
Ier33	1.36814e-08	0.592426	0.591	0.37	2.73628e-05	Dendritic Cells 1	Ier3
Dusp51	1.30549e-07	0.31425	0.46	0.178	0.000261099	Dendritic Cells 1	Dusp5
Bst22	1.07356e-06	0.505512	0.872	0.771	0.00214713	Dendritic Cells 1	Bst2
Basp12	1.86057e-05	0.327266	0.613	0.451	0.0372114	Dendritic Cells 1	Basp1
Ryr1	0.00509469	0.26336	0.433	0.158	1	Dendritic Cells 1	Ryr1
Ear21	5.18827e-243	3.05056	0.955	0.294	1.03765e-239	Dendritic Cells 2	Ear2
Cd2261	1.08415e-208	1.59276	0.882	0.258	2.16831e-205	Dendritic Cells 2	Cd226
Slamf91	3.88605e-199	1.37825	0.867	0.238	7.77209e-196	Dendritic Cells 2	Slamf9
Ccr23	6.65619e-181	2.30206	1	0.421	1.33124e-177	Dendritic Cells 2	Ccr2
Clec4b12	1.11444e-176	1.8209	0.948	0.403	2.22888e-173	Dendritic Cells 2	Clec4b1
Tnip31	3.29451e-170	1.07729	0.736	0.131	6.58902e-167	Dendritic Cells 2	Tnip3
Fcrls2	4.1028e-169	2.04036	0.973	0.508	8.2056e-166	Dendritic Cells 2	Fcrls
Upb11	7.75589e-169	0.938554	0.642	0.107	1.55118e-165	Dendritic Cells 2	Upb1
H2-DMa3	1.47974e-168	2.04721	0.985	0.556	2.95948e-165	Dendritic Cells 2	H2-DMa
Plxnd13	4.3857e-166	1.64665	0.985	0.564	8.7714e-163	Dendritic Cells 2	Plxnd1
Retnla1	6.42474e-166	4.55919	0.964	0.657	1.28495e-162	Dendritic Cells 2	Retnla
Batf32	3.97889e-165	1.43891	0.924	0.361	7.95779e-162	Dendritic Cells 2	Batf3
H2-DMb13	2.26066e-161	1.86132	1	0.512	4.52132e-158	Dendritic Cells 2	H2-DMb1
Dok23	7.88452e-161	1.42488	0.942	0.438	1.5769e-157	Dendritic Cells 2	Dok2
Socs62	2.21049e-157	1.70909	0.915	0.483	4.42099e-154	Dendritic Cells 2	Socs6
Mcub3	2.14944e-151	1.47772	0.97	0.524	4.29888e-148	Dendritic Cells 2	Mcub
Ahcyl22	2.33854e-142	1.24375	0.912	0.47	4.67707e-139	Dendritic Cells 2	Ahcyl2
Csf2ra3	7.31328e-141	1.41266	0.979	0.553	1.46266e-137	Dendritic Cells 2	Csf2ra
Unc1193	2.61929e-138	1.40626	0.909	0.388	5.23858e-135	Dendritic Cells 2	Unc119
Cotl14	1.26386e-135	1.42451	0.979	0.67	2.52771e-132	Dendritic Cells 2	Cotl1
H2-Ab12	1.93807e-135	1.8403	1	0.714	3.87614e-132	Dendritic Cells 2	H2-Ab1
Olfm13	3.3199e-134	1.50255	0.964	0.586	6.63979e-131	Dendritic Cells 2	Olfm1
Sept111	4.5157e-134	1.21153	0.952	0.483	9.0314e-131	Dendritic Cells 2	Sept11
Hopx3	1.64725e-132	1.26909	0.858	0.298	3.2945e-129	Dendritic Cells 2	Hopx
Naaa3	1.67332e-131	1.44314	0.976	0.668	3.34664e-128	Dendritic Cells 2	Naaa
Lpl1	3.63113e-130	2.35716	0.939	0.569	7.26226e-127	Dendritic Cells 2	Lpl
H2-Eb12	4.75013e-130	1.64879	1	0.681	9.50025e-127	Dendritic Cells 2	H2-Eb1
Cd742	4.28471e-129	1.70027	1	0.788	8.56941e-126	Dendritic Cells 2	Cd74
Ank1	9.99451e-127	0.982991	0.833	0.344	1.9989e-123	Dendritic Cells 2	Ank
Alcam3	1.43623e-126	1.17729	0.888	0.428	2.87247e-123	Dendritic Cells 2	Alcam
Rassf44	1.19145e-124	1.27293	0.976	0.516	2.3829e-121	Dendritic Cells 2	Rassf4
Cd843	2.53622e-124	0.976656	0.933	0.415	5.07245e-121	Dendritic Cells 2	Cd84
Ciita3	3.31814e-124	0.894083	0.867	0.327	6.63629e-121	Dendritic Cells 2	Ciita
H2-Aa2	9.93835e-124	1.62672	1	0.706	1.98767e-120	Dendritic Cells 2	H2-Aa
Sdc32	9.41143e-122	1.22597	0.945	0.451	1.88229e-118	Dendritic Cells 2	Sdc3
H2-DMb21	2.56897e-119	0.724748	0.664	0.198	5.13794e-116	Dendritic Cells 2	H2-DMb2
Ndnf1	3.38478e-119	1.05799	0.679	0.229	6.76955e-116	Dendritic Cells 2	Ndnf
Tep14	4.986e-115	1.07102	0.945	0.504	9.97201e-112	Dendritic Cells 2	Tep1
Gm2a2	7.82636e-115	1.33141	0.988	0.743	1.56527e-111	Dendritic Cells 2	Gm2a
Plekho14	1.41461e-113	1.07574	0.973	0.572	2.82922e-110	Dendritic Cells 2	Plekho1
Id21	4.5332e-113	1.6451	0.918	0.515	9.06641e-110	Dendritic Cells 2	Id2
Kctd124	2.75504e-112	1.31366	0.988	0.714	5.51008e-109	Dendritic Cells 2	Kctd12
Dock25	2.65153e-110	1.02242	0.967	0.533	5.30305e-107	Dendritic Cells 2	Dock2
Blnk2	1.9394e-109	0.797274	0.761	0.327	3.87881e-106	Dendritic Cells 2	Blnk
Adssl11	2.40294e-109	0.845924	0.821	0.296	4.80587e-106	Dendritic Cells 2	Adssl1
Shtn13	3.2522e-109	1.00506	0.909	0.439	6.5044e-106	Dendritic Cells 2	Shtn1
Cd2	2.61801e-108	0.944291	0.661	0.228	5.23603e-105	Dendritic Cells 2	Cd2
Cd200r12	2.65785e-108	0.989895	0.824	0.381	5.3157e-105	Dendritic Cells 2	Cd200r1
Lyz23	4.05113e-108	1.49735	1	0.796	8.10225e-105	Dendritic Cells 2	Lyz2
Mpp61	9.20817e-108	1.08139	0.906	0.583	1.84163e-104	Dendritic Cells 2	Mpp6
Lyz11	9.82416e-106	4.5279	0.767	0.413	1.96483e-102	Dendritic Cells 2	Lyz1
Mpeg14	1.78972e-105	1.1915	0.988	0.529	3.57943e-102	Dendritic Cells 2	Mpeg1
Bcl2a1d1	8.62128e-104	0.515432	0.652	0.161	1.72426e-100	Dendritic Cells 2	Bcl2a1d
Tifab3	3.52761e-103	0.691724	0.77	0.251	7.05521e-100	Dendritic Cells 2	Tifab
Ccl93	7.24006e-102	1.31361	1	0.596	1.44801e-98	Dendritic Cells 2	Ccl9
Lat22	4.12534e-101	0.698818	0.803	0.266	8.25067e-98	Dendritic Cells 2	Lat2
Clec4a24	5.12732e-101	1.06772	0.97	0.535	1.02546e-97	Dendritic Cells 2	Clec4a2
Ccdc88a2	9.57339e-100	1.21019	0.918	0.589	1.91468e-96	Dendritic Cells 2	Ccdc88a
Parvb2	2.46405e-99	0.722878	0.748	0.314	4.92809e-96	Dendritic Cells 2	Parvb
Ccr53	6.87419e-96	0.855493	0.776	0.327	1.37484e-92	Dendritic Cells 2	Ccr5
[truncated: 1,894 more rows]
